# Supplementary material for: An early cell shape transition drives evolutionary expansion of the human forebrain
Source: Cell. 2021 Apr 15;184(8):2084–2102.e19. doi: 10.1016/j.cell.2021.02.050 (PMC8054913; doi:10.1016/j.cell.2021.02.050)
Supplement: Data S1. Data related to interspecies comparisons from RNA-seq data analysis and GO term enrichment analysis, related to Figures 4 and 5 [file mmc2.xlsx]

## Sheet: PCA_var_genes
Related to figure 4B and 4F. List of top 300 variable genes at 5, 10, and 25 days
d5_PCA_300_var_genes	d10_PCA_300_var_genes	d25_PCA_300_var_genes
FZD1	TFAP2A	TMEM92
SPINT1	NSG2	CADM3
DKK4	TMEM42	RFLNA
CCKBR	ZNF385B	ENTPD2
RGL2	THBS2	SYCP2L
SERTAD4	TRIM9	PSME1
MLLT6	PRRX2	ATAT1
NEU1	RNF5	NAALADL1
DSEL	BST2	SPNS2
TRIM27	MED22	DACT1
B3GALT4	TSEN34	GALNT17
NMRAL1	GALNS	PRRX1
PHOX2B	RAB32	LRRC7
FZD7	CCER2	EDNRA
REEP1	LYPD1	SLC7A10
LRAT	COL14A1	SLC16A12
LZTS1	ARHGEF10	SH3PXD2A
ZNF311	ADAMTS2	FBL
UCP2	RXRB	NEUROG1
IL17RD	ZBTB12	LTB4R
NMU	SLC17A7	DPPA4
MAPK11	GPR143	TGFBI
SALL3	NRP2	PCDH19
SGCE	SYT6	TMEM119
MOXD1	CCDC88B	FAM20A
ICAM1	TNNC2	NPPC
VRTN	CERCAM	OLIG2
SNTB1	ERBB3	EMC9
WIF1	CCDC3	SNAP91
DPPA4	RBM24	GRIA2
SLC35F2	RPL17	RPS20
WNT8A	CPXM2	PIGZ
CHGB	RGS5	ZNF780A
GABBR1	HSD17B2	MRM1
LYPD1	NTS	ADORA1
FGF3	RASL12	LRRC14B
BORCS5	ADCK5	TGFB2
MOAP1	DPPA2	RASSF10
ASAP3	NEUROG1	UCP2
SSTR2	SERTAD4	CPE
MAF	POU3F2	SYBU
VWC2	DACT1	TMEM130
PDZRN4	DPPA4	PDIA2
TSHZ3	RPS20	NID1
TOMM6	SCX	VRTN
HS3ST2	ABTB2	SIAH3
LEF1	PLXND1	ALDH4A1
TGFBI	PPFIA4	ATP6V1G2
GRIN2D	SPNS2	EPHA8
BMP2	TMEM130	DECR2
RBPMS2	PSME1	DSEL
RXRB	AP1M1	DDAH2
HEYL	SYP	SERTAD4
PLEKHG6	TBX3	PIGW
ATP1A2	FOXA3	KCNA6
XKR7	PLPP4	RTN4RL2
CLMP	GRIA2	THSD7B
GPR160	ADAM33	PPP1R18
IER3	TMEM132E	RNF5
SCRT2	B3GNT9	SKA1
DDX60	COLGALT2	LHFPL4
MTUS1	SOGA3	ALDH1A3
FGF17	RPS14	GRIK2
BCL6B	SCRN1	SIRT2
AHNAK	COL1A2	PLSCR3
FOXN4	SH2D2A	S100A16
CPEB1	OLFM3	GAS8
RTN1	STAT5A	NBEAL1
APOE	FAM189A1	MLLT6
CHST3	TDGF1	POU3F2
RIPPLY3	CADPS	MOAP1
AQP3	KBTBD11	IER3
ZNF707	RNF175	RBFOX3
FOXA3	HPSE2	LAMA4
TLL1	CWC25	ATP1A2
SCRT1	FEZF1	LY6G6C
ELAVL2	PDYN	C1QTNF4
PAX2	WNT5A	BST2
KCNJ13	GRHL3	COL16A1
SLFN5	GPR1	TMEM121
USP45	ANKRD34B	MGAT4B
VEPH1	SPOCK2	PRR3
CAPSL	FLRT1	XKR7
LRATD1	NKD1	RING1
DPP10	CA2	RND3
LMX1A	DLX4	ADIPOR2
FOXH1	EYA2	SALL3
CAVIN3	BAIAP3	CCDC183
CTSC	NXPH4	ASAP3
WNT2B	SMIM3	RXRB
FOXRED2	NEUROD4	SCRT1
EGF	ZNHIT3	ECH1
B3GNT7	ACSF2	ZNF436
MIR3605	TARBP1	ABHD16A
EPOR	ATP2B2	HNRNPL
NOTUM	GDF10	PTEN
TUBB	ST6GALNAC5	EYA2
CD40	DLG5	ITPR3
MAML2	NOS2	GDF1
LSM2	PYGL	NFKBIL1
GNB3	MGAT4B	SNAI2
FBXL6	RIPK4	TRIM9
ASCL2	S100A10	PTN
FRMD4B	STMN3	ZNF578
SLIT2	TTC38	NOS1
SKIV2L	AFAP1L2	FAM187A
CARMIL3	FBLL1	TAP1
DKK3	CHST7	DSCAML1
TRMT9B	EGFL8	KCNK1
EPHA5	PKD1	NPR1
FERMT2	CCDC103	MMP24
AKAP6	CORO2A	ZNF311
WNT4	EBF2	SARS2
CRYBA1	GLYAT	LSM2
UNC5D	HEYL	CDH15
IGSF1	PPP1R17	PTPRN
CNTNAP5	TERF2IP	HSD17B8
DMRTA1	ORM1	ZBTB22
ATP23	UNC5C	CPLX2
PHYHD1	RAB3A	DDX24
ADAMTS8	SNAP25	KCNC3
LPL	KLF7	RAD51C
CLIC1	PSD2	LENG1
DUSP16	DUSP15	ELOVL2
BCL2	RAB3C	NHLH1
A4GALT	RAB26	C1QL4
MEIS2	CRYGD	CDK5R2
HESX1	KIF17	CTSC
CNTN1	PKDCC	EVX1
CPNE2	RAP1GAP2	COL14A1
TNIK	CNTN1	FBLIM1
NRM	SERPINA5	PLPP4
PVALB	ACP5	GLIS3
SYBU	DHX16	INKA1
PROCR	SMARCB1	STK19
NKD2	PIK3IP1	ZBTB4
SKA1	SMPD3	SPN
RNF112	THBS1	TTYH2
C1QL3	L1CAM	TLL1
CMC4	CA10	PLPPR1
DSCAML1	RPS26	TNC
ASS1	NPPC	FGF11
ABCG1	RASD2	FAM181A
CLDN1	LRRC7	HCN3
APC2	ST8SIA2	OLFM3
RNF43	NFIA	DACT2
OLFML2A	PCDHB2	TIMP3
FSBP	GRP	KIRREL3
GPANK1	ACAP1	PRIMA1
RBP1	CARMIL2	TP53INP2
SEMA6D	MFAP2	CHTF8
IGF2	YPEL4	CPNE7
APOBEC3H	PARM1	MIEF2
STMN4	TTYH2	MRPS12
FYB2	ITGA8	LOXL3
TACSTD2	CPE	SRRM4
SAMD5	RABGGTA	TMEM141
FOXJ1	ATG16L1	B3GALT4
CPNE4	TEKT1	RFLNB
TUBA4A	RPL23	WDR47
ANXA2	CUTA	VSX1
PSMA5	NPY5R	TGFB3
TAP1	ITPR3	BARHL1
VSX2	SH3D21	DPPA2
LIMD2	MPZ	PLEKHM1
TDGF1	HAS3	NRP2
SCN4A	APCDD1	ETS1
MSX1	CKS1B	PRSS56
ICAM4	GRM4	PPP1R17
RND2	PITPNM1	FAM174B
CRYM	SKA1	B3GALT2
GTF2H4	RARRES2	THSD4
ANXA1	SESN2	RPS25
HAS3	CLIC1	TH
OCA2	PDGFA	PYURF
SLC2A11	ALDH2	KALRN
PYCR3	TMEM128	CBWD1
CKS1B	HHAT	TUBB2A
DCN	NDUFA4L2	PYGL
HSD17B8	TIMP3	GNL1
SORBS2	SPON1	TMC6
GGT7	B3GALT5	COL9A2
EXD3	RUNX1T1	ZYX
GLIS3	DISP3	HAS2
LPAR1	ABHD16A	CACNA1C
FILIP1	FAM120B	TPPP
ACKR1	SSC4D	LIN28A
SNCB	NMNAT3	RXRG
ZNF90	STOM	ENOSF1
ELOVL2	INA	HID1
TMEM102	ADAM12	DENND11
TMEM119	ISL1	EGFL8
CENPW	PAM	SSH3
CHRNB1	NFKBIB	ARL4A
PLPPR1	SOCS2	FLOT1
NKX1-2	CDK5R2	EVA1B
RFLNA	EVX1	ELAVL3
IPO4	RING1	FBXO17
DLG5	TBC1D9	SUSD2
MECOM	HAS2	ABCG1
AGPAT3	WNT2B	LYPD1
GBX2	FAT4	SYT14
KIF17	SCRT2	STMN4
ANPEP	TUBB2A	ASCL2
PAM	TMEM139	ZNF251
CXCR4	ABCG1	MPC1
DMTN	TRIB3	PAK5
COLGALT2	RAI2	MIR149
MANEAL	LRRTM3	RINL
SPRY1	CRABP1	IL11
CADM3	TAGLN3	MFSD2B
NR2E1	TMEM92	CHRNB1
NELL1	SRRM4	PSD2
MDGA1	HES7	SNAP25
SORL1	PDGFC	SOX1
POU3F2	LRRC61	TFPI
ORM1	EDIL3	L1TD1
ATG16L1	G0S2	CD9
NID1	KIAA1755	TCF15
PARN	COL9A2	SSTR2
KCNH2	TPPP	SHANK3
TMEFF2	FAM187A	UPK1A
NKD1	CDH15	APOL2
PDE4B	XKR7	CNTN2
HRK	DYRK4	WNT10B
TCTN3	TRIML2	FABP3
VIM	CPLX2	MGLL
TSTD1	CCNB1IP1	SERPINB6
IL4R	MLANA	DNAJC28
NEUROG2	FXYD5	CARD11
NPFFR2	RUSC2	PADI2
S1PR1	FST	MRPS18B
FXYD5	ARSJ	TANC1
RPS18	TNFRSF10B	SMPD3
BARHL2	BCL2	FAM183A
EDARADD	CPLX3	INSM1
PPM1N	NMNAT2	KCNQ1
FST	P2RX3	LPL
PIFO	AFF3	PLEKHA6
PITX2	FIBCD1	INO80D
SRRM4	SCN4B	PRRX2
CD164L2	CBWD1	MPZ
TBC1D4	KIF21B	FRMD4B
CRYBA4	ARL4A	SCD5
CHST1	FOXD3	L1CAM
VPS52	TTLL9	NEUROD1
CDH15	IL11	TMEM82
SPN	ONECUT1	PVR
HERC5	RUFY1	PCSK9
CHST9	CABLES1	NTRK1
SSC4D	SMARCD3	PTPDC1
BCKDHA	LAMA4	SERPINA5
B3GAT1	PPM1J	APOM
CCDC103	INSM1	SOCS1
JPH4	MFSD2A	PAQR6
GABBR2	CLN8	TMEM251
SP7	ELFN2	PRXL2B
SAMD11	ZBTB22	MIR1291
MLYCD	ONECUT2	FOXA3
TMEM132C	TMEM221	PRKG2
ARL4A	SMDT1	MT3
PDE1A	MMP25	CSMD3
CXXC4	SIX6	SCX
EPHB6	RPS6KA1	CDH11
HBQ1	HSPA2	OLFML2A
ZGLP1	FAM78B	LINC02693
KALRN	HAPLN1	CCKBR
ACTN4	LRRC14B	POU3F4
MGLL	KLHL24	NDST3
FAM72A	LIN28A	SOX3
MEIOC	KIRREL3	AHNAK
DACT2	FOXO6	F10
SPATS2L	DCX	TCEA3
DLL1	NTRK2	MEIS2
MFGE8	SH3BGR	KIF21B
WSCD2	WNT5B	CELF3
TCL1B	STK32A	TDGF1
STMN3	DOK6	CACFD1
DLX5	CLMP	CDH9
CXCL14	KITLG	BMPR1B
CA8	TTC9B	NELL1
PCDH19	CNR1	P2RX2
IRF9	DRGX	ZNF707
EFCAB1	NAAA	TINF2
SCN3B	IFI27L2	RGS8
TRIM26	SPDYC	ACOXL
CLN8	NRSN1	CMC4
SEPTIN5	LMX1B	RELN
GMPR2	ACTC1	PLPP2
SPRY4	HS3ST2	CACNA2D2
CHGA	ZNRD1	CA4
LGR5	PDLIM1	RND2
ZNF468	TANC1	KATNAL2
TLCD3B	CNTN2	ACKR1
ECH1	PFKP	TLCD3B
HNRNPR	CDK20	SHMT1
TIFA	RPL37A	CTIF
CCDC184	P4HA2	TIGD5
MRPS23	B3GALT2	CNTNAP5
TMEM271	SMIM10L1	BDP1

## Sheet: gprofiler_d5
Related to figure 4F. GO term enrichment analysis for top 300 genes driving interspecies variance at day 5 generated from g:Profiler (Reimand et al., 2007).
source	term_name	term_id	adjusted_p_value	negative_log10_of_adjusted_p_value	term_size	query_size	intersection_size	effective_domain_size	intersections
GO:MF	frizzled binding	GO:0005109	0.0105578	1.97643	38	283	6	18126	FZD1,FZD7,WNT8A,WNT2B,WNT4,RNF43
GO:MF	DNA-binding transcription factor activity, RNA polymerase II-specific	GO:0000981	0.0340433	1.46797	1036	283	33	18126	PHOX2B,VRTN,MAF,TSHZ3,LEF1,RXRB,HEYL,SCRT2,BCL6B,FOXN4,FOXA3,SCRT1,PAX2,LMX1A,FOXH1,ASCL2,DMRTA1,MEIS2,HESX1,FOXJ1,VSX2,MSX1,NKX1-2,GBX2,NR2E1,POU3F2,NEUROG2,BARHL2,PITX2,SP7,ZGLP1,DLX5,IRF9
GO:BP	regulation of cell differentiation	GO:0045595	8.607e-07	6.06515	1932	277	66	17906	FZD1,SPINT1,PHOX2B,FZD7,LZTS1,MAPK11,WIF1,MAF,VWC2,LEF1,BMP2,RBPMS2,HEYL,SCRT2,BCL6B,APOE,AQP3,SCRT1,PAX2,LMX1A,GNB3,ASCL2,SLIT2,AKAP6,WNT4,UNC5D,LPL,CLIC1,BCL2,MEIS2,CNTN1,TNIK,RNF112,ABCG1,APC2,RBP1,SEMA6D,IGF2,TACSTD2,FOXJ1,ANXA2,PSMA5,MSX1,RND2,ANXA1,LPAR1,TMEM119,RFLNA,DLG5,CXCR4,DMTN,NR2E1,NELL1,SORL1,POU3F2,VIM,IL4R,BARHL2,FST,CDH15,SP7,KALRN,ACTN4,DLL1,CXCL14,TLCD3B
GO:BP	animal organ development	GO:0048513	1.37735e-05	4.86096	3677	277	98	17906	FZD1,SPINT1,DKK4,CCKBR,PHOX2B,FZD7,UCP2,MAPK11,SALL3,SGCE,ICAM1,DPPA4,WNT8A,FGF3,SSTR2,MAF,LEF1,TGFBI,GRIN2D,BMP2,RBPMS2,HEYL,ATP1A2,FOXN4,RIPPLY3,AQP3,PAX2,LMX1A,FOXH1,WNT2B,EGF,EPOR,ASCL2,SLIT2,DKK3,EPHA5,AKAP6,WNT4,CRYBA1,DMRTA1,BCL2,MEIS2,HESX1,CNTN1,PVALB,RNF112,DSCAML1,ASS1,CLDN1,RBP1,SEMA6D,IGF2,TACSTD2,FOXJ1,ANXA2,PSMA5,TDGF1,MSX1,ANXA1,DCN,SORBS2,LPAR1,TMEM119,RFLNA,DLG5,MECOM,GBX2,PAM,C…
GO:BP	brain development	GO:0007420	1.66759e-05	4.77791	756	277	35	17906	FZD1,PHOX2B,SALL3,SSTR2,LEF1,GRIN2D,BMP2,ATP1A2,PAX2,LMX1A,WNT2B,EGF,EPOR,SLIT2,EPHA5,WNT4,BCL2,HESX1,CNTN1,DSCAML1,SEMA6D,FOXJ1,MSX1,LPAR1,DLG5,GBX2,CXCR4,NR2E1,MDGA1,POU3F2,S1PR1,PITX2,DLL1,DLX5,PCDH19
GO:BP	developmental process	GO:0032502	1.9064e-05	4.71979	6630	277	149	17906	FZD1,SPINT1,DKK4,CCKBR,TRIM27,PHOX2B,FZD7,LZTS1,UCP2,MAPK11,SALL3,SGCE,ICAM1,WIF1,DPPA4,WNT8A,FGF3,SSTR2,MAF,VWC2,TSHZ3,LEF1,TGFBI,GRIN2D,BMP2,RBPMS2,RXRB,HEYL,ATP1A2,XKR7,CLMP,IER3,SCRT2,FGF17,BCL6B,FOXN4,APOE,RIPPLY3,AQP3,FOXA3,TLL1,SCRT1,PAX2,SLFN5,LRATD1,LMX1A,FOXH1,CTSC,WNT2B,EGF,EPOR,CD40,GNB3,ASCL2,SLIT2,DKK3,EPHA5,FERMT2,AKAP6,WNT4,CRYBA1,UNC5D,DMRTA1,LPL,CLIC1,BCL2,MEIS2,HESX1,CNTN1,TNIK…
GO:BP	regulation of developmental process	GO:0050793	2.37146e-05	4.62498	2779	277	80	17906	FZD1,SPINT1,DKK4,PHOX2B,FZD7,LZTS1,MAPK11,ICAM1,WIF1,FGF3,MAF,VWC2,LEF1,BMP2,RBPMS2,HEYL,SCRT2,BCL6B,APOE,AQP3,SCRT1,PAX2,LMX1A,CTSC,WNT2B,EGF,CD40,GNB3,ASCL2,SLIT2,FERMT2,AKAP6,WNT4,UNC5D,LPL,CLIC1,BCL2,MEIS2,CNTN1,TNIK,RNF112,ABCG1,APC2,RBP1,SEMA6D,IGF2,TACSTD2,FOXJ1,ANXA2,PSMA5,MSX1,RND2,ANXA1,DCN,LPAR1,TMEM119,RFLNA,DLG5,GBX2,CXCR4,DMTN,SPRY1,NR2E1,NELL1,MDGA1,SORL1,POU3F2,NKD1,VIM,IL4R,S1PR1…
GO:BP	anatomical structure development	GO:0048856	2.4347e-05	4.61355	6105	277	140	17906	FZD1,SPINT1,DKK4,CCKBR,PHOX2B,FZD7,LZTS1,UCP2,MAPK11,SALL3,SGCE,ICAM1,WIF1,DPPA4,WNT8A,FGF3,SSTR2,MAF,VWC2,TSHZ3,LEF1,TGFBI,GRIN2D,BMP2,RBPMS2,RXRB,HEYL,ATP1A2,XKR7,CLMP,IER3,SCRT2,FGF17,FOXN4,APOE,RIPPLY3,AQP3,FOXA3,TLL1,SCRT1,PAX2,LRATD1,LMX1A,FOXH1,CTSC,WNT2B,EGF,EPOR,CD40,ASCL2,SLIT2,DKK3,EPHA5,FERMT2,AKAP6,WNT4,CRYBA1,UNC5D,DMRTA1,BCL2,MEIS2,HESX1,CNTN1,TNIK,PVALB,SYBU,RNF112,DSCAML1,ASS1,CL…
GO:BP	regulation of multicellular organismal process	GO:0051239	2.84739e-05	4.54555	3356	277	91	17906	FZD1,SPINT1,DKK4,TRIM27,PHOX2B,FZD7,LZTS1,UCP2,NMU,MAPK11,ICAM1,FGF3,SSTR2,MAF,VWC2,TSHZ3,LEF1,GRIN2D,BMP2,HEYL,ATP1A2,SCRT2,DDX60,FOXN4,APOE,AQP3,SCRT1,PAX2,LMX1A,CTSC,WNT2B,EGF,CD40,ASCL2,SLIT2,AKAP6,WNT4,CRYBA1,UNC5D,LPL,CLIC1,BCL2,MEIS2,CNTN1,TNIK,PROCR,RNF112,RBP1,SEMA6D,IGF2,TACSTD2,FOXJ1,ANXA2,PSMA5,TDGF1,SCN4A,MSX1,RND2,ANXA1,DCN,LPAR1,ACKR1,TMEM119,RFLNA,DLG5,GBX2,CXCR4,DMTN,SPRY1,NR2E1,…
GO:BP	system development	GO:0048731	3.50095e-05	4.45581	5020	277	121	17906	FZD1,SPINT1,DKK4,CCKBR,PHOX2B,FZD7,LZTS1,UCP2,MAPK11,SALL3,SGCE,ICAM1,DPPA4,WNT8A,FGF3,SSTR2,MAF,VWC2,LEF1,TGFBI,GRIN2D,BMP2,RBPMS2,HEYL,ATP1A2,CLMP,SCRT2,FGF17,FOXN4,APOE,RIPPLY3,AQP3,TLL1,SCRT1,PAX2,LMX1A,FOXH1,CTSC,WNT2B,EGF,EPOR,CD40,ASCL2,SLIT2,DKK3,EPHA5,AKAP6,WNT4,CRYBA1,UNC5D,DMRTA1,BCL2,MEIS2,HESX1,CNTN1,TNIK,PVALB,SYBU,RNF112,DSCAML1,ASS1,CLDN1,RBP1,SEMA6D,IGF2,STMN4,TACSTD2,FOXJ1,ANXA2…
GO:BP	multicellular organism development	GO:0007275	3.63752e-05	4.43919	5604	277	131	17906	FZD1,SPINT1,DKK4,CCKBR,PHOX2B,FZD7,LZTS1,UCP2,MAPK11,SALL3,SGCE,ICAM1,WIF1,DPPA4,WNT8A,FGF3,SSTR2,MAF,VWC2,TSHZ3,LEF1,TGFBI,GRIN2D,BMP2,RBPMS2,HEYL,ATP1A2,CLMP,SCRT2,FGF17,FOXN4,APOE,RIPPLY3,AQP3,FOXA3,TLL1,SCRT1,PAX2,LMX1A,FOXH1,CTSC,WNT2B,EGF,EPOR,CD40,ASCL2,SLIT2,DKK3,EPHA5,AKAP6,WNT4,CRYBA1,UNC5D,DMRTA1,BCL2,MEIS2,HESX1,CNTN1,TNIK,PVALB,SYBU,RNF112,DSCAML1,ASS1,CLDN1,APC2,RNF43,RBP1,SEMA6D,IG…
GO:BP	cell differentiation	GO:0030154	6.54192e-05	4.1843	4335	277	108	17906	FZD1,SPINT1,PHOX2B,FZD7,LZTS1,MAPK11,SALL3,ICAM1,WIF1,WNT8A,FGF3,MAF,VWC2,LEF1,TGFBI,BMP2,RBPMS2,RXRB,HEYL,SCRT2,BCL6B,FOXN4,APOE,AQP3,FOXA3,TLL1,SCRT1,PAX2,SLFN5,LMX1A,WNT2B,GNB3,ASCL2,SLIT2,EPHA5,FERMT2,AKAP6,WNT4,UNC5D,LPL,CLIC1,BCL2,MEIS2,CNTN1,TNIK,RNF112,DSCAML1,ABCG1,CLDN1,APC2,RBP1,SEMA6D,IGF2,STMN4,TACSTD2,FOXJ1,ANXA2,PSMA5,TDGF1,MSX1,RND2,ANXA1,OCA2,SORBS2,LPAR1,TMEM119,CHRNB1,NKX1-2,RF…
GO:BP	head development	GO:0060322	7.14162e-05	4.1462	801	277	35	17906	FZD1,PHOX2B,SALL3,SSTR2,LEF1,GRIN2D,BMP2,ATP1A2,PAX2,LMX1A,WNT2B,EGF,EPOR,SLIT2,EPHA5,WNT4,BCL2,HESX1,CNTN1,DSCAML1,SEMA6D,FOXJ1,MSX1,LPAR1,DLG5,GBX2,CXCR4,NR2E1,MDGA1,POU3F2,S1PR1,PITX2,DLL1,DLX5,PCDH19
GO:BP	epithelial tube morphogenesis	GO:0060562	0.000130071	3.88582	332	277	21	17906	FZD1,SPINT1,LEF1,BMP2,FOXN4,PAX2,FOXH1,WNT2B,EGF,SLIT2,WNT4,BCL2,HESX1,TACSTD2,DLG5,GBX2,CXCR4,SPRY1,CCDC103,DLL1,LGR5
GO:BP	nervous system development	GO:0007399	0.000286594	3.54273	2432	277	70	17906	FZD1,SPINT1,PHOX2B,FZD7,LZTS1,SALL3,WNT8A,SSTR2,VWC2,LEF1,GRIN2D,BMP2,HEYL,ATP1A2,SCRT2,FGF17,FOXN4,APOE,SCRT1,PAX2,LMX1A,CTSC,WNT2B,EGF,EPOR,ASCL2,SLIT2,EPHA5,WNT4,UNC5D,BCL2,HESX1,CNTN1,TNIK,SYBU,RNF112,DSCAML1,CLDN1,SEMA6D,STMN4,FOXJ1,MSX1,RND2,ANXA1,LPAR1,PLPPR1,DLG5,GBX2,PAM,CXCR4,NR2E1,NELL1,MDGA1,SORL1,POU3F2,TMEFF2,NKD1,VIM,NEUROG2,S1PR1,BARHL2,PITX2,SRRM4,KALRN,DLL1,STMN3,DLX5,PCDH19,SCN…
GO:BP	cellular developmental process	GO:0048869	0.000375492	3.4254	4531	277	109	17906	FZD1,SPINT1,PHOX2B,FZD7,LZTS1,MAPK11,SALL3,ICAM1,WIF1,WNT8A,FGF3,MAF,VWC2,LEF1,TGFBI,BMP2,RBPMS2,RXRB,HEYL,SCRT2,BCL6B,FOXN4,APOE,AQP3,FOXA3,TLL1,SCRT1,PAX2,SLFN5,LRATD1,LMX1A,WNT2B,GNB3,ASCL2,SLIT2,EPHA5,FERMT2,AKAP6,WNT4,UNC5D,LPL,CLIC1,BCL2,MEIS2,CNTN1,TNIK,RNF112,DSCAML1,ABCG1,CLDN1,APC2,RBP1,SEMA6D,IGF2,STMN4,TACSTD2,FOXJ1,ANXA2,PSMA5,TDGF1,MSX1,RND2,ANXA1,OCA2,SORBS2,LPAR1,TMEM119,CHRNB1,NK…
GO:BP	anatomical structure morphogenesis	GO:0009653	0.000481784	3.31715	2820	277	77	17906	FZD1,SPINT1,DKK4,PHOX2B,FZD7,LZTS1,SALL3,ICAM1,WNT8A,FGF3,LEF1,TGFBI,BMP2,RBPMS2,HEYL,IER3,FOXN4,APOE,AQP3,FOXA3,PAX2,LRATD1,LMX1A,FOXH1,WNT2B,EGF,CD40,SLIT2,DKK3,EPHA5,FERMT2,WNT4,UNC5D,BCL2,HESX1,TNIK,DSCAML1,SEMA6D,IGF2,TACSTD2,FOXJ1,ANXA2,PSMA5,TDGF1,MSX1,RND2,ANXA1,DCN,LPAR1,TMEM119,RFLNA,DLG5,GBX2,ANPEP,PAM,CXCR4,DMTN,SPRY1,NR2E1,POU3F2,TMEFF2,NKD1,IL4R,S1PR1,BARHL2,FST,PITX2,VPS52,CDH15,CC…
GO:BP	central nervous system development	GO:0007417	0.000498834	3.30204	1031	277	39	17906	FZD1,PHOX2B,SALL3,SSTR2,LEF1,GRIN2D,BMP2,ATP1A2,FOXN4,PAX2,LMX1A,WNT2B,EGF,EPOR,SLIT2,EPHA5,WNT4,UNC5D,BCL2,HESX1,CNTN1,DSCAML1,SEMA6D,FOXJ1,MSX1,LPAR1,DLG5,GBX2,PAM,CXCR4,NR2E1,MDGA1,POU3F2,VIM,S1PR1,PITX2,DLL1,DLX5,PCDH19
GO:BP	generation of neurons	GO:0048699	0.000716882	3.14455	1574	277	51	17906	FZD1,SPINT1,PHOX2B,FZD7,LZTS1,SALL3,WNT8A,VWC2,LEF1,BMP2,HEYL,SCRT2,FOXN4,APOE,SCRT1,PAX2,LMX1A,WNT2B,ASCL2,SLIT2,EPHA5,WNT4,UNC5D,BCL2,CNTN1,TNIK,RNF112,DSCAML1,SEMA6D,STMN4,RND2,LPAR1,DLG5,GBX2,CXCR4,NR2E1,MDGA1,SORL1,POU3F2,TMEFF2,NKD1,VIM,NEUROG2,S1PR1,BARHL2,PITX2,SRRM4,KALRN,DLL1,STMN3,DLX5
GO:BP	tissue morphogenesis	GO:0048729	0.00073912	3.13129	686	277	30	17906	FZD1,SPINT1,FZD7,LEF1,BMP2,HEYL,FOXN4,PAX2,FOXH1,WNT2B,EGF,SLIT2,WNT4,BCL2,HESX1,TACSTD2,PSMA5,MSX1,DLG5,GBX2,CXCR4,SPRY1,TMEFF2,NKD1,S1PR1,FST,VPS52,CCDC103,DLL1,LGR5
GO:BP	tube development	GO:0035295	0.000958477	3.01842	1143	277	41	17906	FZD1,SPINT1,CCKBR,DPPA4,LEF1,TGFBI,BMP2,RBPMS2,HEYL,CLMP,FOXN4,APOE,PAX2,FOXH1,WNT2B,EGF,CD40,SLIT2,WNT4,BCL2,HESX1,ASS1,TACSTD2,FOXJ1,ANXA2,TDGF1,ANXA1,DCN,DLG5,GBX2,ANPEP,CXCR4,SPRY1,NR2E1,S1PR1,VPS52,CCDC103,DACT2,DLL1,MFGE8,LGR5
GO:BP	canonical Wnt signaling pathway	GO:0060070	0.00100511	2.99779	343	277	20	17906	FZD1,DKK4,FZD7,WNT8A,LEF1,BMP2,APOE,WNT2B,EGF,NOTUM,DKK3,WNT4,NKD2,APC2,PSMA5,NID1,NKD1,PPM1N,DLX5,LGR5
GO:BP	negative regulation of developmental process	GO:0051093	0.00134153	2.8724	1072	277	39	17906	DKK4,PHOX2B,FZD7,MAPK11,FGF3,LEF1,BMP2,RBPMS2,APOE,PAX2,LMX1A,CTSC,ASCL2,SLIT2,WNT4,BCL2,MEIS2,ABCG1,SEMA6D,TACSTD2,FOXJ1,ANXA2,MSX1,ANXA1,DCN,LPAR1,TMEM119,RFLNA,DMTN,NR2E1,SORL1,NKD1,VIM,IL4R,FST,ACTN4,DLL1,CXCL14,TLCD3B
GO:BP	morphogenesis of an epithelium	GO:0002009	0.00136448	2.86503	556	277	26	17906	FZD1,SPINT1,FZD7,LEF1,BMP2,FOXN4,PAX2,FOXH1,WNT2B,EGF,SLIT2,WNT4,BCL2,HESX1,TACSTD2,PSMA5,DLG5,GBX2,CXCR4,SPRY1,TMEFF2,NKD1,FST,CCDC103,DLL1,LGR5
GO:BP	Wnt signaling pathway	GO:0016055	0.00175054	2.75683	527	277	25	17906	FZD1,DKK4,FZD7,WIF1,WNT8A,LEF1,BMP2,APOE,WNT2B,EGF,NOTUM,DKK3,FERMT2,WNT4,TNIK,NKD2,APC2,RNF43,PSMA5,NID1,NKD1,PPM1N,DACT2,DLX5,LGR5
GO:BP	cell-cell signaling by wnt	GO:0198738	0.00187609	2.72675	529	277	25	17906	FZD1,DKK4,FZD7,WIF1,WNT8A,LEF1,BMP2,APOE,WNT2B,EGF,NOTUM,DKK3,FERMT2,WNT4,TNIK,NKD2,APC2,RNF43,PSMA5,NID1,NKD1,PPM1N,DACT2,DLX5,LGR5
GO:BP	regulation of multicellular organismal development	GO:2000026	0.00210735	2.67626	2210	277	63	17906	FZD1,SPINT1,DKK4,PHOX2B,FZD7,LZTS1,MAPK11,FGF3,MAF,VWC2,LEF1,BMP2,HEYL,SCRT2,APOE,AQP3,SCRT1,PAX2,LMX1A,CTSC,WNT2B,EGF,CD40,ASCL2,SLIT2,AKAP6,WNT4,UNC5D,BCL2,MEIS2,CNTN1,TNIK,RNF112,RBP1,SEMA6D,TACSTD2,FOXJ1,ANXA2,PSMA5,MSX1,RND2,ANXA1,DCN,LPAR1,TMEM119,RFLNA,DLG5,GBX2,CXCR4,SPRY1,NR2E1,NELL1,MDGA1,SORL1,POU3F2,NKD1,VIM,IL4R,S1PR1,BARHL2,FST,KALRN,DLL1
GO:BP	neurogenesis	GO:0022008	0.00214358	2.66886	1679	277	52	17906	FZD1,SPINT1,PHOX2B,FZD7,LZTS1,SALL3,WNT8A,VWC2,LEF1,BMP2,HEYL,SCRT2,FOXN4,APOE,SCRT1,PAX2,LMX1A,WNT2B,ASCL2,SLIT2,EPHA5,WNT4,UNC5D,BCL2,CNTN1,TNIK,RNF112,DSCAML1,SEMA6D,STMN4,RND2,ANXA1,LPAR1,DLG5,GBX2,CXCR4,NR2E1,MDGA1,SORL1,POU3F2,TMEFF2,NKD1,VIM,NEUROG2,S1PR1,BARHL2,PITX2,SRRM4,KALRN,DLL1,STMN3,DLX5
GO:BP	cell development	GO:0048468	0.00227812	2.64242	2215	277	63	17906	FZD1,SPINT1,PHOX2B,FZD7,LZTS1,SALL3,ICAM1,MAF,VWC2,LEF1,BMP2,HEYL,SCRT2,APOE,SCRT1,PAX2,LMX1A,ASCL2,SLIT2,EPHA5,FERMT2,AKAP6,WNT4,UNC5D,BCL2,CNTN1,TNIK,RNF112,DSCAML1,CLDN1,SEMA6D,STMN4,TACSTD2,FOXJ1,ANXA2,RND2,OCA2,SORBS2,LPAR1,CHRNB1,RFLNA,DLG5,GBX2,CXCR4,DMTN,SPRY1,NR2E1,SORL1,POU3F2,TMEFF2,VIM,BARHL2,PITX2,SRRM4,ZGLP1,KALRN,ACTN4,MEIOC,DACT2,DLL1,STMN3,DLX5,LGR5
GO:BP	tissue development	GO:0009888	0.00234854	2.6292	2118	277	61	17906	FZD1,SPINT1,DKK4,PHOX2B,FZD7,MAPK11,ICAM1,DPPA4,WNT8A,FGF3,MAF,LEF1,TGFBI,BMP2,HEYL,FOXN4,AQP3,PAX2,FOXH1,WNT2B,EGF,EPOR,ASCL2,SLIT2,AKAP6,WNT4,BCL2,HESX1,CLDN1,SEMA6D,IGF2,TACSTD2,FOXJ1,ANXA2,PSMA5,MSX1,ANXA1,DCN,SORBS2,TMEM119,RFLNA,DLG5,GBX2,CXCR4,SPRY1,NELL1,SORL1,POU3F2,TMEFF2,NKD1,VIM,S1PR1,BARHL2,FST,PITX2,VPS52,CCDC103,DACT2,DLL1,DLX5,LGR5
GO:BP	neuron differentiation	GO:0030182	0.00246987	2.60733	1409	277	46	17906	FZD1,PHOX2B,FZD7,LZTS1,SALL3,WNT8A,VWC2,BMP2,HEYL,FOXN4,APOE,PAX2,LMX1A,WNT2B,ASCL2,SLIT2,EPHA5,WNT4,UNC5D,BCL2,CNTN1,TNIK,RNF112,DSCAML1,SEMA6D,STMN4,RND2,LPAR1,DLG5,GBX2,CXCR4,NR2E1,MDGA1,POU3F2,TMEFF2,NKD1,VIM,NEUROG2,S1PR1,BARHL2,PITX2,SRRM4,KALRN,DLL1,STMN3,DLX5
GO:BP	cell surface receptor signaling pathway involved in cell-cell signaling	GO:1905114	0.00479908	2.31884	633	277	27	17906	FZD1,DKK4,FZD7,WIF1,WNT8A,LEF1,GRIN2D,BMP2,APOE,WNT2B,EGF,NOTUM,DKK3,FERMT2,WNT4,TNIK,NKD2,APC2,RNF43,PSMA5,CHRNB1,NID1,NKD1,PPM1N,DACT2,DLX5,LGR5
GO:BP	multicellular organismal process	GO:0032501	0.00554617	2.25601	7873	277	160	17906	FZD1,SPINT1,DKK4,CCKBR,MLLT6,TRIM27,PHOX2B,FZD7,LRAT,LZTS1,UCP2,NMU,MAPK11,SALL3,SGCE,ICAM1,SNTB1,WIF1,DPPA4,WNT8A,LYPD1,FGF3,SSTR2,MAF,VWC2,TSHZ3,LEF1,TGFBI,GRIN2D,BMP2,RBPMS2,HEYL,ATP1A2,CLMP,SCRT2,DDX60,FGF17,FOXN4,APOE,RIPPLY3,AQP3,FOXA3,TLL1,SCRT1,PAX2,LMX1A,FOXH1,CAVIN3,CTSC,WNT2B,EGF,EPOR,CD40,GNB3,ASCL2,SLIT2,DKK3,EPHA5,AKAP6,WNT4,CRYBA1,UNC5D,DMRTA1,LPL,CLIC1,BCL2,MEIS2,HESX1,CNTN1,TNIK,…
GO:BP	regulation of nervous system development	GO:0051960	0.00555779	2.2551	963	277	35	17906	FZD1,SPINT1,PHOX2B,LZTS1,VWC2,BMP2,HEYL,SCRT2,APOE,SCRT1,PAX2,LMX1A,CTSC,EGF,ASCL2,SLIT2,UNC5D,BCL2,CNTN1,TNIK,RNF112,SEMA6D,RND2,LPAR1,DLG5,GBX2,CXCR4,NR2E1,MDGA1,SORL1,POU3F2,VIM,BARHL2,KALRN,DLL1
GO:BP	animal organ morphogenesis	GO:0009887	0.0059272	2.22715	1095	277	38	17906	FZD1,FZD7,WNT8A,LEF1,BMP2,RBPMS2,HEYL,FOXN4,AQP3,PAX2,FOXH1,WNT2B,SLIT2,WNT4,BCL2,HESX1,DSCAML1,IGF2,TACSTD2,FOXJ1,ANXA2,PSMA5,MSX1,DCN,TMEM119,RFLNA,DLG5,GBX2,PAM,SPRY1,TMEFF2,NKD1,S1PR1,FST,PITX2,CCDC103,DLL1,DLX5
GO:BP	muscle structure development	GO:0061061	0.00660614	2.18005	683	277	28	17906	FZD1,PHOX2B,FZD7,MAPK11,SGCE,WNT8A,FGF3,LEF1,BMP2,RBPMS2,HEYL,FOXH1,AKAP6,WNT4,BCL2,ASS1,IGF2,MSX1,DCN,SORBS2,TMEM119,CHRNB1,NKD1,IL4R,S1PR1,CDH15,DLL1,CXCL14
GO:BP	morphogenesis of a branching structure	GO:0001763	0.00698747	2.15568	200	277	14	17906	SPINT1,LEF1,BMP2,PAX2,WNT2B,EGF,SLIT2,WNT4,BCL2,TACSTD2,TDGF1,DLG5,GBX2,SPRY1
GO:BP	negative regulation of cell differentiation	GO:0045596	0.00737515	2.13223	767	277	30	17906	PHOX2B,FZD7,BMP2,RBPMS2,APOE,LMX1A,ASCL2,SLIT2,WNT4,BCL2,MEIS2,ABCG1,SEMA6D,TACSTD2,FOXJ1,MSX1,ANXA1,LPAR1,TMEM119,RFLNA,DMTN,NR2E1,SORL1,VIM,IL4R,FST,ACTN4,DLL1,CXCL14,TLCD3B
GO:BP	renal system development	GO:0072001	0.00924123	2.03427	296	277	17	17906	BMP2,HEYL,PAX2,WNT2B,SLIT2,WNT4,BCL2,ASS1,TACSTD2,FOXJ1,DCN,DLG5,SPRY1,NID1,DACT2,DLL1,LGR5
GO:BP	branching morphogenesis of an epithelial tube	GO:0048754	0.0104909	1.97919	152	277	12	17906	LEF1,BMP2,PAX2,WNT2B,EGF,SLIT2,WNT4,BCL2,TACSTD2,DLG5,GBX2,SPRY1
GO:BP	regulation of cell development	GO:0060284	0.0104986	1.97887	991	277	35	17906	FZD1,SPINT1,PHOX2B,LZTS1,VWC2,BMP2,HEYL,SCRT2,APOE,SCRT1,LMX1A,ASCL2,SLIT2,AKAP6,UNC5D,BCL2,CNTN1,TNIK,RNF112,SEMA6D,TACSTD2,RND2,LPAR1,RFLNA,DLG5,CXCR4,DMTN,NR2E1,SORL1,POU3F2,VIM,BARHL2,KALRN,ACTN4,DLL1
GO:BP	response to growth factor	GO:0070848	0.0113394	1.94541	743	277	29	17906	FZD1,SPINT1,PHOX2B,FGF3,VWC2,LEF1,BMP2,RBPMS2,HEYL,FGF17,PAX2,VEPH1,FOXH1,SLIT2,DKK3,FERMT2,WNT4,MEIS2,CLDN1,TDGF1,MSX1,ANXA1,DCN,SPRY1,SORL1,FST,DLL1,DLX5,SPRY4
GO:BP	urogenital system development	GO:0001655	0.0121557	1.91522	335	277	18	17906	BMP2,HEYL,PAX2,WNT2B,SLIT2,WNT4,BCL2,ASS1,TACSTD2,FOXJ1,ANXA1,DCN,DLG5,SPRY1,NID1,DACT2,DLL1,LGR5
GO:BP	positive regulation of developmental process	GO:0051094	0.0142907	1.84495	1457	277	45	17906	FZD1,SPINT1,PHOX2B,MAPK11,WIF1,VWC2,LEF1,BMP2,HEYL,APOE,PAX2,WNT2B,EGF,CD40,SLIT2,AKAP6,WNT4,LPL,CLIC1,BCL2,CNTN1,RNF112,IGF2,TACSTD2,FOXJ1,ANXA2,RND2,ANXA1,DCN,LPAR1,TMEM119,DLG5,CXCR4,DMTN,SPRY1,NR2E1,NELL1,SORL1,POU3F2,IL4R,FST,CDH15,SP7,KALRN,DLL1
GO:BP	morphogenesis of a branching epithelium	GO:0061138	0.014307	1.84445	184	277	13	17906	SPINT1,LEF1,BMP2,PAX2,WNT2B,EGF,SLIT2,WNT4,BCL2,TACSTD2,DLG5,GBX2,SPRY1
GO:BP	regulation of Wnt signaling pathway	GO:0030111	0.0154599	1.81079	375	277	19	17906	FZD1,DKK4,FZD7,WIF1,LEF1,BMP2,APOE,EGF,NOTUM,DKK3,NKD2,APC2,RNF43,PSMA5,NKD1,PPM1N,DACT2,DLX5,LGR5
GO:BP	cellular response to growth factor stimulus	GO:0071363	0.0156934	1.80428	715	277	28	17906	FZD1,SPINT1,PHOX2B,FGF3,VWC2,LEF1,BMP2,RBPMS2,HEYL,FGF17,PAX2,VEPH1,FOXH1,SLIT2,DKK3,FERMT2,WNT4,CLDN1,TDGF1,MSX1,ANXA1,DCN,SPRY1,SORL1,FST,DLL1,DLX5,SPRY4
GO:BP	pattern specification process	GO:0007389	0.0173143	1.76159	449	277	21	17906	WNT8A,LEF1,BMP2,HEYL,FOXN4,RIPPLY3,PAX2,FOXH1,WNT2B,DSCAML1,APC2,FOXJ1,TDGF1,MSX1,GBX2,SPRY1,NKD1,FST,PITX2,CCDC103,DLL1
GO:BP	cell surface receptor signaling pathway	GO:0007166	0.0175211	1.75644	3197	277	79	17906	FZD1,DKK4,CCKBR,FZD7,IL17RD,MAPK11,SALL3,ICAM1,WIF1,WNT8A,FGF3,MOAP1,VWC2,LEF1,GRIN2D,BMP2,RBPMS2,HEYL,SCRT2,FGF17,APOE,VEPH1,FOXH1,WNT2B,EGF,EPOR,NOTUM,CD40,MAML2,SLIT2,DKK3,EPHA5,FERMT2,WNT4,UNC5D,IGSF1,BCL2,CNTN1,TNIK,NKD2,APC2,RNF43,SEMA6D,IGF2,FYB2,ANXA2,PSMA5,TDGF1,MSX1,ANXA1,DCN,SORBS2,ACKR1,CHRNB1,DLG5,CXCR4,DMTN,SPRY1,SORL1,NID1,NKD1,PDE4B,TCTN3,VIM,IL4R,S1PR1,EDARADD,PPM1N,FST,EPHB6,KAL…
GO:BP	sensory organ development	GO:0007423	0.0178693	1.74789	562	277	24	17906	PHOX2B,MAF,LEF1,BMP2,FOXN4,PAX2,WNT2B,ASCL2,CRYBA1,BCL2,MEIS2,HESX1,PVALB,MSX1,GBX2,NR2E1,NKD1,VIM,PITX2,CRYBA4,DLL1,DLX5,CXCL14,LGR5
GO:BP	mesenchyme development	GO:0060485	0.0190247	1.72068	280	277	16	17906	PHOX2B,DPPA4,WNT8A,LEF1,BMP2,HEYL,PAX2,FOXH1,WNT4,BCL2,SEMA6D,MSX1,DLG5,GBX2,SPRY1,PITX2
GO:BP	mesenchymal cell differentiation	GO:0048762	0.0199773	1.69946	219	277	14	17906	PHOX2B,WNT8A,LEF1,BMP2,HEYL,PAX2,WNT4,BCL2,SEMA6D,MSX1,DLG5,GBX2,SPRY1,PITX2
GO:BP	cellular response to endogenous stimulus	GO:0071495	0.0213568	1.67046	1480	277	45	17906	FZD1,SPINT1,PHOX2B,UCP2,ICAM1,LYPD1,FGF3,SSTR2,VWC2,LEF1,BMP2,RBPMS2,RXRB,HEYL,ATP1A2,FGF17,CPEB1,PAX2,VEPH1,FOXH1,SLIT2,DKK3,EPHA5,FERMT2,AKAP6,WNT4,LPL,ASS1,CLDN1,IGF2,TDGF1,MSX1,ANXA1,DMTN,SPRY1,NR2E1,SORL1,PDE4B,VIM,NPFFR2,FST,TBC1D4,DLX5,SPRY4,LGR5
GO:BP	negative regulation of biological process	GO:0048519	0.0237994	1.62343	5681	277	122	17906	FZD1,SPINT1,DKK4,RGL2,MLLT6,TRIM27,PHOX2B,FZD7,LZTS1,UCP2,NMU,MAPK11,SALL3,ICAM1,VRTN,WIF1,LYPD1,FGF3,SSTR2,MAF,VWC2,TSHZ3,LEF1,TGFBI,BMP2,RBPMS2,HEYL,ATP1A2,IER3,SCRT2,BCL6B,CPEB1,APOE,RIPPLY3,SCRT1,PAX2,VEPH1,LMX1A,FOXH1,CAVIN3,CTSC,EGF,NOTUM,LSM2,ASCL2,SLIT2,SKIV2L,DKK3,AKAP6,WNT4,CRYBA1,IGSF1,ADAMTS8,LPL,DUSP16,BCL2,MEIS2,HESX1,PROCR,NKD2,RNF112,ASS1,ABCG1,APC2,RNF43,SEMA6D,IGF2,APOBEC3H,TACS…
GO:BP	kidney development	GO:0001822	0.0248169	1.60525	286	277	16	17906	BMP2,HEYL,PAX2,WNT2B,SLIT2,WNT4,BCL2,ASS1,TACSTD2,FOXJ1,DCN,DLG5,SPRY1,NID1,DACT2,DLL1
GO:BP	tube morphogenesis	GO:0035239	0.0249437	1.60304	944	277	33	17906	FZD1,SPINT1,LEF1,TGFBI,BMP2,RBPMS2,FOXN4,APOE,PAX2,FOXH1,WNT2B,EGF,CD40,SLIT2,WNT4,BCL2,HESX1,TACSTD2,ANXA2,TDGF1,ANXA1,DCN,DLG5,GBX2,ANPEP,CXCR4,SPRY1,NR2E1,S1PR1,CCDC103,DLL1,MFGE8,LGR5
GO:BP	cellular response to BMP stimulus	GO:0071773	0.0329727	1.48185	170	277	12	17906	FZD1,SPINT1,PHOX2B,VWC2,LEF1,BMP2,RBPMS2,HEYL,MSX1,SORL1,FST,DLX5
GO:BP	response to BMP	GO:0071772	0.0329727	1.48185	170	277	12	17906	FZD1,SPINT1,PHOX2B,VWC2,LEF1,BMP2,RBPMS2,HEYL,MSX1,SORL1,FST,DLX5
GO:BP	cell-cell signaling	GO:0007267	0.0334079	1.47615	1699	277	49	17906	FZD1,DKK4,FZD7,LZTS1,UCP2,NMU,WIF1,WNT8A,GABBR1,LYPD1,FGF3,TSHZ3,LEF1,GRIN2D,BMP2,ATP1A2,FGF17,APOE,WNT2B,EGF,NOTUM,DKK3,EPHA5,FERMT2,WNT4,TNIK,SYBU,NKD2,APC2,RNF43,PSMA5,ANXA1,SNCB,CHRNB1,NR2E1,NID1,NKD1,PPM1N,JPH4,GABBR2,KALRN,DACT2,DLL1,DLX5,CXCL14,SCN3B,SEPTIN5,CHGA,LGR5
GO:BP	kidney epithelium development	GO:0072073	0.033699	1.47238	143	277	11	17906	BMP2,HEYL,PAX2,WNT2B,SLIT2,WNT4,BCL2,TACSTD2,FOXJ1,SPRY1,DLL1
GO:BP	epithelium development	GO:0060429	0.0338344	1.47064	1319	277	41	17906	FZD1,SPINT1,DKK4,FZD7,ICAM1,MAF,LEF1,BMP2,HEYL,FOXN4,AQP3,PAX2,FOXH1,WNT2B,EGF,SLIT2,WNT4,BCL2,HESX1,CLDN1,TACSTD2,FOXJ1,ANXA2,PSMA5,MSX1,ANXA1,DLG5,GBX2,CXCR4,SPRY1,TMEFF2,NKD1,VIM,S1PR1,FST,PITX2,CCDC103,DACT2,DLL1,DLX5,LGR5
GO:BP	forebrain development	GO:0030900	0.0370856	1.43079	399	277	19	17906	SALL3,SSTR2,LEF1,BMP2,ATP1A2,LMX1A,WNT2B,SLIT2,EPHA5,WNT4,HESX1,MSX1,LPAR1,GBX2,CXCR4,NR2E1,POU3F2,PITX2,DLX5
GO:BP	response to endogenous stimulus	GO:0009719	0.039069	1.40817	1758	277	50	17906	FZD1,SPINT1,PHOX2B,UCP2,ICAM1,LYPD1,FGF3,SSTR2,VWC2,LEF1,BMP2,RBPMS2,RXRB,HEYL,ATP1A2,FGF17,CPEB1,APOE,PAX2,VEPH1,FOXH1,SLIT2,DKK3,EPHA5,FERMT2,AKAP6,WNT4,LPL,BCL2,ASS1,ABCG1,CLDN1,IGF2,ANXA2,TDGF1,MSX1,ANXA1,PAM,DMTN,SPRY1,NR2E1,SORL1,PDE4B,VIM,NPFFR2,FST,TBC1D4,DLX5,SPRY4,LGR5
GO:BP	circulatory system development	GO:0072359	0.043111	1.36541	1194	277	38	17906	FZD1,SPINT1,FZD7,MAPK11,WNT8A,FGF3,LEF1,TGFBI,BMP2,HEYL,FOXN4,APOE,RIPPLY3,FOXH1,EGF,EPOR,CD40,SLIT2,AKAP6,WNT4,FOXJ1,ANXA2,TDGF1,MSX1,ANXA1,DCN,SORBS2,GBX2,ANPEP,PAM,CXCR4,SPRY1,NR2E1,S1PR1,PITX2,CCDC103,DLL1,MFGE8
GO:BP	heart development	GO:0007507	0.0445337	1.35131	594	277	24	17906	FZD1,FZD7,MAPK11,WNT8A,FGF3,BMP2,HEYL,FOXN4,RIPPLY3,FOXH1,EPOR,SLIT2,AKAP6,FOXJ1,ANXA2,TDGF1,MSX1,SORBS2,PAM,SPRY1,S1PR1,PITX2,CCDC103,DLL1
GO:BP	renal tubule development	GO:0061326	0.0461986	1.33537	97	277	9	17906	BMP2,HEYL,PAX2,WNT2B,WNT4,BCL2,TACSTD2,DLL1,LGR5
GO:BP	positive regulation of biological process	GO:0048518	0.0484441	1.31476	6366	277	132	17906	FZD1,SPINT1,CCKBR,RGL2,MLLT6,TRIM27,PHOX2B,FZD7,LRAT,UCP2,NMU,MAPK11,ICAM1,WIF1,FGF3,BORCS5,MOAP1,MAF,VWC2,TSHZ3,LEF1,GRIN2D,BMP2,RBPMS2,RXRB,HEYL,ATP1A2,DDX60,FGF17,FOXN4,CPEB1,APOE,AQP3,FOXA3,PAX2,DPP10,LMX1A,FOXH1,CAVIN3,CTSC,WNT2B,EGF,EPOR,CD40,MAML2,ASCL2,SLIT2,EPHA5,AKAP6,WNT4,CRYBA1,LPL,CLIC1,BCL2,MEIS2,CNTN1,TNIK,SYBU,NKD2,RNF112,ASS1,ABCG1,CLDN1,APC2,SEMA6D,IGF2,FYB2,TACSTD2,FOXJ1,ANXA2,…
KEGG	Wnt signaling pathway	KEGG:04310	4.44073e-06	5.35255	160	129	15	7788	FZD1,DKK4,FZD7,WIF1,WNT8A,LEF1,WNT2B,NOTUM,WNT4,NKD2,APC2,RNF43,NKD1,CXXC4,LGR5
KEGG	Breast cancer	KEGG:05224	0.000453289	3.34362	147	129	12	7788	FZD1,FZD7,WNT8A,FGF3,LEF1,HEYL,FGF17,WNT2B,EGF,WNT4,APC2,DLL1
KEGG	Gastric cancer	KEGG:05226	0.000486414	3.31299	148	129	12	7788	FZD1,FZD7,WNT8A,FGF3,LEF1,RXRB,FGF17,WNT2B,EGF,WNT4,BCL2,APC2
KEGG	Basal cell carcinoma	KEGG:05217	0.000726126	3.13899	63	129	8	7788	FZD1,FZD7,WNT8A,LEF1,BMP2,WNT2B,WNT4,APC2
KEGG	Pathways in cancer	KEGG:05200	0.00139876	2.85426	529	129	23	7788	FZD1,FZD7,WNT8A,FGF3,LEF1,BMP2,RXRB,HEYL,FGF17,WNT2B,EGF,EPOR,GNB3,WNT4,BCL2,APC2,IGF2,CKS1B,LPAR1,MECOM,CXCR4,IL4R,DLL1
KEGG	Signaling pathways regulating pluripotency of stem cells	KEGG:04550	0.0441453	1.35512	140	129	9	7788	FZD1,FZD7,MAPK11,WNT8A,WNT2B,WNT4,HESX1,APC2,DLX5
WP	LncRNA involvement in canonical Wnt signaling and colorectal cancer	WP:WP4258	8.36359e-05	4.07761	99	136	12	6646	FZD1,DKK4,FZD7,WIF1,LEF1,WNT2B,NOTUM,WNT4,NKD2,APC2,NKD1,CXXC4
WP	ncRNAs involved in Wnt signaling in hepatocellular carcinoma	WP:WP4336	0.000144814	3.83919	86	136	11	6646	FZD1,DKK4,FZD7,WIF1,LEF1,WNT2B,NOTUM,WNT4,NKD2,NKD1,CXXC4
WP	Wnt Signaling	WP:WP428	0.00254143	2.59492	115	136	11	6646	FZD1,DKK4,FZD7,WIF1,LEF1,WNT2B,NOTUM,WNT4,NKD2,NKD1,CXXC4
WP	Breast cancer pathway	WP:WP4262	0.0363875	1.43905	154	136	11	6646	FZD1,FZD7,FGF3,LEF1,HEYL,FGF17,WNT2B,EGF,WNT4,APC2,DLL1
WP	Regulation of Wnt/B-catenin Signaling by Small Molecule Compounds	WP:WP3664	0.0404767	1.3928	17	136	4	6646	FZD1,FZD7,LEF1,DKK3
WP	Hair Follicle Development: Cytodifferentiation (Part 3 of 3)	WP:WP2840	0.0468027	1.32973	87	136	8	6646	FZD1,DKK4,WIF1,LEF1,DKK3,MSX1,FST,LGR5
TF	Factor: GKLF; motif: NNNRGGNGNGGSN; match class: 1	TF:M07289_1	1.24456e-06	5.90498	10628	299	212	19945	CCKBR,RGL2,SERTAD4,MLLT6,NEU1,B3GALT4,FZD7,REEP1,LZTS1,IL17RD,MAPK11,SALL3,SGCE,ICAM1,VRTN,WIF1,CHGB,GABBR1,LYPD1,FGF3,MOAP1,ASAP3,SSTR2,MAF,VWC2,PDZRN4,TSHZ3,HS3ST2,LEF1,TGFBI,GRIN2D,BMP2,RBPMS2,RXRB,HEYL,PLEKHG6,ATP1A2,XKR7,CLMP,GPR160,IER3,SCRT2,FGF17,BCL6B,AHNAK,FOXN4,CPEB1,RTN1,APOE,CHST3,RIPPLY3,AQP3,ZNF707,FOXA3,TLL1,SCRT1,PAX2,USP45,VEPH1,LRATD1,DPP10,LMX1A,FOXH1,CAVIN3,CTSC,WNT2B,B3GNT7,…
TF	Factor: GCMa:Erg; motif: ATGCGGGCGGAARKG; match class: 1	TF:M08487_1	2.22935e-06	5.65182	8821	299	185	19945	FZD1,CCKBR,RGL2,SERTAD4,MLLT6,NEU1,DSEL,TRIM27,B3GALT4,NMRAL1,PHOX2B,FZD7,REEP1,LZTS1,IL17RD,MAPK11,SGCE,ICAM1,VRTN,WIF1,DPPA4,GABBR1,LYPD1,FGF3,MOAP1,ASAP3,SSTR2,MAF,VWC2,TSHZ3,TOMM6,HS3ST2,TGFBI,GRIN2D,BMP2,RBPMS2,RXRB,PLEKHG6,XKR7,GPR160,IER3,SCRT2,FGF17,BCL6B,AHNAK,FOXN4,CPEB1,APOE,CHST3,AQP3,ZNF707,FOXA3,TLL1,SCRT1,PAX2,USP45,LRATD1,DPP10,LMX1A,FOXH1,WNT2B,FOXRED2,B3GNT7,NOTUM,CD40,MAML2,LSM…
TF	Factor: MAZ; motif: GGGGGAGGGGGNGRGRRRGNRG; match class: 0	TF:M09984_0	7.01447e-06	5.15401	9602	299	195	19945	CCKBR,RGL2,SERTAD4,MLLT6,DSEL,B3GALT4,FZD7,REEP1,UCP2,IL17RD,MAPK11,SALL3,SGCE,MOXD1,ICAM1,VRTN,WIF1,SLC35F2,CHGB,GABBR1,LYPD1,FGF3,BORCS5,ASAP3,SSTR2,MAF,PDZRN4,TSHZ3,LEF1,TGFBI,GRIN2D,BMP2,RBPMS2,RXRB,HEYL,PLEKHG6,ATP1A2,XKR7,CLMP,GPR160,SCRT2,DDX60,FGF17,BCL6B,AHNAK,FOXN4,CPEB1,RTN1,APOE,CHST3,RIPPLY3,AQP3,TLL1,SCRT1,PAX2,SLFN5,VEPH1,LRATD1,DPP10,FOXH1,WNT2B,B3GNT7,EPOR,TUBB,MAML2,GNB3,SKIV2L,…
TF	Factor: MAZ; motif: GGGGGAGGGGGNGRGRRRGNRG	TF:M09984	7.01447e-06	5.15401	9602	299	195	19945	CCKBR,RGL2,SERTAD4,MLLT6,DSEL,B3GALT4,FZD7,REEP1,UCP2,IL17RD,MAPK11,SALL3,SGCE,MOXD1,ICAM1,VRTN,WIF1,SLC35F2,CHGB,GABBR1,LYPD1,FGF3,BORCS5,ASAP3,SSTR2,MAF,PDZRN4,TSHZ3,LEF1,TGFBI,GRIN2D,BMP2,RBPMS2,RXRB,HEYL,PLEKHG6,ATP1A2,XKR7,CLMP,GPR160,SCRT2,DDX60,FGF17,BCL6B,AHNAK,FOXN4,CPEB1,RTN1,APOE,CHST3,RIPPLY3,AQP3,TLL1,SCRT1,PAX2,SLFN5,VEPH1,LRATD1,DPP10,FOXH1,WNT2B,B3GNT7,EPOR,TUBB,MAML2,GNB3,SKIV2L,…
TF	Factor: MAZ; motif: GGGMGGGGSSGGGGGGGGGGGG; match class: 1	TF:M09636_1	8.88615e-06	5.05129	14176	299	256	19945	FZD1,SPINT1,CCKBR,RGL2,SERTAD4,MLLT6,DSEL,TRIM27,B3GALT4,NMRAL1,FZD7,REEP1,ZNF311,UCP2,IL17RD,NMU,MAPK11,SALL3,SGCE,MOXD1,ICAM1,VRTN,WIF1,SLC35F2,WNT8A,CHGB,GABBR1,LYPD1,FGF3,BORCS5,MOAP1,ASAP3,SSTR2,MAF,VWC2,PDZRN4,TSHZ3,TOMM6,HS3ST2,LEF1,TGFBI,GRIN2D,BMP2,RBPMS2,RXRB,HEYL,PLEKHG6,ATP1A2,XKR7,CLMP,GPR160,SCRT2,DDX60,FGF17,BCL6B,AHNAK,FOXN4,CPEB1,RTN1,APOE,CHST3,RIPPLY3,AQP3,ZNF707,FOXA3,TLL1,SCR…
TF	Factor: MOVO-B; motif: GNGGGGG; match class: 1	TF:M01104_1	1.8552e-05	4.73161	5614	299	131	19945	RGL2,SERTAD4,MLLT6,DSEL,TRIM27,B3GALT4,REEP1,LZTS1,MAPK11,SALL3,SGCE,MOXD1,CHGB,GABBR1,FGF3,ASAP3,MAF,VWC2,PDZRN4,TSHZ3,HS3ST2,LEF1,GRIN2D,BMP2,RBPMS2,HEYL,PLEKHG6,GPR160,SCRT2,FGF17,BCL6B,AHNAK,CPEB1,APOE,CHST3,FOXA3,SCRT1,PAX2,LRATD1,DPP10,CAVIN3,B3GNT7,EPOR,NOTUM,ASCL2,CARMIL3,DKK3,FERMT2,WNT4,UNC5D,CNTNAP5,DMRTA1,ADAMTS8,LPL,CLIC1,DUSP16,MEIS2,CPNE2,NKD2,C1QL3,CMC4,DSCAML1,ASS1,ABCG1,APC2,GPA…
TF	Factor: GKLF; motif: NNRRGRRNGNSNNN; match class: 0	TF:M07040_0	3.74238e-05	4.42685	12801	299	237	19945	FZD1,SPINT1,DKK4,CCKBR,RGL2,SERTAD4,MLLT6,NEU1,TRIM27,B3GALT4,NMRAL1,FZD7,REEP1,ZNF311,IL17RD,MAPK11,SALL3,SGCE,MOXD1,ICAM1,VRTN,SNTB1,WIF1,CHGB,GABBR1,LYPD1,FGF3,BORCS5,MOAP1,ASAP3,SSTR2,MAF,VWC2,PDZRN4,TSHZ3,LEF1,TGFBI,GRIN2D,BMP2,RBPMS2,RXRB,PLEKHG6,ATP1A2,XKR7,CLMP,GPR160,IER3,SCRT2,DDX60,FGF17,BCL6B,AHNAK,FOXN4,CPEB1,RTN1,APOE,CHST3,RIPPLY3,AQP3,ZNF707,TLL1,SCRT1,ELAVL2,PAX2,SLFN5,USP45,LRAT…
TF	Factor: GKLF; motif: NNRRGRRNGNSNNN	TF:M07040	3.74238e-05	4.42685	12801	299	237	19945	FZD1,SPINT1,DKK4,CCKBR,RGL2,SERTAD4,MLLT6,NEU1,TRIM27,B3GALT4,NMRAL1,FZD7,REEP1,ZNF311,IL17RD,MAPK11,SALL3,SGCE,MOXD1,ICAM1,VRTN,SNTB1,WIF1,CHGB,GABBR1,LYPD1,FGF3,BORCS5,MOAP1,ASAP3,SSTR2,MAF,VWC2,PDZRN4,TSHZ3,LEF1,TGFBI,GRIN2D,BMP2,RBPMS2,RXRB,PLEKHG6,ATP1A2,XKR7,CLMP,GPR160,IER3,SCRT2,DDX60,FGF17,BCL6B,AHNAK,FOXN4,CPEB1,RTN1,APOE,CHST3,RIPPLY3,AQP3,ZNF707,TLL1,SCRT1,ELAVL2,PAX2,SLFN5,USP45,LRAT…
TF	Factor: PATZ; motif: GGGGNGGGGGMKGGRRNGGNRN; match class: 0	TF:M10026_0	3.9791e-05	4.40022	8429	299	175	19945	FZD1,SPINT1,CCKBR,RGL2,SERTAD4,MLLT6,DSEL,B3GALT4,FZD7,REEP1,LRAT,UCP2,IL17RD,MAPK11,SALL3,SGCE,VRTN,WIF1,WNT8A,GABBR1,LYPD1,FGF3,ASAP3,MAF,VWC2,PDZRN4,TSHZ3,LEF1,GRIN2D,BMP2,RBPMS2,RXRB,HEYL,PLEKHG6,ATP1A2,XKR7,GPR160,IER3,FGF17,BCL6B,AHNAK,FOXN4,APOE,CHST3,RIPPLY3,AQP3,TLL1,SCRT1,PAX2,USP45,VEPH1,DPP10,FOXH1,B3GNT7,EPOR,NOTUM,MAML2,GNB3,FBXL6,FRMD4B,SLIT2,SKIV2L,CARMIL3,DKK3,FERMT2,WNT4,UNC5D,D…
TF	Factor: PATZ; motif: GGGGNGGGGGMKGGRRNGGNRN	TF:M10026	3.9791e-05	4.40022	8429	299	175	19945	FZD1,SPINT1,CCKBR,RGL2,SERTAD4,MLLT6,DSEL,B3GALT4,FZD7,REEP1,LRAT,UCP2,IL17RD,MAPK11,SALL3,SGCE,VRTN,WIF1,WNT8A,GABBR1,LYPD1,FGF3,ASAP3,MAF,VWC2,PDZRN4,TSHZ3,LEF1,GRIN2D,BMP2,RBPMS2,RXRB,HEYL,PLEKHG6,ATP1A2,XKR7,GPR160,IER3,FGF17,BCL6B,AHNAK,FOXN4,APOE,CHST3,RIPPLY3,AQP3,TLL1,SCRT1,PAX2,USP45,VEPH1,DPP10,FOXH1,B3GNT7,EPOR,NOTUM,MAML2,GNB3,FBXL6,FRMD4B,SLIT2,SKIV2L,CARMIL3,DKK3,FERMT2,WNT4,UNC5D,D…
TF	Factor: E2F-4; motif: SNGGGCGGGAANN; match class: 1	TF:M09894_1	4.7669e-05	4.32176	14006	299	252	19945	FZD1,SPINT1,CCKBR,RGL2,SERTAD4,MLLT6,NEU1,DSEL,TRIM27,B3GALT4,NMRAL1,FZD7,REEP1,LRAT,ZNF311,UCP2,IL17RD,NMU,MAPK11,SALL3,SGCE,MOXD1,SNTB1,WIF1,WNT8A,CHGB,GABBR1,LYPD1,FGF3,BORCS5,MOAP1,ASAP3,SSTR2,MAF,VWC2,PDZRN4,TSHZ3,TOMM6,HS3ST2,LEF1,TGFBI,GRIN2D,BMP2,RBPMS2,RXRB,HEYL,PLEKHG6,ATP1A2,XKR7,CLMP,GPR160,IER3,SCRT2,DDX60,FGF17,BCL6B,AHNAK,FOXN4,CPEB1,APOE,CHST3,RIPPLY3,AQP3,ZNF707,FOXA3,TLL1,SCRT1,…
TF	Factor: KLF15; motif: RCCMCRCCCMCN; match class: 1	TF:M12160_1	5.16864e-05	4.28662	8193	299	171	19945	SPINT1,CCKBR,RGL2,MLLT6,NEU1,DSEL,TRIM27,B3GALT4,FZD7,REEP1,LZTS1,IL17RD,MAPK11,SALL3,SGCE,MOXD1,ICAM1,VRTN,WIF1,CHGB,GABBR1,LYPD1,FGF3,MOAP1,ASAP3,SSTR2,MAF,VWC2,TSHZ3,HS3ST2,LEF1,GRIN2D,RBPMS2,RXRB,HEYL,PLEKHG6,ATP1A2,XKR7,SCRT2,FGF17,BCL6B,FOXN4,CPEB1,RTN1,APOE,RIPPLY3,AQP3,TLL1,SCRT1,PAX2,USP45,LRATD1,DPP10,FOXH1,CAVIN3,CTSC,WNT2B,FOXRED2,B3GNT7,EPOR,NOTUM,MAML2,GNB3,FBXL6,ASCL2,FRMD4B,DKK3,F…
TF	Factor: Churchill; motif: CGGGNN	TF:M00986	6.47382e-05	4.18884	14280	299	255	19945	FZD1,SPINT1,CCKBR,RGL2,SERTAD4,MLLT6,NEU1,DSEL,TRIM27,B3GALT4,NMRAL1,PHOX2B,FZD7,REEP1,LRAT,LZTS1,UCP2,IL17RD,NMU,MAPK11,SALL3,SGCE,MOXD1,ICAM1,VRTN,WIF1,DPPA4,SLC35F2,CHGB,GABBR1,LYPD1,FGF3,BORCS5,MOAP1,ASAP3,SSTR2,MAF,VWC2,PDZRN4,TSHZ3,TOMM6,HS3ST2,LEF1,TGFBI,GRIN2D,BMP2,RBPMS2,RXRB,HEYL,PLEKHG6,ATP1A2,XKR7,CLMP,GPR160,SCRT2,MTUS1,FGF17,BCL6B,AHNAK,FOXN4,CPEB1,RTN1,APOE,CHST3,RIPPLY3,AQP3,ZNF70…
TF	Factor: Churchill; motif: CGGGNN; match class: 0	TF:M00986_0	6.47382e-05	4.18884	14280	299	255	19945	FZD1,SPINT1,CCKBR,RGL2,SERTAD4,MLLT6,NEU1,DSEL,TRIM27,B3GALT4,NMRAL1,PHOX2B,FZD7,REEP1,LRAT,LZTS1,UCP2,IL17RD,NMU,MAPK11,SALL3,SGCE,MOXD1,ICAM1,VRTN,WIF1,DPPA4,SLC35F2,CHGB,GABBR1,LYPD1,FGF3,BORCS5,MOAP1,ASAP3,SSTR2,MAF,VWC2,PDZRN4,TSHZ3,TOMM6,HS3ST2,LEF1,TGFBI,GRIN2D,BMP2,RBPMS2,RXRB,HEYL,PLEKHG6,ATP1A2,XKR7,CLMP,GPR160,SCRT2,MTUS1,FGF17,BCL6B,AHNAK,FOXN4,CPEB1,RTN1,APOE,CHST3,RIPPLY3,AQP3,ZNF70…
TF	Factor: Churchill; motif: CGGGNN; match class: 1	TF:M00986_1	7.54874e-05	4.12213	10388	299	203	19945	FZD1,CCKBR,RGL2,SERTAD4,MLLT6,NEU1,DSEL,TRIM27,B3GALT4,NMRAL1,FZD7,REEP1,LRAT,LZTS1,UCP2,IL17RD,NMU,MAPK11,SALL3,SGCE,MOXD1,ICAM1,WIF1,CHGB,GABBR1,FGF3,MOAP1,ASAP3,SSTR2,MAF,VWC2,PDZRN4,TSHZ3,HS3ST2,LEF1,TGFBI,GRIN2D,BMP2,RBPMS2,RXRB,HEYL,PLEKHG6,XKR7,CLMP,GPR160,SCRT2,FGF17,BCL6B,AHNAK,FOXN4,CPEB1,APOE,CHST3,RIPPLY3,ZNF707,FOXA3,TLL1,SCRT1,PAX2,SLFN5,LRATD1,DPP10,FOXH1,CAVIN3,FOXRED2,B3GNT7,EPOR…
TF	Factor: MAZ; motif: NKGGGAGGGGRGGR; match class: 0	TF:M02023_0	0.00011108	3.95436	7179	299	154	19945	RGL2,SERTAD4,MLLT6,DSEL,B3GALT4,FZD7,REEP1,SALL3,SGCE,ICAM1,VRTN,SNTB1,WIF1,GABBR1,FGF3,BORCS5,ASAP3,TSHZ3,TOMM6,HS3ST2,LEF1,GRIN2D,BMP2,RBPMS2,RXRB,PLEKHG6,ATP1A2,XKR7,GPR160,DDX60,AHNAK,FOXN4,APOE,AQP3,TLL1,SCRT1,PAX2,LRATD1,DPP10,FOXH1,CTSC,WNT2B,B3GNT7,EPOR,NOTUM,MAML2,ASCL2,SKIV2L,CARMIL3,DKK3,FERMT2,WNT4,UNC5D,IGSF1,CNTNAP5,DMRTA1,ADAMTS8,DUSP16,BCL2,A4GALT,MEIS2,CNTN1,CPNE2,TNIK,PVALB,PROC…
TF	Factor: MAZ; motif: NKGGGAGGGGRGGR	TF:M02023	0.00011108	3.95436	7179	299	154	19945	RGL2,SERTAD4,MLLT6,DSEL,B3GALT4,FZD7,REEP1,SALL3,SGCE,ICAM1,VRTN,SNTB1,WIF1,GABBR1,FGF3,BORCS5,ASAP3,TSHZ3,TOMM6,HS3ST2,LEF1,GRIN2D,BMP2,RBPMS2,RXRB,PLEKHG6,ATP1A2,XKR7,GPR160,DDX60,AHNAK,FOXN4,APOE,AQP3,TLL1,SCRT1,PAX2,LRATD1,DPP10,FOXH1,CTSC,WNT2B,B3GNT7,EPOR,NOTUM,MAML2,ASCL2,SKIV2L,CARMIL3,DKK3,FERMT2,WNT4,UNC5D,IGSF1,CNTNAP5,DMRTA1,ADAMTS8,DUSP16,BCL2,A4GALT,MEIS2,CNTN1,CPNE2,TNIK,PVALB,PROC…
TF	Factor: ETF; motif: CCCCGCCCCYN; match class: 1	TF:M07039_1	0.000132714	3.87708	13706	299	247	19945	SPINT1,CCKBR,RGL2,SERTAD4,MLLT6,NEU1,DSEL,TRIM27,B3GALT4,NMRAL1,FZD7,REEP1,UCP2,IL17RD,MAPK11,SALL3,SGCE,MOXD1,ICAM1,VRTN,WIF1,CHGB,GABBR1,LYPD1,FGF3,BORCS5,MOAP1,ASAP3,SSTR2,MAF,VWC2,PDZRN4,TSHZ3,TOMM6,HS3ST2,LEF1,TGFBI,GRIN2D,BMP2,RBPMS2,RXRB,HEYL,PLEKHG6,ATP1A2,XKR7,CLMP,GPR160,SCRT2,DDX60,FGF17,BCL6B,AHNAK,FOXN4,CPEB1,RTN1,APOE,CHST3,RIPPLY3,AQP3,ZNF707,FOXA3,TLL1,SCRT1,PAX2,SLFN5,USP45,LRATD…
TF	Factor: E2F; motif: GGCGSG; match class: 1	TF:M00803_1	0.0001493	3.82594	10249	299	200	19945	FZD1,SPINT1,RGL2,SERTAD4,MLLT6,NEU1,TRIM27,B3GALT4,NMRAL1,FZD7,REEP1,UCP2,IL17RD,NMU,MAPK11,SALL3,SGCE,MOXD1,ICAM1,WIF1,SLC35F2,CHGB,GABBR1,LYPD1,FGF3,BORCS5,MOAP1,ASAP3,SSTR2,MAF,VWC2,PDZRN4,TSHZ3,TOMM6,HS3ST2,LEF1,BMP2,RBPMS2,RXRB,PLEKHG6,XKR7,CLMP,GPR160,IER3,SCRT2,DDX60,BCL6B,AHNAK,FOXN4,CPEB1,RTN1,CHST3,RIPPLY3,ZNF707,FOXA3,TLL1,SCRT1,PAX2,USP45,LRATD1,DPP10,LMX1A,CAVIN3,CTSC,WNT2B,FOXRED2,B…
TF	Factor: WT1; motif: GNGGGGGCGGGG	TF:M03893	0.000178104	3.74933	8315	299	171	19945	SPINT1,CCKBR,RGL2,SERTAD4,MLLT6,DSEL,TRIM27,B3GALT4,NMRAL1,FZD7,REEP1,LRAT,UCP2,IL17RD,MAPK11,SALL3,SGCE,WIF1,SLC35F2,GABBR1,FGF3,BORCS5,MOAP1,ASAP3,SSTR2,VWC2,TSHZ3,HS3ST2,LEF1,GRIN2D,RBPMS2,RXRB,HEYL,PLEKHG6,XKR7,GPR160,SCRT2,FGF17,BCL6B,AHNAK,FOXN4,CPEB1,APOE,CHST3,RIPPLY3,AQP3,FOXA3,TLL1,SCRT1,PAX2,USP45,VEPH1,LRATD1,DPP10,FOXH1,WNT2B,FOXRED2,B3GNT7,EPOR,NOTUM,CD40,MAML2,FBXL6,ASCL2,FRMD4B,SL…
TF	Factor: WT1; motif: GNGGGGGCGGGG; match class: 0	TF:M03893_0	0.000178104	3.74933	8315	299	171	19945	SPINT1,CCKBR,RGL2,SERTAD4,MLLT6,DSEL,TRIM27,B3GALT4,NMRAL1,FZD7,REEP1,LRAT,UCP2,IL17RD,MAPK11,SALL3,SGCE,WIF1,SLC35F2,GABBR1,FGF3,BORCS5,MOAP1,ASAP3,SSTR2,VWC2,TSHZ3,HS3ST2,LEF1,GRIN2D,RBPMS2,RXRB,HEYL,PLEKHG6,XKR7,GPR160,SCRT2,FGF17,BCL6B,AHNAK,FOXN4,CPEB1,APOE,CHST3,RIPPLY3,AQP3,FOXA3,TLL1,SCRT1,PAX2,USP45,VEPH1,LRATD1,DPP10,FOXH1,WNT2B,FOXRED2,B3GNT7,EPOR,NOTUM,CD40,MAML2,FBXL6,ASCL2,FRMD4B,SL…
TF	Factor: E2F-1; motif: NGGGCGGGARV; match class: 0	TF:M07206_0	0.000186885	3.72843	14713	299	259	19945	FZD1,SPINT1,CCKBR,RGL2,SERTAD4,MLLT6,NEU1,DSEL,TRIM27,B3GALT4,NMRAL1,PHOX2B,FZD7,REEP1,LRAT,LZTS1,ZNF311,UCP2,IL17RD,NMU,MAPK11,SALL3,SGCE,MOXD1,ICAM1,SNTB1,WIF1,DPPA4,CHGB,GABBR1,LYPD1,FGF3,BORCS5,MOAP1,ASAP3,SSTR2,MAF,VWC2,PDZRN4,TSHZ3,TOMM6,HS3ST2,LEF1,TGFBI,GRIN2D,BMP2,RBPMS2,RXRB,HEYL,PLEKHG6,ATP1A2,XKR7,CLMP,GPR160,IER3,SCRT2,DDX60,BCL6B,AHNAK,FOXN4,CPEB1,RTN1,APOE,CHST3,RIPPLY3,AQP3,ZNF707…
TF	Factor: E2F-1; motif: NGGGCGGGARV	TF:M07206	0.000186885	3.72843	14713	299	259	19945	FZD1,SPINT1,CCKBR,RGL2,SERTAD4,MLLT6,NEU1,DSEL,TRIM27,B3GALT4,NMRAL1,PHOX2B,FZD7,REEP1,LRAT,LZTS1,ZNF311,UCP2,IL17RD,NMU,MAPK11,SALL3,SGCE,MOXD1,ICAM1,SNTB1,WIF1,DPPA4,CHGB,GABBR1,LYPD1,FGF3,BORCS5,MOAP1,ASAP3,SSTR2,MAF,VWC2,PDZRN4,TSHZ3,TOMM6,HS3ST2,LEF1,TGFBI,GRIN2D,BMP2,RBPMS2,RXRB,HEYL,PLEKHG6,ATP1A2,XKR7,CLMP,GPR160,IER3,SCRT2,DDX60,BCL6B,AHNAK,FOXN4,CPEB1,RTN1,APOE,CHST3,RIPPLY3,AQP3,ZNF707…
TF	Factor: ZNF148; motif: NNNNNNCCNNCCCCTCCCCCACCCN; match class: 0	TF:M09834_0	0.000199037	3.70107	6984	299	150	19945	CCKBR,RGL2,MLLT6,NEU1,DSEL,TRIM27,B3GALT4,FZD7,REEP1,LRAT,UCP2,IL17RD,MAPK11,SALL3,SGCE,VRTN,CHGB,GABBR1,LYPD1,FGF3,MOAP1,ASAP3,SSTR2,MAF,VWC2,TSHZ3,HS3ST2,LEF1,GRIN2D,RBPMS2,RXRB,PLEKHG6,XKR7,SCRT2,FGF17,BCL6B,FOXN4,CPEB1,RTN1,APOE,CHST3,RIPPLY3,ZNF707,SCRT1,PAX2,VEPH1,LRATD1,DPP10,FOXH1,WNT2B,FOXRED2,EPOR,NOTUM,MAML2,GNB3,SKIV2L,DKK3,EPHA5,FERMT2,IGSF1,ATP23,ADAMTS8,LPL,DUSP16,MEIS2,CNTN1,CPNE2…
TF	Factor: ZNF148; motif: NNNNNNCCNNCCCCTCCCCCACCCN	TF:M09834	0.000199037	3.70107	6984	299	150	19945	CCKBR,RGL2,MLLT6,NEU1,DSEL,TRIM27,B3GALT4,FZD7,REEP1,LRAT,UCP2,IL17RD,MAPK11,SALL3,SGCE,VRTN,CHGB,GABBR1,LYPD1,FGF3,MOAP1,ASAP3,SSTR2,MAF,VWC2,TSHZ3,HS3ST2,LEF1,GRIN2D,RBPMS2,RXRB,PLEKHG6,XKR7,SCRT2,FGF17,BCL6B,FOXN4,CPEB1,RTN1,APOE,CHST3,RIPPLY3,ZNF707,SCRT1,PAX2,VEPH1,LRATD1,DPP10,FOXH1,WNT2B,FOXRED2,EPOR,NOTUM,MAML2,GNB3,SKIV2L,DKK3,EPHA5,FERMT2,IGSF1,ATP23,ADAMTS8,LPL,DUSP16,MEIS2,CNTN1,CPNE2…
TF	Factor: MAZ; motif: GGGGGAGGGGGNGRGRRRGNRG; match class: 1	TF:M09984_1	0.000200338	3.69824	5581	299	127	19945	CCKBR,RGL2,SERTAD4,MLLT6,DSEL,FZD7,REEP1,MAPK11,SGCE,VRTN,WIF1,GABBR1,FGF3,ASAP3,SSTR2,MAF,PDZRN4,TSHZ3,LEF1,GRIN2D,RBPMS2,RXRB,ATP1A2,XKR7,CLMP,GPR160,FGF17,BCL6B,AHNAK,FOXN4,APOE,CHST3,AQP3,TLL1,SCRT1,PAX2,VEPH1,DPP10,FOXH1,WNT2B,B3GNT7,MAML2,GNB3,DKK3,FERMT2,WNT4,UNC5D,IGSF1,ADAMTS8,DUSP16,BCL2,MEIS2,TNIK,NRM,PVALB,NKD2,RNF112,C1QL3,CMC4,DSCAML1,ASS1,ABCG1,APC2,IGF2,SAMD5,FOXJ1,ANXA2,LIMD2,MSX…
TF	Factor: KLF15; motif: NCCMCGCCCMCN; match class: 1	TF:M12158_1	0.000224086	3.64958	5591	299	127	19945	CCKBR,RGL2,MLLT6,DSEL,TRIM27,FZD7,REEP1,LZTS1,IL17RD,MAPK11,SALL3,VRTN,WIF1,LYPD1,FGF3,MOAP1,ASAP3,SSTR2,MAF,TSHZ3,HS3ST2,GRIN2D,RBPMS2,PLEKHG6,ATP1A2,XKR7,SCRT2,FGF17,BCL6B,FOXN4,CPEB1,APOE,SCRT1,PAX2,DPP10,CAVIN3,WNT2B,FOXRED2,B3GNT7,EPOR,NOTUM,FBXL6,ASCL2,FRMD4B,DKK3,FERMT2,WNT4,IGSF1,ADAMTS8,CLIC1,DUSP16,MEIS2,CPNE2,TNIK,NRM,NKD2,CMC4,DSCAML1,GPANK1,IGF2,TACSTD2,TUBA4A,VSX2,SCN4A,MSX1,RND2,HA…
TF	Factor: Fli-1; motif: NNRGGMAGGAAGGRRRGR; match class: 1	TF:M09920_1	0.000296721	3.52765	3398	299	88	19945	FZD1,SPINT1,CCKBR,RGL2,B3GALT4,ZNF311,ICAM1,DPPA4,CHGB,LYPD1,ASAP3,TSHZ3,LEF1,XKR7,CLMP,FGF17,BCL6B,APOE,CHST3,SCRT1,PAX2,CAPSL,FOXH1,CTSC,EPOR,CD40,LSM2,FBXL6,FRMD4B,SKIV2L,CARMIL3,WNT4,CRYBA1,UNC5D,LPL,CLIC1,CNTN1,PVALB,NKD2,RNF112,DSCAML1,APOBEC3H,STMN4,FOXJ1,VSX2,ICAM4,CRYM,GTF2H4,DCN,GGT7,GLIS3,LPAR1,ACKR1,TMEM119,PLPPR1,DMTN,NR2E1,NELL1,MDGA1,NKD1,PDE4B,TCTN3,IL4R,NEUROG2,RPS18,BARHL2,EDARA…
TF	Factor: Fli-1; motif: NNRGGMAGGAAGGRRRGR; match class: 0	TF:M09920_0	0.000297363	3.52671	9363	299	186	19945	FZD1,SPINT1,DKK4,CCKBR,RGL2,SERTAD4,MLLT6,B3GALT4,NMRAL1,ZNF311,MAPK11,SALL3,SGCE,ICAM1,VRTN,DPPA4,WNT8A,CHGB,GABBR1,LYPD1,FGF3,MOAP1,ASAP3,SSTR2,MAF,VWC2,PDZRN4,TSHZ3,LEF1,GRIN2D,RXRB,PLEKHG6,ATP1A2,XKR7,CLMP,GPR160,FGF17,BCL6B,AHNAK,APOE,CHST3,AQP3,ZNF707,TLL1,SCRT1,PAX2,VEPH1,CAPSL,LRATD1,FOXH1,CTSC,FOXRED2,EGF,B3GNT7,EPOR,NOTUM,TUBB,CD40,LSM2,FBXL6,ASCL2,FRMD4B,SLIT2,SKIV2L,CARMIL3,EPHA5,WNT4…
TF	Factor: Fli-1; motif: NNRGGMAGGAAGGRRRGR	TF:M09920	0.000297363	3.52671	9363	299	186	19945	FZD1,SPINT1,DKK4,CCKBR,RGL2,SERTAD4,MLLT6,B3GALT4,NMRAL1,ZNF311,MAPK11,SALL3,SGCE,ICAM1,VRTN,DPPA4,WNT8A,CHGB,GABBR1,LYPD1,FGF3,MOAP1,ASAP3,SSTR2,MAF,VWC2,PDZRN4,TSHZ3,LEF1,GRIN2D,RXRB,PLEKHG6,ATP1A2,XKR7,CLMP,GPR160,FGF17,BCL6B,AHNAK,APOE,CHST3,AQP3,ZNF707,TLL1,SCRT1,PAX2,VEPH1,CAPSL,LRATD1,FOXH1,CTSC,FOXRED2,EGF,B3GNT7,EPOR,NOTUM,TUBB,CD40,LSM2,FBXL6,ASCL2,FRMD4B,SLIT2,SKIV2L,CARMIL3,EPHA5,WNT4…
TF	Factor: BTEB3; motif: CCNNSCCNSCCCCKCCCCC; match class: 1	TF:M09826_1	0.000322507	3.49146	7664	299	160	19945	CCKBR,RGL2,SERTAD4,MLLT6,DSEL,B3GALT4,FZD7,REEP1,UCP2,IL17RD,MAPK11,SALL3,SGCE,MOXD1,ICAM1,VRTN,WIF1,GABBR1,LYPD1,FGF3,MOAP1,ASAP3,SSTR2,MAF,VWC2,PDZRN4,TSHZ3,LEF1,GRIN2D,BMP2,RBPMS2,RXRB,PLEKHG6,XKR7,GPR160,SCRT2,FGF17,BCL6B,FOXN4,CPEB1,APOE,RIPPLY3,ZNF707,TLL1,SCRT1,PAX2,USP45,LRATD1,DPP10,FOXH1,WNT2B,FOXRED2,B3GNT7,EPOR,NOTUM,MAML2,GNB3,FBXL6,SLIT2,CARMIL3,DKK3,EPHA5,FERMT2,WNT4,UNC5D,IGSF1,DM…
TF	Factor: Sp1; motif: NGGGGCGGGGN; match class: 0	TF:M07395_0	0.000331062	3.48009	10682	299	205	19945	FZD1,SPINT1,CCKBR,RGL2,SERTAD4,MLLT6,NEU1,DSEL,TRIM27,B3GALT4,NMRAL1,FZD7,REEP1,LRAT,ZNF311,UCP2,IL17RD,NMU,MAPK11,SALL3,MOXD1,ICAM1,WIF1,WNT8A,GABBR1,LYPD1,FGF3,BORCS5,MOAP1,ASAP3,MAF,VWC2,PDZRN4,TSHZ3,TOMM6,HS3ST2,LEF1,TGFBI,BMP2,RBPMS2,RXRB,HEYL,PLEKHG6,ATP1A2,XKR7,GPR160,SCRT2,FGF17,BCL6B,AHNAK,FOXN4,CPEB1,RTN1,APOE,CHST3,RIPPLY3,AQP3,ZNF707,FOXA3,SCRT1,PAX2,SLFN5,USP45,VEPH1,LRATD1,DPP10,CAV…
TF	Factor: Sp1; motif: NGGGGCGGGGN	TF:M07395	0.000331062	3.48009	10682	299	205	19945	FZD1,SPINT1,CCKBR,RGL2,SERTAD4,MLLT6,NEU1,DSEL,TRIM27,B3GALT4,NMRAL1,FZD7,REEP1,LRAT,ZNF311,UCP2,IL17RD,NMU,MAPK11,SALL3,MOXD1,ICAM1,WIF1,WNT8A,GABBR1,LYPD1,FGF3,BORCS5,MOAP1,ASAP3,MAF,VWC2,PDZRN4,TSHZ3,TOMM6,HS3ST2,LEF1,TGFBI,BMP2,RBPMS2,RXRB,HEYL,PLEKHG6,ATP1A2,XKR7,GPR160,SCRT2,FGF17,BCL6B,AHNAK,FOXN4,CPEB1,RTN1,APOE,CHST3,RIPPLY3,AQP3,ZNF707,FOXA3,SCRT1,PAX2,SLFN5,USP45,VEPH1,LRATD1,DPP10,CAV…
TF	Factor: Egr-2; motif: GNGRRNGWGKGGGNGGRG; match class: 0	TF:M09898_0	0.000471089	3.3269	6694	299	144	19945	SPINT1,CCKBR,RGL2,SERTAD4,MLLT6,NEU1,DSEL,TRIM27,B3GALT4,REEP1,IL17RD,MAPK11,SALL3,SGCE,VRTN,WIF1,SLC35F2,CHGB,GABBR1,LYPD1,FGF3,SSTR2,VWC2,TSHZ3,TOMM6,LEF1,TGFBI,GRIN2D,RBPMS2,RXRB,XKR7,CLMP,FGF17,BCL6B,AHNAK,CPEB1,RTN1,APOE,AQP3,FOXA3,SCRT1,PAX2,USP45,VEPH1,LRATD1,DPP10,LMX1A,FOXH1,CD40,MAML2,GNB3,FBXL6,FRMD4B,DKK3,EPHA5,FERMT2,WNT4,IGSF1,CNTNAP5,DMRTA1,ADAMTS8,DUSP16,BCL2,A4GALT,MEIS2,CPNE2,TN…
TF	Factor: Egr-2; motif: GNGRRNGWGKGGGNGGRG	TF:M09898	0.000471089	3.3269	6694	299	144	19945	SPINT1,CCKBR,RGL2,SERTAD4,MLLT6,NEU1,DSEL,TRIM27,B3GALT4,REEP1,IL17RD,MAPK11,SALL3,SGCE,VRTN,WIF1,SLC35F2,CHGB,GABBR1,LYPD1,FGF3,SSTR2,VWC2,TSHZ3,TOMM6,LEF1,TGFBI,GRIN2D,RBPMS2,RXRB,XKR7,CLMP,FGF17,BCL6B,AHNAK,CPEB1,RTN1,APOE,AQP3,FOXA3,SCRT1,PAX2,USP45,VEPH1,LRATD1,DPP10,LMX1A,FOXH1,CD40,MAML2,GNB3,FBXL6,FRMD4B,DKK3,EPHA5,FERMT2,WNT4,IGSF1,CNTNAP5,DMRTA1,ADAMTS8,DUSP16,BCL2,A4GALT,MEIS2,CPNE2,TN…
TF	Factor: MZF-1; motif: TGGGGAR; match class: 1	TF:M01733_1	0.000485648	3.31368	4953	299	115	19945	RGL2,SERTAD4,MLLT6,NEU1,TRIM27,MAPK11,VRTN,LYPD1,FGF3,ASAP3,VWC2,HS3ST2,LEF1,TGFBI,GRIN2D,RBPMS2,XKR7,GPR160,IER3,FGF17,AHNAK,APOE,AQP3,ZNF707,TLL1,SCRT1,PAX2,SLFN5,USP45,VEPH1,WNT2B,FOXRED2,B3GNT7,CD40,LSM2,FBXL6,SLIT2,UNC5D,IGSF1,PHYHD1,ADAMTS8,CLIC1,BCL2,MEIS2,CPNE2,TNIK,PROCR,NKD2,RNF112,CMC4,DSCAML1,ASS1,ABCG1,APC2,APOBEC3H,STMN4,FYB2,FOXJ1,TUBA4A,ANXA2,LIMD2,SCN4A,MSX1,ICAM4,HAS3,OCA2,EXD3,…
TF	Factor: E2F-2; motif: GCGCGCGCNCS; match class: 1	TF:M11529_1	0.000493969	3.3063	14562	299	256	19945	FZD1,SPINT1,CCKBR,RGL2,SERTAD4,MLLT6,NEU1,DSEL,TRIM27,B3GALT4,NMRAL1,FZD7,REEP1,LRAT,LZTS1,UCP2,IL17RD,NMU,MAPK11,SALL3,SGCE,MOXD1,ICAM1,VRTN,SNTB1,WIF1,SLC35F2,CHGB,GABBR1,LYPD1,FGF3,BORCS5,MOAP1,ASAP3,SSTR2,MAF,VWC2,PDZRN4,TSHZ3,TOMM6,HS3ST2,LEF1,TGFBI,GRIN2D,BMP2,RBPMS2,RXRB,HEYL,PLEKHG6,ATP1A2,XKR7,CLMP,GPR160,IER3,SCRT2,DDX60,FGF17,BCL6B,AHNAK,FOXN4,CPEB1,RTN1,APOE,CHST3,RIPPLY3,AQP3,ZNF707,…
TF	Factor: BTEB1; motif: GGGGGCGGGGCNGSGGGNGS	TF:M09723	0.000518711	3.28507	10035	299	195	19945	FZD1,SPINT1,CCKBR,RGL2,SERTAD4,MLLT6,DSEL,TRIM27,B3GALT4,NMRAL1,FZD7,REEP1,LRAT,UCP2,IL17RD,NMU,MAPK11,SALL3,SGCE,MOXD1,VRTN,WIF1,CHGB,GABBR1,LYPD1,FGF3,BORCS5,MOAP1,ASAP3,MAF,PDZRN4,TSHZ3,TOMM6,LEF1,GRIN2D,BMP2,RBPMS2,RXRB,HEYL,PLEKHG6,ATP1A2,XKR7,CLMP,GPR160,SCRT2,FGF17,BCL6B,AHNAK,FOXN4,CPEB1,APOE,RIPPLY3,AQP3,ZNF707,SCRT1,PAX2,USP45,VEPH1,LRATD1,DPP10,FOXH1,CAVIN3,WNT2B,FOXRED2,B3GNT7,EPOR,NO…
TF	Factor: BTEB1; motif: GGGGGCGGGGCNGSGGGNGS; match class: 0	TF:M09723_0	0.000518711	3.28507	10035	299	195	19945	FZD1,SPINT1,CCKBR,RGL2,SERTAD4,MLLT6,DSEL,TRIM27,B3GALT4,NMRAL1,FZD7,REEP1,LRAT,UCP2,IL17RD,NMU,MAPK11,SALL3,SGCE,MOXD1,VRTN,WIF1,CHGB,GABBR1,LYPD1,FGF3,BORCS5,MOAP1,ASAP3,MAF,PDZRN4,TSHZ3,TOMM6,LEF1,GRIN2D,BMP2,RBPMS2,RXRB,HEYL,PLEKHG6,ATP1A2,XKR7,CLMP,GPR160,SCRT2,FGF17,BCL6B,AHNAK,FOXN4,CPEB1,APOE,RIPPLY3,AQP3,ZNF707,SCRT1,PAX2,USP45,VEPH1,LRATD1,DPP10,FOXH1,CAVIN3,WNT2B,FOXRED2,B3GNT7,EPOR,NO…
TF	Factor: Miz-1; motif: NNRGGWGGGGGAGGGGMRR; match class: 1	TF:M10112_1	0.000535165	3.27151	3936	299	97	19945	CCKBR,RGL2,SERTAD4,MLLT6,DSEL,B3GALT4,FZD7,REEP1,IL17RD,MAPK11,SGCE,ICAM1,VRTN,GABBR1,FGF3,MAF,VWC2,TSHZ3,LEF1,RBPMS2,ATP1A2,XKR7,SCRT2,FGF17,APOE,TLL1,SCRT1,PAX2,DPP10,FOXH1,FOXRED2,EPOR,NOTUM,MAML2,GNB3,DKK3,FERMT2,CRYBA1,UNC5D,CNTNAP5,ADAMTS8,A4GALT,MEIS2,CNTN1,TNIK,RNF112,C1QL3,DSCAML1,APC2,RNF43,IGF2,FOXJ1,CPNE4,TUBA4A,MSX1,ICAM4,RND2,CRYM,HAS3,GLIS3,SNCB,ELOVL2,TMEM119,CHRNB1,NKX1-2,MECOM,A…
TF	Factor: ZBP89; motif: CCCCKCCCCCNN; match class: 0	TF:M07397_0	0.000700309	3.15471	7171	299	151	19945	CCKBR,RGL2,MLLT6,NEU1,DSEL,TRIM27,B3GALT4,FZD7,REEP1,LRAT,UCP2,IL17RD,MAPK11,SALL3,SGCE,ICAM1,VRTN,WIF1,DPPA4,CHGB,GABBR1,FGF3,BORCS5,MOAP1,ASAP3,SSTR2,MAF,VWC2,TSHZ3,HS3ST2,LEF1,GRIN2D,RBPMS2,RXRB,PLEKHG6,XKR7,SCRT2,FGF17,BCL6B,FOXN4,CPEB1,RTN1,APOE,CHST3,RIPPLY3,TLL1,SCRT1,PAX2,VEPH1,LRATD1,DPP10,FOXH1,FOXRED2,EPOR,NOTUM,MAML2,GNB3,SKIV2L,DKK3,FERMT2,IGSF1,ADAMTS8,LPL,CLIC1,DUSP16,MEIS2,CPNE2,T…
TF	Factor: ZBP89; motif: CCCCKCCCCCNN	TF:M07397	0.000700309	3.15471	7171	299	151	19945	CCKBR,RGL2,MLLT6,NEU1,DSEL,TRIM27,B3GALT4,FZD7,REEP1,LRAT,UCP2,IL17RD,MAPK11,SALL3,SGCE,ICAM1,VRTN,WIF1,DPPA4,CHGB,GABBR1,FGF3,BORCS5,MOAP1,ASAP3,SSTR2,MAF,VWC2,TSHZ3,HS3ST2,LEF1,GRIN2D,RBPMS2,RXRB,PLEKHG6,XKR7,SCRT2,FGF17,BCL6B,FOXN4,CPEB1,RTN1,APOE,CHST3,RIPPLY3,TLL1,SCRT1,PAX2,VEPH1,LRATD1,DPP10,FOXH1,FOXRED2,EPOR,NOTUM,MAML2,GNB3,SKIV2L,DKK3,FERMT2,IGSF1,ADAMTS8,LPL,CLIC1,DUSP16,MEIS2,CPNE2,T…
TF	Factor: GKLF; motif: NNRRGRRNGNSNNN; match class: 1	TF:M07040_1	0.000719727	3.14283	8198	299	167	19945	FZD1,SPINT1,DKK4,CCKBR,RGL2,SERTAD4,MLLT6,B3GALT4,FZD7,MAPK11,SALL3,SGCE,ICAM1,VRTN,GABBR1,FGF3,ASAP3,SSTR2,MAF,VWC2,TSHZ3,LEF1,TGFBI,GRIN2D,RBPMS2,RXRB,PLEKHG6,ATP1A2,XKR7,CLMP,GPR160,SCRT2,FGF17,BCL6B,AHNAK,FOXN4,APOE,CHST3,RIPPLY3,AQP3,TLL1,SCRT1,PAX2,LRATD1,DPP10,FOXH1,WNT2B,B3GNT7,EPOR,NOTUM,GNB3,ASCL2,SLIT2,CARMIL3,DKK3,FERMT2,WNT4,PHYHD1,ADAMTS8,DUSP16,BCL2,A4GALT,MEIS2,CPNE2,TNIK,NRM,PVAL…
TF	Factor: TF3C-beta; motif: CCNGGAGGGCTTCCTGGAGGAG; match class: 0	TF:M04863_0	0.000755253	3.12191	13727	299	245	19945	FZD1,SPINT1,DKK4,CCKBR,RGL2,SERTAD4,MLLT6,NEU1,DSEL,TRIM27,B3GALT4,NMRAL1,FZD7,REEP1,LRAT,UCP2,IL17RD,NMU,MAPK11,SALL3,MOXD1,VRTN,SNTB1,WIF1,SLC35F2,WNT8A,CHGB,GABBR1,LYPD1,FGF3,BORCS5,MOAP1,ASAP3,SSTR2,MAF,VWC2,PDZRN4,TSHZ3,TOMM6,HS3ST2,LEF1,TGFBI,GRIN2D,BMP2,RBPMS2,RXRB,HEYL,PLEKHG6,XKR7,GPR160,IER3,SCRT2,FGF17,AHNAK,FOXN4,CPEB1,RTN1,APOE,CHST3,RIPPLY3,ZNF707,FOXA3,SCRT1,ELAVL2,PAX2,SLFN5,USP45…
TF	Factor: TF3C-beta; motif: CCNGGAGGGCTTCCTGGAGGAG	TF:M04863	0.000755253	3.12191	13727	299	245	19945	FZD1,SPINT1,DKK4,CCKBR,RGL2,SERTAD4,MLLT6,NEU1,DSEL,TRIM27,B3GALT4,NMRAL1,FZD7,REEP1,LRAT,UCP2,IL17RD,NMU,MAPK11,SALL3,MOXD1,VRTN,SNTB1,WIF1,SLC35F2,WNT8A,CHGB,GABBR1,LYPD1,FGF3,BORCS5,MOAP1,ASAP3,SSTR2,MAF,VWC2,PDZRN4,TSHZ3,TOMM6,HS3ST2,LEF1,TGFBI,GRIN2D,BMP2,RBPMS2,RXRB,HEYL,PLEKHG6,XKR7,GPR160,IER3,SCRT2,FGF17,AHNAK,FOXN4,CPEB1,RTN1,APOE,CHST3,RIPPLY3,ZNF707,FOXA3,SCRT1,ELAVL2,PAX2,SLFN5,USP45…
TF	Factor: ETF; motif: CCCCGCCCCYN; match class: 0	TF:M07039_0	0.000874654	3.05816	16523	299	278	19945	SPINT1,DKK4,CCKBR,RGL2,SERTAD4,MLLT6,NEU1,DSEL,TRIM27,B3GALT4,NMRAL1,FZD7,REEP1,LRAT,LZTS1,ZNF311,UCP2,IL17RD,NMU,MAPK11,SALL3,SGCE,MOXD1,ICAM1,VRTN,WIF1,DPPA4,WNT8A,CHGB,GABBR1,LYPD1,FGF3,BORCS5,MOAP1,ASAP3,SSTR2,MAF,VWC2,PDZRN4,TSHZ3,TOMM6,HS3ST2,LEF1,TGFBI,GRIN2D,BMP2,RBPMS2,RXRB,HEYL,PLEKHG6,ATP1A2,XKR7,CLMP,GPR160,SCRT2,DDX60,MTUS1,FGF17,BCL6B,AHNAK,FOXN4,CPEB1,RTN1,APOE,CHST3,RIPPLY3,AQP3,Z…
TF	Factor: ETF; motif: CCCCGCCCCYN	TF:M07039	0.000874654	3.05816	16523	299	278	19945	SPINT1,DKK4,CCKBR,RGL2,SERTAD4,MLLT6,NEU1,DSEL,TRIM27,B3GALT4,NMRAL1,FZD7,REEP1,LRAT,LZTS1,ZNF311,UCP2,IL17RD,NMU,MAPK11,SALL3,SGCE,MOXD1,ICAM1,VRTN,WIF1,DPPA4,WNT8A,CHGB,GABBR1,LYPD1,FGF3,BORCS5,MOAP1,ASAP3,SSTR2,MAF,VWC2,PDZRN4,TSHZ3,TOMM6,HS3ST2,LEF1,TGFBI,GRIN2D,BMP2,RBPMS2,RXRB,HEYL,PLEKHG6,ATP1A2,XKR7,CLMP,GPR160,SCRT2,DDX60,MTUS1,FGF17,BCL6B,AHNAK,FOXN4,CPEB1,RTN1,APOE,CHST3,RIPPLY3,AQP3,Z…
TF	Factor: TIEG1; motif: NCCCNSNCCCCGCCCCC	TF:M12351	0.000900509	3.04551	12377	299	227	19945	SPINT1,DKK4,CCKBR,RGL2,SERTAD4,MLLT6,NEU1,DSEL,TRIM27,B3GALT4,NMRAL1,FZD7,REEP1,LRAT,UCP2,IL17RD,NMU,MAPK11,SALL3,SGCE,MOXD1,VRTN,WIF1,WNT8A,CHGB,GABBR1,LYPD1,FGF3,BORCS5,MOAP1,ASAP3,SSTR2,MAF,VWC2,PDZRN4,TSHZ3,HS3ST2,LEF1,GRIN2D,BMP2,RBPMS2,RXRB,HEYL,PLEKHG6,ATP1A2,XKR7,GPR160,IER3,SCRT2,FGF17,BCL6B,AHNAK,FOXN4,CPEB1,APOE,CHST3,RIPPLY3,AQP3,ZNF707,FOXA3,TLL1,SCRT1,PAX2,USP45,VEPH1,LRATD1,DPP10,L…
TF	Factor: TIEG1; motif: NCCCNSNCCCCGCCCCC; match class: 0	TF:M12351_0	0.000900509	3.04551	12377	299	227	19945	SPINT1,DKK4,CCKBR,RGL2,SERTAD4,MLLT6,NEU1,DSEL,TRIM27,B3GALT4,NMRAL1,FZD7,REEP1,LRAT,UCP2,IL17RD,NMU,MAPK11,SALL3,SGCE,MOXD1,VRTN,WIF1,WNT8A,CHGB,GABBR1,LYPD1,FGF3,BORCS5,MOAP1,ASAP3,SSTR2,MAF,VWC2,PDZRN4,TSHZ3,HS3ST2,LEF1,GRIN2D,BMP2,RBPMS2,RXRB,HEYL,PLEKHG6,ATP1A2,XKR7,GPR160,IER3,SCRT2,FGF17,BCL6B,AHNAK,FOXN4,CPEB1,APOE,CHST3,RIPPLY3,AQP3,ZNF707,FOXA3,TLL1,SCRT1,PAX2,USP45,VEPH1,LRATD1,DPP10,L…
TF	Factor: FPM315; motif: GGAGGAGGRRGRGGRGGRRGR; match class: 1	TF:M07141_1	0.00102254	2.99032	895	299	35	19945	FZD1,RGL2,SERTAD4,MLLT6,FZD7,GABBR1,FGF3,TSHZ3,TOMM6,ATP1A2,XKR7,FGF17,CHST3,SCRT1,LPL,CLIC1,DUSP16,GLIS3,TMEM119,PLPPR1,DLG5,MDGA1,NEUROG2,BARHL2,PPM1N,CD164L2,SPN,JPH4,CXXC4,TCL1B,STMN3,DLX5,TLCD3B,CCDC184,TMEM271
TF	Factor: ZNF37A; motif: CCYYGGCTCCNTSCCMN; match class: 0	TF:M12354_0	0.00106009	2.97466	11020	299	208	19945	FZD1,CCKBR,RGL2,SERTAD4,MLLT6,NEU1,TRIM27,B3GALT4,PHOX2B,FZD7,REEP1,LZTS1,UCP2,IL17RD,MAPK11,SGCE,MOXD1,ICAM1,VRTN,SNTB1,WIF1,SLC35F2,WNT8A,FGF3,BORCS5,MOAP1,ASAP3,SSTR2,MAF,TSHZ3,TOMM6,HS3ST2,LEF1,TGFBI,GRIN2D,BMP2,RBPMS2,RXRB,HEYL,PLEKHG6,ATP1A2,CLMP,GPR160,IER3,DDX60,FGF17,BCL6B,AHNAK,CPEB1,CHST3,AQP3,ZNF707,FOXA3,TLL1,SCRT1,PAX2,USP45,LRATD1,DPP10,LMX1A,FOXH1,CAVIN3,CTSC,FOXRED2,B3GNT7,EPOR,N…
TF	Factor: ZNF37A; motif: CCYYGGCTCCNTSCCMN	TF:M12354	0.00106009	2.97466	11020	299	208	19945	FZD1,CCKBR,RGL2,SERTAD4,MLLT6,NEU1,TRIM27,B3GALT4,PHOX2B,FZD7,REEP1,LZTS1,UCP2,IL17RD,MAPK11,SGCE,MOXD1,ICAM1,VRTN,SNTB1,WIF1,SLC35F2,WNT8A,FGF3,BORCS5,MOAP1,ASAP3,SSTR2,MAF,TSHZ3,TOMM6,HS3ST2,LEF1,TGFBI,GRIN2D,BMP2,RBPMS2,RXRB,HEYL,PLEKHG6,ATP1A2,CLMP,GPR160,IER3,DDX60,FGF17,BCL6B,AHNAK,CPEB1,CHST3,AQP3,ZNF707,FOXA3,TLL1,SCRT1,PAX2,USP45,LRATD1,DPP10,LMX1A,FOXH1,CAVIN3,CTSC,FOXRED2,B3GNT7,EPOR,N…
TF	Factor: E2F-3; motif: GGCGGGN	TF:M02089	0.00115064	2.93906	13231	299	238	19945	FZD1,SPINT1,CCKBR,RGL2,SERTAD4,MLLT6,NEU1,DSEL,TRIM27,B3GALT4,NMRAL1,FZD7,REEP1,LRAT,UCP2,IL17RD,NMU,MAPK11,SALL3,SGCE,MOXD1,WIF1,DPPA4,WNT8A,CHGB,GABBR1,LYPD1,FGF3,BORCS5,MOAP1,ASAP3,MAF,VWC2,PDZRN4,TSHZ3,TOMM6,LEF1,TGFBI,GRIN2D,BMP2,RBPMS2,RXRB,HEYL,PLEKHG6,ATP1A2,XKR7,CLMP,GPR160,IER3,SCRT2,FGF17,BCL6B,AHNAK,FOXN4,CPEB1,APOE,CHST3,RIPPLY3,AQP3,ZNF707,FOXA3,TLL1,SCRT1,ELAVL2,PAX2,SLFN5,USP45,VE…
TF	Factor: E2F-3; motif: GGCGGGN; match class: 0	TF:M02089_0	0.00115064	2.93906	13231	299	238	19945	FZD1,SPINT1,CCKBR,RGL2,SERTAD4,MLLT6,NEU1,DSEL,TRIM27,B3GALT4,NMRAL1,FZD7,REEP1,LRAT,UCP2,IL17RD,NMU,MAPK11,SALL3,SGCE,MOXD1,WIF1,DPPA4,WNT8A,CHGB,GABBR1,LYPD1,FGF3,BORCS5,MOAP1,ASAP3,MAF,VWC2,PDZRN4,TSHZ3,TOMM6,LEF1,TGFBI,GRIN2D,BMP2,RBPMS2,RXRB,HEYL,PLEKHG6,ATP1A2,XKR7,CLMP,GPR160,IER3,SCRT2,FGF17,BCL6B,AHNAK,FOXN4,CPEB1,APOE,CHST3,RIPPLY3,AQP3,ZNF707,FOXA3,TLL1,SCRT1,ELAVL2,PAX2,SLFN5,USP45,VE…
TF	Factor: MAZ; motif: GGGMGGGGSSGGGGGGGGGGGG	TF:M09636	0.00127235	2.89539	16373	299	276	19945	FZD1,SPINT1,DKK4,CCKBR,RGL2,SERTAD4,MLLT6,NEU1,DSEL,TRIM27,B3GALT4,NMRAL1,FZD7,REEP1,LRAT,ZNF311,UCP2,IL17RD,NMU,MAPK11,SALL3,SGCE,MOXD1,ICAM1,VRTN,SNTB1,WIF1,DPPA4,SLC35F2,WNT8A,CHGB,GABBR1,LYPD1,FGF3,BORCS5,MOAP1,ASAP3,SSTR2,MAF,VWC2,PDZRN4,TSHZ3,TOMM6,HS3ST2,LEF1,TGFBI,GRIN2D,BMP2,RBPMS2,RXRB,HEYL,PLEKHG6,ATP1A2,XKR7,CLMP,GPR160,IER3,SCRT2,DDX60,MTUS1,FGF17,BCL6B,AHNAK,FOXN4,CPEB1,RTN1,APOE,CH…
TF	Factor: MAZ; motif: GGGMGGGGSSGGGGGGGGGGGG; match class: 0	TF:M09636_0	0.00127235	2.89539	16373	299	276	19945	FZD1,SPINT1,DKK4,CCKBR,RGL2,SERTAD4,MLLT6,NEU1,DSEL,TRIM27,B3GALT4,NMRAL1,FZD7,REEP1,LRAT,ZNF311,UCP2,IL17RD,NMU,MAPK11,SALL3,SGCE,MOXD1,ICAM1,VRTN,SNTB1,WIF1,DPPA4,SLC35F2,WNT8A,CHGB,GABBR1,LYPD1,FGF3,BORCS5,MOAP1,ASAP3,SSTR2,MAF,VWC2,PDZRN4,TSHZ3,TOMM6,HS3ST2,LEF1,TGFBI,GRIN2D,BMP2,RBPMS2,RXRB,HEYL,PLEKHG6,ATP1A2,XKR7,CLMP,GPR160,IER3,SCRT2,DDX60,MTUS1,FGF17,BCL6B,AHNAK,FOXN4,CPEB1,RTN1,APOE,CH…
TF	Factor: Sp1; motif: CCCCGCCCCN	TF:M00933	0.0014355	2.843	9736	299	189	19945	FZD1,SPINT1,CCKBR,RGL2,MLLT6,NEU1,DSEL,TRIM27,B3GALT4,NMRAL1,FZD7,REEP1,LRAT,UCP2,IL17RD,NMU,MAPK11,SALL3,SGCE,MOXD1,ICAM1,VRTN,WIF1,WNT8A,GABBR1,FGF3,BORCS5,MOAP1,ASAP3,MAF,VWC2,PDZRN4,TSHZ3,LEF1,TGFBI,BMP2,RBPMS2,RXRB,HEYL,PLEKHG6,XKR7,GPR160,SCRT2,FGF17,BCL6B,AHNAK,FOXN4,CPEB1,APOE,CHST3,RIPPLY3,AQP3,ZNF707,FOXA3,TLL1,SCRT1,PAX2,VEPH1,LRATD1,DPP10,FOXH1,CTSC,WNT2B,FOXRED2,B3GNT7,EPOR,NOTUM,CD4…
TF	Factor: Sp1; motif: CCCCGCCCCN; match class: 0	TF:M00933_0	0.0014355	2.843	9736	299	189	19945	FZD1,SPINT1,CCKBR,RGL2,MLLT6,NEU1,DSEL,TRIM27,B3GALT4,NMRAL1,FZD7,REEP1,LRAT,UCP2,IL17RD,NMU,MAPK11,SALL3,SGCE,MOXD1,ICAM1,VRTN,WIF1,WNT8A,GABBR1,FGF3,BORCS5,MOAP1,ASAP3,MAF,VWC2,PDZRN4,TSHZ3,LEF1,TGFBI,BMP2,RBPMS2,RXRB,HEYL,PLEKHG6,XKR7,GPR160,SCRT2,FGF17,BCL6B,AHNAK,FOXN4,CPEB1,APOE,CHST3,RIPPLY3,AQP3,ZNF707,FOXA3,TLL1,SCRT1,PAX2,VEPH1,LRATD1,DPP10,FOXH1,CTSC,WNT2B,FOXRED2,B3GNT7,EPOR,NOTUM,CD4…
TF	Factor: CPBP; motif: GNNRGGGHGGGGNNGGGRN; match class: 1	TF:M09973_1	0.00150865	2.82141	6624	299	141	19945	SPINT1,CCKBR,RGL2,SERTAD4,MLLT6,DSEL,B3GALT4,FZD7,REEP1,UCP2,IL17RD,NMU,MAPK11,SGCE,ICAM1,VRTN,GABBR1,FGF3,MOAP1,ASAP3,TSHZ3,TGFBI,BMP2,RBPMS2,RXRB,HEYL,PLEKHG6,ATP1A2,XKR7,GPR160,SCRT2,FGF17,BCL6B,AHNAK,FOXN4,CPEB1,APOE,RIPPLY3,AQP3,ZNF707,SCRT1,PAX2,VEPH1,DPP10,FOXH1,WNT2B,B3GNT7,EPOR,NOTUM,GNB3,FBXL6,ASCL2,SKIV2L,CARMIL3,DKK3,FERMT2,WNT4,UNC5D,IGSF1,ATP23,DUSP16,A4GALT,MEIS2,CNTN1,TNIK,NRM,PRO…
TF	Factor: Sp2; motif: TGGGCGCGCCCA; match class: 1	TF:M06948_1	0.0016824	2.77407	6204	299	134	19945	FZD1,MLLT6,TRIM27,B3GALT4,NMRAL1,FZD7,REEP1,IL17RD,SALL3,SGCE,MOXD1,SNTB1,WIF1,CHGB,MOAP1,SSTR2,PDZRN4,TSHZ3,HS3ST2,BMP2,RBPMS2,PLEKHG6,XKR7,SCRT2,AHNAK,CPEB1,RIPPLY3,AQP3,ZNF707,FOXA3,SCRT1,USP45,LRATD1,DPP10,LMX1A,B3GNT7,EPOR,NOTUM,CD40,LSM2,FBXL6,ASCL2,SLIT2,DKK3,WNT4,UNC5D,IGSF1,PHYHD1,LPL,CPNE2,TNIK,NKD2,C1QL3,CMC4,DSCAML1,ASS1,ABCG1,CLDN1,APC2,GPANK1,RBP1,SEMA6D,IGF2,TACSTD2,SAMD5,ANXA2,VSX…
TF	Factor: MOVO-B; motif: GNGGGGG; match class: 0	TF:M01104_0	0.00173884	2.75974	10306	299	197	19945	SPINT1,CCKBR,RGL2,SERTAD4,MLLT6,DSEL,TRIM27,B3GALT4,FZD7,REEP1,LZTS1,UCP2,IL17RD,MAPK11,SALL3,SGCE,MOXD1,WIF1,CHGB,GABBR1,FGF3,MOAP1,ASAP3,SSTR2,MAF,VWC2,PDZRN4,TSHZ3,HS3ST2,LEF1,GRIN2D,BMP2,RBPMS2,HEYL,PLEKHG6,ATP1A2,GPR160,SCRT2,FGF17,BCL6B,AHNAK,FOXN4,CPEB1,APOE,CHST3,RIPPLY3,AQP3,ZNF707,FOXA3,TLL1,SCRT1,PAX2,SLFN5,USP45,VEPH1,LRATD1,DPP10,FOXH1,CAVIN3,FOXRED2,B3GNT7,EPOR,NOTUM,CD40,LSM2,GNB3,…
TF	Factor: MOVO-B; motif: GNGGGGG	TF:M01104	0.00173884	2.75974	10306	299	197	19945	SPINT1,CCKBR,RGL2,SERTAD4,MLLT6,DSEL,TRIM27,B3GALT4,FZD7,REEP1,LZTS1,UCP2,IL17RD,MAPK11,SALL3,SGCE,MOXD1,WIF1,CHGB,GABBR1,FGF3,MOAP1,ASAP3,SSTR2,MAF,VWC2,PDZRN4,TSHZ3,HS3ST2,LEF1,GRIN2D,BMP2,RBPMS2,HEYL,PLEKHG6,ATP1A2,GPR160,SCRT2,FGF17,BCL6B,AHNAK,FOXN4,CPEB1,APOE,CHST3,RIPPLY3,AQP3,ZNF707,FOXA3,TLL1,SCRT1,PAX2,SLFN5,USP45,VEPH1,LRATD1,DPP10,FOXH1,CAVIN3,FOXRED2,B3GNT7,EPOR,NOTUM,CD40,LSM2,GNB3,…
TF	Factor: WT1; motif: SMCNCCNSC	TF:M01118	0.00189547	2.72228	6834	299	144	19945	RGL2,SERTAD4,MLLT6,B3GALT4,FZD7,NMU,MAPK11,SALL3,SGCE,MOXD1,ICAM1,VRTN,WIF1,DPPA4,GABBR1,FGF3,MOAP1,ASAP3,SSTR2,MAF,VWC2,PDZRN4,TSHZ3,LEF1,TGFBI,GRIN2D,BMP2,RBPMS2,RXRB,PLEKHG6,ATP1A2,XKR7,CLMP,SCRT2,FOXN4,APOE,CHST3,FOXA3,TLL1,SCRT1,PAX2,LRATD1,DPP10,FOXH1,CAVIN3,WNT2B,B3GNT7,NOTUM,GNB3,ASCL2,SKIV2L,DKK3,FERMT2,UNC5D,CNTNAP5,DMRTA1,ATP23,ADAMTS8,LPL,DUSP16,BCL2,MEIS2,TNIK,NRM,NKD2,RNF112,C1QL3,D…
TF	Factor: WT1; motif: SMCNCCNSC; match class: 0	TF:M01118_0	0.00189547	2.72228	6834	299	144	19945	RGL2,SERTAD4,MLLT6,B3GALT4,FZD7,NMU,MAPK11,SALL3,SGCE,MOXD1,ICAM1,VRTN,WIF1,DPPA4,GABBR1,FGF3,MOAP1,ASAP3,SSTR2,MAF,VWC2,PDZRN4,TSHZ3,LEF1,TGFBI,GRIN2D,BMP2,RBPMS2,RXRB,PLEKHG6,ATP1A2,XKR7,CLMP,SCRT2,FOXN4,APOE,CHST3,FOXA3,TLL1,SCRT1,PAX2,LRATD1,DPP10,FOXH1,CAVIN3,WNT2B,B3GNT7,NOTUM,GNB3,ASCL2,SKIV2L,DKK3,FERMT2,UNC5D,CNTNAP5,DMRTA1,ATP23,ADAMTS8,LPL,DUSP16,BCL2,MEIS2,TNIK,NRM,NKD2,RNF112,C1QL3,D…
TF	Factor: WT1; motif: CGCCCCCNCN; match class: 0	TF:M02036_0	0.00220347	2.65689	9784	299	189	19945	FZD1,SPINT1,DKK4,CCKBR,RGL2,SERTAD4,MLLT6,NEU1,DSEL,TRIM27,NMRAL1,FZD7,REEP1,LRAT,UCP2,IL17RD,NMU,MAPK11,SALL3,SGCE,MOXD1,WIF1,SLC35F2,GABBR1,LYPD1,FGF3,BORCS5,MOAP1,ASAP3,SSTR2,MAF,VWC2,PDZRN4,TSHZ3,TOMM6,HS3ST2,LEF1,TGFBI,BMP2,RBPMS2,RXRB,HEYL,PLEKHG6,XKR7,CLMP,GPR160,SCRT2,FGF17,BCL6B,AHNAK,CPEB1,RTN1,APOE,CHST3,RIPPLY3,AQP3,FOXA3,SCRT1,PAX2,USP45,VEPH1,LRATD1,DPP10,LMX1A,FOXH1,WNT2B,FOXRED2,B…
TF	Factor: WT1; motif: CGCCCCCNCN	TF:M02036	0.00220347	2.65689	9784	299	189	19945	FZD1,SPINT1,DKK4,CCKBR,RGL2,SERTAD4,MLLT6,NEU1,DSEL,TRIM27,NMRAL1,FZD7,REEP1,LRAT,UCP2,IL17RD,NMU,MAPK11,SALL3,SGCE,MOXD1,WIF1,SLC35F2,GABBR1,LYPD1,FGF3,BORCS5,MOAP1,ASAP3,SSTR2,MAF,VWC2,PDZRN4,TSHZ3,TOMM6,HS3ST2,LEF1,TGFBI,BMP2,RBPMS2,RXRB,HEYL,PLEKHG6,XKR7,CLMP,GPR160,SCRT2,FGF17,BCL6B,AHNAK,CPEB1,RTN1,APOE,CHST3,RIPPLY3,AQP3,FOXA3,SCRT1,PAX2,USP45,VEPH1,LRATD1,DPP10,LMX1A,FOXH1,WNT2B,FOXRED2,B…
TF	Factor: ZNF460; motif: NNACNCCCCCCNN	TF:M12313	0.00220766	2.65607	5866	299	128	19945	RGL2,MLLT6,B3GALT4,FZD7,LZTS1,IL17RD,MAPK11,SALL3,MOXD1,VRTN,GABBR1,LYPD1,BORCS5,SSTR2,MAF,TSHZ3,HS3ST2,GRIN2D,RBPMS2,ATP1A2,SCRT2,FGF17,BCL6B,FOXN4,CPEB1,TLL1,SCRT1,ELAVL2,PAX2,SLFN5,LRATD1,DPP10,LMX1A,B3GNT7,EPOR,NOTUM,TUBB,CD40,MAML2,ASCL2,FRMD4B,CARMIL3,FERMT2,WNT4,UNC5D,ADAMTS8,BCL2,MEIS2,CPNE2,PVALB,NKD2,C1QL3,DSCAML1,ASS1,ABCG1,APC2,GPANK1,IGF2,TACSTD2,SAMD5,FOXJ1,CPNE4,TUBA4A,ANXA2,PSMA5,…
TF	Factor: ZNF460; motif: NNACNCCCCCCNN; match class: 0	TF:M12313_0	0.00220766	2.65607	5866	299	128	19945	RGL2,MLLT6,B3GALT4,FZD7,LZTS1,IL17RD,MAPK11,SALL3,MOXD1,VRTN,GABBR1,LYPD1,BORCS5,SSTR2,MAF,TSHZ3,HS3ST2,GRIN2D,RBPMS2,ATP1A2,SCRT2,FGF17,BCL6B,FOXN4,CPEB1,TLL1,SCRT1,ELAVL2,PAX2,SLFN5,LRATD1,DPP10,LMX1A,B3GNT7,EPOR,NOTUM,TUBB,CD40,MAML2,ASCL2,FRMD4B,CARMIL3,FERMT2,WNT4,UNC5D,ADAMTS8,BCL2,MEIS2,CPNE2,PVALB,NKD2,C1QL3,DSCAML1,ASS1,ABCG1,APC2,GPANK1,IGF2,TACSTD2,SAMD5,FOXJ1,CPNE4,TUBA4A,ANXA2,PSMA5,…
TF	Factor: MAZ; motif: GGGGAGGG	TF:M00649	0.00222164	2.65333	9379	299	183	19945	RGL2,SERTAD4,MLLT6,NEU1,DSEL,B3GALT4,NMRAL1,FZD7,REEP1,IL17RD,NMU,MAPK11,SALL3,SGCE,ICAM1,VRTN,WIF1,DPPA4,GABBR1,FGF3,ASAP3,MAF,VWC2,TSHZ3,HS3ST2,LEF1,TGFBI,RBPMS2,RXRB,PLEKHG6,XKR7,CLMP,GPR160,SCRT2,DDX60,FGF17,BCL6B,AHNAK,APOE,CHST3,RIPPLY3,AQP3,TLL1,SCRT1,ELAVL2,PAX2,USP45,VEPH1,LRATD1,DPP10,LMX1A,FOXH1,CAVIN3,B3GNT7,EPOR,NOTUM,TUBB,GNB3,ASCL2,SKIV2L,DKK3,EPHA5,FERMT2,AKAP6,UNC5D,CNTNAP5,DMRTA…
TF	Factor: MAZ; motif: GGGGAGGG; match class: 0	TF:M00649_0	0.00222164	2.65333	9379	299	183	19945	RGL2,SERTAD4,MLLT6,NEU1,DSEL,B3GALT4,NMRAL1,FZD7,REEP1,IL17RD,NMU,MAPK11,SALL3,SGCE,ICAM1,VRTN,WIF1,DPPA4,GABBR1,FGF3,ASAP3,MAF,VWC2,TSHZ3,HS3ST2,LEF1,TGFBI,RBPMS2,RXRB,PLEKHG6,XKR7,CLMP,GPR160,SCRT2,DDX60,FGF17,BCL6B,AHNAK,APOE,CHST3,RIPPLY3,AQP3,TLL1,SCRT1,ELAVL2,PAX2,USP45,VEPH1,LRATD1,DPP10,LMX1A,FOXH1,CAVIN3,B3GNT7,EPOR,NOTUM,TUBB,GNB3,ASCL2,SKIV2L,DKK3,EPHA5,FERMT2,AKAP6,UNC5D,CNTNAP5,DMRTA…
TF	Factor: E2F-2; motif: GCGCGCGCGYW; match class: 1	TF:M11531_1	0.00227879	2.64229	12406	299	226	19945	FZD1,SPINT1,RGL2,SERTAD4,MLLT6,DSEL,TRIM27,B3GALT4,NMRAL1,FZD7,REEP1,UCP2,IL17RD,NMU,MAPK11,SALL3,SGCE,MOXD1,ICAM1,WIF1,DPPA4,SLC35F2,CHGB,GABBR1,LYPD1,FGF3,MOAP1,ASAP3,SSTR2,MAF,VWC2,PDZRN4,TSHZ3,TOMM6,HS3ST2,LEF1,TGFBI,BMP2,RBPMS2,HEYL,PLEKHG6,XKR7,CLMP,GPR160,IER3,SCRT2,DDX60,FGF17,BCL6B,AHNAK,FOXN4,CPEB1,RTN1,APOE,CHST3,RIPPLY3,AQP3,ZNF707,FOXA3,TLL1,SCRT1,ELAVL2,PAX2,SLFN5,USP45,LRATD1,DPP10…
TF	Factor: E2F-3; motif: GGCGGGN; match class: 1	TF:M02089_1	0.00232267	2.63401	9384	299	183	19945	FZD1,SPINT1,CCKBR,RGL2,SERTAD4,MLLT6,NEU1,DSEL,B3GALT4,REEP1,UCP2,IL17RD,NMU,MAPK11,SALL3,MOXD1,WIF1,WNT8A,CHGB,GABBR1,FGF3,BORCS5,MOAP1,ASAP3,VWC2,PDZRN4,TSHZ3,LEF1,TGFBI,GRIN2D,BMP2,RBPMS2,RXRB,HEYL,PLEKHG6,ATP1A2,XKR7,GPR160,SCRT2,FGF17,BCL6B,AHNAK,FOXN4,CPEB1,AQP3,ZNF707,FOXA3,TLL1,SCRT1,PAX2,SLFN5,USP45,LRATD1,DPP10,CAVIN3,CTSC,WNT2B,FOXRED2,B3GNT7,EPOR,NOTUM,CD40,LSM2,FBXL6,ASCL2,SKIV2L,CAR…
TF	Factor: TF3C-beta; motif: CCNGGAGGGCTTCCTGGAGGAG; match class: 1	TF:M04863_1	0.00247465	2.60649	8593	299	171	19945	FZD1,SPINT1,CCKBR,SERTAD4,MLLT6,NEU1,DSEL,B3GALT4,NMRAL1,FZD7,LRAT,UCP2,IL17RD,NMU,MAPK11,SALL3,MOXD1,VRTN,WIF1,CHGB,GABBR1,LYPD1,FGF3,MOAP1,MAF,VWC2,PDZRN4,TSHZ3,TOMM6,HS3ST2,LEF1,GRIN2D,RBPMS2,RXRB,HEYL,PLEKHG6,XKR7,GPR160,IER3,SCRT2,FGF17,AHNAK,CPEB1,RTN1,APOE,CHST3,RIPPLY3,FOXA3,ELAVL2,PAX2,DPP10,LMX1A,FOXH1,CTSC,WNT2B,FOXRED2,EPOR,NOTUM,FBXL6,ASCL2,SLIT2,DKK3,EPHA5,FERMT2,WNT4,UNC5D,CNTNAP5,…
TF	Factor: ZGPAT; motif: GRGGCWGNGGNG	TF:M09739	0.00248058	2.60545	8266	299	166	19945	FZD1,SPINT1,DKK4,CCKBR,RGL2,SERTAD4,MLLT6,NEU1,FZD7,REEP1,LZTS1,UCP2,MAPK11,SALL3,MOXD1,SNTB1,DPPA4,SLC35F2,WNT8A,GABBR1,LYPD1,FGF3,BORCS5,ASAP3,MAF,TSHZ3,TGFBI,GRIN2D,RBPMS2,PLEKHG6,ATP1A2,CLMP,GPR160,IER3,SCRT2,FGF17,AHNAK,FOXN4,APOE,CHST3,RIPPLY3,AQP3,SCRT1,PAX2,LRATD1,DPP10,FOXH1,FOXRED2,EGF,B3GNT7,EPOR,CD40,LSM2,GNB3,FBXL6,EPHA5,FERMT2,WNT4,IGSF1,DMRTA1,ATP23,PHYHD1,ADAMTS8,CLIC1,DUSP16,A4GA…
TF	Factor: ZGPAT; motif: GRGGCWGNGGNG; match class: 0	TF:M09739_0	0.00248058	2.60545	8266	299	166	19945	FZD1,SPINT1,DKK4,CCKBR,RGL2,SERTAD4,MLLT6,NEU1,FZD7,REEP1,LZTS1,UCP2,MAPK11,SALL3,MOXD1,SNTB1,DPPA4,SLC35F2,WNT8A,GABBR1,LYPD1,FGF3,BORCS5,ASAP3,MAF,TSHZ3,TGFBI,GRIN2D,RBPMS2,PLEKHG6,ATP1A2,CLMP,GPR160,IER3,SCRT2,FGF17,AHNAK,FOXN4,APOE,CHST3,RIPPLY3,AQP3,SCRT1,PAX2,LRATD1,DPP10,FOXH1,FOXRED2,EGF,B3GNT7,EPOR,CD40,LSM2,GNB3,FBXL6,EPHA5,FERMT2,WNT4,IGSF1,DMRTA1,ATP23,PHYHD1,ADAMTS8,CLIC1,DUSP16,A4GA…
TF	Factor: Egr-1; motif: GCGGGGGCGG; match class: 0	TF:M07354_0	0.00252785	2.59725	7815	299	159	19945	FZD1,SPINT1,CCKBR,RGL2,SERTAD4,MLLT6,DSEL,TRIM27,NMRAL1,FZD7,REEP1,IL17RD,NMU,MAPK11,SALL3,SGCE,MOXD1,WIF1,SLC35F2,GABBR1,FGF3,MOAP1,ASAP3,SSTR2,VWC2,PDZRN4,TSHZ3,TOMM6,HS3ST2,BMP2,RBPMS2,RXRB,HEYL,PLEKHG6,XKR7,GPR160,SCRT2,FGF17,BCL6B,AHNAK,CPEB1,APOE,CHST3,RIPPLY3,AQP3,FOXA3,SCRT1,PAX2,USP45,VEPH1,DPP10,FOXH1,WNT2B,B3GNT7,EPOR,NOTUM,CD40,MAML2,FBXL6,ASCL2,SKIV2L,DKK3,FERMT2,WNT4,DMRTA1,ADAMTS8,…
TF	Factor: Egr-1; motif: GCGGGGGCGG	TF:M07354	0.00252785	2.59725	7815	299	159	19945	FZD1,SPINT1,CCKBR,RGL2,SERTAD4,MLLT6,DSEL,TRIM27,NMRAL1,FZD7,REEP1,IL17RD,NMU,MAPK11,SALL3,SGCE,MOXD1,WIF1,SLC35F2,GABBR1,FGF3,MOAP1,ASAP3,SSTR2,VWC2,PDZRN4,TSHZ3,TOMM6,HS3ST2,BMP2,RBPMS2,RXRB,HEYL,PLEKHG6,XKR7,GPR160,SCRT2,FGF17,BCL6B,AHNAK,CPEB1,APOE,CHST3,RIPPLY3,AQP3,FOXA3,SCRT1,PAX2,USP45,VEPH1,DPP10,FOXH1,WNT2B,B3GNT7,EPOR,NOTUM,CD40,MAML2,FBXL6,ASCL2,SKIV2L,DKK3,FERMT2,WNT4,DMRTA1,ADAMTS8,…
TF	Factor: E2F; motif: GGCGSG	TF:M00803	0.00256951	2.59015	13243	299	237	19945	FZD1,SPINT1,CCKBR,RGL2,SERTAD4,MLLT6,NEU1,TRIM27,B3GALT4,NMRAL1,FZD7,REEP1,LRAT,UCP2,IL17RD,NMU,MAPK11,SALL3,SGCE,MOXD1,ICAM1,WIF1,DPPA4,SLC35F2,CHGB,GABBR1,LYPD1,FGF3,BORCS5,MOAP1,ASAP3,SSTR2,MAF,VWC2,PDZRN4,TSHZ3,TOMM6,HS3ST2,LEF1,BMP2,RBPMS2,RXRB,HEYL,PLEKHG6,XKR7,CLMP,GPR160,IER3,SCRT2,DDX60,BCL6B,AHNAK,FOXN4,CPEB1,RTN1,CHST3,RIPPLY3,AQP3,ZNF707,FOXA3,TLL1,SCRT1,ELAVL2,PAX2,SLFN5,USP45,LRATD1…
TF	Factor: E2F; motif: GGCGSG; match class: 0	TF:M00803_0	0.00256951	2.59015	13243	299	237	19945	FZD1,SPINT1,CCKBR,RGL2,SERTAD4,MLLT6,NEU1,TRIM27,B3GALT4,NMRAL1,FZD7,REEP1,LRAT,UCP2,IL17RD,NMU,MAPK11,SALL3,SGCE,MOXD1,ICAM1,WIF1,DPPA4,SLC35F2,CHGB,GABBR1,LYPD1,FGF3,BORCS5,MOAP1,ASAP3,SSTR2,MAF,VWC2,PDZRN4,TSHZ3,TOMM6,HS3ST2,LEF1,BMP2,RBPMS2,RXRB,HEYL,PLEKHG6,XKR7,CLMP,GPR160,IER3,SCRT2,DDX60,BCL6B,AHNAK,FOXN4,CPEB1,RTN1,CHST3,RIPPLY3,AQP3,ZNF707,FOXA3,TLL1,SCRT1,ELAVL2,PAX2,SLFN5,USP45,LRATD1…
TF	Factor: LRF; motif: GGGGKYNNB	TF:M01100	0.00322102	2.49201	7585	299	155	19945	FZD1,SPINT1,CCKBR,RGL2,SERTAD4,MLLT6,NEU1,FZD7,REEP1,MAPK11,SALL3,SGCE,WIF1,SLC35F2,WNT8A,CHGB,GABBR1,MOAP1,ASAP3,SSTR2,VWC2,TSHZ3,TOMM6,HS3ST2,LEF1,TGFBI,BMP2,RXRB,HEYL,PLEKHG6,XKR7,GPR160,SCRT2,DDX60,FGF17,BCL6B,AHNAK,FOXN4,CPEB1,RTN1,APOE,CHST3,ZNF707,FOXA3,SCRT1,USP45,DPP10,FOXH1,CAVIN3,WNT2B,B3GNT7,EPOR,NOTUM,CD40,LSM2,GNB3,FRMD4B,SLIT2,SKIV2L,FERMT2,WNT4,PHYHD1,ADAMTS8,LPL,DUSP16,BCL2,A4GAL…
TF	Factor: LRF; motif: GGGGKYNNB; match class: 0	TF:M01100_0	0.00322102	2.49201	7585	299	155	19945	FZD1,SPINT1,CCKBR,RGL2,SERTAD4,MLLT6,NEU1,FZD7,REEP1,MAPK11,SALL3,SGCE,WIF1,SLC35F2,WNT8A,CHGB,GABBR1,MOAP1,ASAP3,SSTR2,VWC2,TSHZ3,TOMM6,HS3ST2,LEF1,TGFBI,BMP2,RXRB,HEYL,PLEKHG6,XKR7,GPR160,SCRT2,DDX60,FGF17,BCL6B,AHNAK,FOXN4,CPEB1,RTN1,APOE,CHST3,ZNF707,FOXA3,SCRT1,USP45,DPP10,FOXH1,CAVIN3,WNT2B,B3GNT7,EPOR,NOTUM,CD40,LSM2,GNB3,FRMD4B,SLIT2,SKIV2L,FERMT2,WNT4,PHYHD1,ADAMTS8,LPL,DUSP16,BCL2,A4GAL…
TF	Factor: BTEB2; motif: WGGGTGKGGCNGGN	TF:M09972	0.00343497	2.46408	9294	299	181	19945	SPINT1,CCKBR,RGL2,SERTAD4,MLLT6,DSEL,B3GALT4,NMRAL1,REEP1,LZTS1,UCP2,IL17RD,NMU,MAPK11,SALL3,SGCE,ICAM1,VRTN,WIF1,GABBR1,LYPD1,FGF3,BORCS5,MOAP1,ASAP3,TSHZ3,TOMM6,HS3ST2,TGFBI,BMP2,RBPMS2,RXRB,HEYL,PLEKHG6,ATP1A2,XKR7,CLMP,GPR160,SCRT2,DDX60,FGF17,BCL6B,AHNAK,FOXN4,CPEB1,RTN1,APOE,CHST3,RIPPLY3,AQP3,ZNF707,TLL1,SCRT1,USP45,VEPH1,LRATD1,DPP10,LMX1A,FOXH1,CAVIN3,CTSC,WNT2B,FOXRED2,B3GNT7,EPOR,NOTUM…
TF	Factor: BTEB2; motif: WGGGTGKGGCNGGN; match class: 0	TF:M09972_0	0.00343497	2.46408	9294	299	181	19945	SPINT1,CCKBR,RGL2,SERTAD4,MLLT6,DSEL,B3GALT4,NMRAL1,REEP1,LZTS1,UCP2,IL17RD,NMU,MAPK11,SALL3,SGCE,ICAM1,VRTN,WIF1,GABBR1,LYPD1,FGF3,BORCS5,MOAP1,ASAP3,TSHZ3,TOMM6,HS3ST2,TGFBI,BMP2,RBPMS2,RXRB,HEYL,PLEKHG6,ATP1A2,XKR7,CLMP,GPR160,SCRT2,DDX60,FGF17,BCL6B,AHNAK,FOXN4,CPEB1,RTN1,APOE,CHST3,RIPPLY3,AQP3,ZNF707,TLL1,SCRT1,USP45,VEPH1,LRATD1,DPP10,LMX1A,FOXH1,CAVIN3,CTSC,WNT2B,FOXRED2,B3GNT7,EPOR,NOTUM…
TF	Factor: BEN; motif: CAGCGRNV; match class: 0	TF:M01240_0	0.00353206	2.45197	16652	299	278	19945	FZD1,SPINT1,CCKBR,RGL2,SERTAD4,MLLT6,NEU1,DSEL,TRIM27,B3GALT4,NMRAL1,PHOX2B,FZD7,REEP1,LRAT,LZTS1,UCP2,IL17RD,NMU,MAPK11,SALL3,SGCE,MOXD1,ICAM1,VRTN,SNTB1,WIF1,DPPA4,SLC35F2,WNT8A,CHGB,GABBR1,LYPD1,FGF3,BORCS5,MOAP1,SSTR2,MAF,VWC2,PDZRN4,TSHZ3,TOMM6,HS3ST2,LEF1,TGFBI,GRIN2D,BMP2,RBPMS2,RXRB,HEYL,PLEKHG6,ATP1A2,XKR7,CLMP,GPR160,IER3,SCRT2,FGF17,BCL6B,AHNAK,FOXN4,CPEB1,RTN1,APOE,CHST3,RIPPLY3,AQP3,…
TF	Factor: BEN; motif: CAGCGRNV	TF:M01240	0.00353206	2.45197	16652	299	278	19945	FZD1,SPINT1,CCKBR,RGL2,SERTAD4,MLLT6,NEU1,DSEL,TRIM27,B3GALT4,NMRAL1,PHOX2B,FZD7,REEP1,LRAT,LZTS1,UCP2,IL17RD,NMU,MAPK11,SALL3,SGCE,MOXD1,ICAM1,VRTN,SNTB1,WIF1,DPPA4,SLC35F2,WNT8A,CHGB,GABBR1,LYPD1,FGF3,BORCS5,MOAP1,SSTR2,MAF,VWC2,PDZRN4,TSHZ3,TOMM6,HS3ST2,LEF1,TGFBI,GRIN2D,BMP2,RBPMS2,RXRB,HEYL,PLEKHG6,ATP1A2,XKR7,CLMP,GPR160,IER3,SCRT2,FGF17,BCL6B,AHNAK,FOXN4,CPEB1,RTN1,APOE,CHST3,RIPPLY3,AQP3,…
TF	Factor: GKLF; motif: NNNRGGNGNGGSN	TF:M07289	0.00384105	2.41555	14775	299	256	19945	SPINT1,DKK4,CCKBR,RGL2,SERTAD4,MLLT6,NEU1,DSEL,TRIM27,B3GALT4,NMRAL1,FZD7,REEP1,LZTS1,ZNF311,IL17RD,NMU,MAPK11,SALL3,SGCE,ICAM1,VRTN,WIF1,DPPA4,SLC35F2,WNT8A,CHGB,GABBR1,LYPD1,FGF3,MOAP1,ASAP3,SSTR2,MAF,VWC2,PDZRN4,TSHZ3,HS3ST2,LEF1,TGFBI,GRIN2D,BMP2,RBPMS2,RXRB,HEYL,PLEKHG6,ATP1A2,XKR7,CLMP,GPR160,IER3,SCRT2,DDX60,FGF17,BCL6B,AHNAK,FOXN4,CPEB1,RTN1,APOE,CHST3,RIPPLY3,AQP3,ZNF707,FOXA3,TLL1,SCRT1…
TF	Factor: GKLF; motif: NNNRGGNGNGGSN; match class: 0	TF:M07289_0	0.00384105	2.41555	14775	299	256	19945	SPINT1,DKK4,CCKBR,RGL2,SERTAD4,MLLT6,NEU1,DSEL,TRIM27,B3GALT4,NMRAL1,FZD7,REEP1,LZTS1,ZNF311,IL17RD,NMU,MAPK11,SALL3,SGCE,ICAM1,VRTN,WIF1,DPPA4,SLC35F2,WNT8A,CHGB,GABBR1,LYPD1,FGF3,MOAP1,ASAP3,SSTR2,MAF,VWC2,PDZRN4,TSHZ3,HS3ST2,LEF1,TGFBI,GRIN2D,BMP2,RBPMS2,RXRB,HEYL,PLEKHG6,ATP1A2,XKR7,CLMP,GPR160,IER3,SCRT2,DDX60,FGF17,BCL6B,AHNAK,FOXN4,CPEB1,RTN1,APOE,CHST3,RIPPLY3,AQP3,ZNF707,FOXA3,TLL1,SCRT1…
TF	Factor: PATZ; motif: GGGGNGGGGGMKGGRRNGGNRN; match class: 1	TF:M10026_1	0.00425801	2.37079	4917	299	111	19945	SPINT1,CCKBR,RGL2,SERTAD4,MLLT6,DSEL,FZD7,REEP1,IL17RD,MAPK11,SALL3,SGCE,VRTN,GABBR1,FGF3,ASAP3,MAF,TSHZ3,LEF1,BMP2,RBPMS2,HEYL,XKR7,FGF17,BCL6B,AHNAK,FOXN4,APOE,RIPPLY3,AQP3,TLL1,SCRT1,PAX2,VEPH1,DPP10,B3GNT7,EPOR,NOTUM,GNB3,FBXL6,SLIT2,SKIV2L,DKK3,WNT4,UNC5D,ADAMTS8,LPL,DUSP16,A4GALT,MEIS2,TNIK,NRM,PVALB,NKD2,RNF112,CMC4,DSCAML1,ASS1,ABCG1,IGF2,TACSTD2,FOXJ1,LIMD2,MSX1,RND2,OCA2,GGT7,EXD3,GLIS3…
TF	Factor: ZF5; motif: NRNGNGCGCGCWN; match class: 1	TF:M00333_1	0.00443904	2.35271	12482	299	226	19945	FZD1,SPINT1,CCKBR,RGL2,SERTAD4,MLLT6,NEU1,DSEL,TRIM27,B3GALT4,NMRAL1,PHOX2B,FZD7,REEP1,UCP2,IL17RD,NMU,MAPK11,SALL3,SGCE,MOXD1,ICAM1,SNTB1,WIF1,SLC35F2,CHGB,GABBR1,LYPD1,FGF3,BORCS5,MOAP1,SSTR2,MAF,VWC2,PDZRN4,TSHZ3,TOMM6,HS3ST2,LEF1,TGFBI,BMP2,RBPMS2,HEYL,PLEKHG6,XKR7,CLMP,GPR160,SCRT2,FGF17,BCL6B,AHNAK,FOXN4,CPEB1,RTN1,APOE,CHST3,RIPPLY3,AQP3,ZNF707,FOXA3,TLL1,SCRT1,PAX2,SLFN5,USP45,LRATD1,DPP1…
TF	Factor: Sp1; motif: GGNDGGRGGCGGGG; match class: 0	TF:M04953_0	0.00453388	2.34353	8727	299	172	19945	CCKBR,RGL2,SERTAD4,MLLT6,NEU1,TRIM27,B3GALT4,FZD7,REEP1,LRAT,UCP2,IL17RD,MAPK11,SALL3,SGCE,MOXD1,ICAM1,VRTN,WIF1,CHGB,GABBR1,LYPD1,FGF3,BORCS5,MOAP1,ASAP3,SSTR2,VWC2,PDZRN4,TSHZ3,LEF1,BMP2,RBPMS2,RXRB,PLEKHG6,ATP1A2,XKR7,SCRT2,FGF17,BCL6B,AHNAK,FOXN4,CPEB1,RTN1,APOE,CHST3,ZNF707,TLL1,SCRT1,PAX2,VEPH1,LRATD1,DPP10,FOXH1,CTSC,WNT2B,FOXRED2,EPOR,NOTUM,MAML2,GNB3,ASCL2,SKIV2L,DKK3,FERMT2,CRYBA1,IGSF1…
TF	Factor: Sp1; motif: GGNDGGRGGCGGGG	TF:M04953	0.00453388	2.34353	8727	299	172	19945	CCKBR,RGL2,SERTAD4,MLLT6,NEU1,TRIM27,B3GALT4,FZD7,REEP1,LRAT,UCP2,IL17RD,MAPK11,SALL3,SGCE,MOXD1,ICAM1,VRTN,WIF1,CHGB,GABBR1,LYPD1,FGF3,BORCS5,MOAP1,ASAP3,SSTR2,VWC2,PDZRN4,TSHZ3,LEF1,BMP2,RBPMS2,RXRB,PLEKHG6,ATP1A2,XKR7,SCRT2,FGF17,BCL6B,AHNAK,FOXN4,CPEB1,RTN1,APOE,CHST3,ZNF707,TLL1,SCRT1,PAX2,VEPH1,LRATD1,DPP10,FOXH1,CTSC,WNT2B,FOXRED2,EPOR,NOTUM,MAML2,GNB3,ASCL2,SKIV2L,DKK3,FERMT2,CRYBA1,IGSF1…
TF	Factor: ZF5; motif: NGAGCGCGC; match class: 0	TF:M10111_0	0.00471109	2.32688	2642	299	70	19945	SERTAD4,DSEL,B3GALT4,FZD7,REEP1,UCP2,SALL3,WIF1,FGF3,SSTR2,MAF,VWC2,TSHZ3,HS3ST2,LEF1,BMP2,HEYL,GPR160,RIPPLY3,FOXA3,TLL1,PAX2,USP45,DPP10,FOXH1,CAVIN3,CTSC,NOTUM,FBXL6,ASCL2,FRMD4B,CARMIL3,EPHA5,FERMT2,CNTNAP5,CLIC1,DUSP16,MEIS2,CPNE2,NKD2,DSCAML1,ABCG1,APC2,SAMD5,TUBA4A,ICAM4,GTF2H4,SNCB,GBX2,COLGALT2,NELL1,MDGA1,TMEFF2,NKD1,HRK,VIM,EDARADD,FST,PIFO,CD164L2,B3GAT1,GABBR2,SAMD11,WSCD2,STMN3,CA8,…
TF	Factor: ZF5; motif: NGAGCGCGC	TF:M10111	0.00471109	2.32688	2642	299	70	19945	SERTAD4,DSEL,B3GALT4,FZD7,REEP1,UCP2,SALL3,WIF1,FGF3,SSTR2,MAF,VWC2,TSHZ3,HS3ST2,LEF1,BMP2,HEYL,GPR160,RIPPLY3,FOXA3,TLL1,PAX2,USP45,DPP10,FOXH1,CAVIN3,CTSC,NOTUM,FBXL6,ASCL2,FRMD4B,CARMIL3,EPHA5,FERMT2,CNTNAP5,CLIC1,DUSP16,MEIS2,CPNE2,NKD2,DSCAML1,ABCG1,APC2,SAMD5,TUBA4A,ICAM4,GTF2H4,SNCB,GBX2,COLGALT2,NELL1,MDGA1,TMEFF2,NKD1,HRK,VIM,EDARADD,FST,PIFO,CD164L2,B3GAT1,GABBR2,SAMD11,WSCD2,STMN3,CA8,…
TF	Factor: AP-2; motif: SNNNCCNCAGGCN	TF:M00915	0.00473875	2.32434	9668	299	186	19945	FZD1,CCKBR,RGL2,SERTAD4,MLLT6,DSEL,TRIM27,NMRAL1,FZD7,REEP1,UCP2,MAPK11,SALL3,SGCE,MOXD1,ICAM1,VRTN,SNTB1,CHGB,GABBR1,LYPD1,FGF3,BORCS5,ASAP3,SSTR2,MAF,PDZRN4,TSHZ3,HS3ST2,TGFBI,GRIN2D,BMP2,RBPMS2,RXRB,PLEKHG6,XKR7,GPR160,SCRT2,FGF17,BCL6B,AHNAK,CPEB1,APOE,CHST3,AQP3,ZNF707,FOXA3,TLL1,SCRT1,ELAVL2,PAX2,SLFN5,USP45,LRATD1,DPP10,LMX1A,FOXH1,CAVIN3,WNT2B,FOXRED2,B3GNT7,EPOR,NOTUM,LSM2,FBXL6,ASCL2,SL…
TF	Factor: AP-2; motif: SNNNCCNCAGGCN; match class: 0	TF:M00915_0	0.00473875	2.32434	9668	299	186	19945	FZD1,CCKBR,RGL2,SERTAD4,MLLT6,DSEL,TRIM27,NMRAL1,FZD7,REEP1,UCP2,MAPK11,SALL3,SGCE,MOXD1,ICAM1,VRTN,SNTB1,CHGB,GABBR1,LYPD1,FGF3,BORCS5,ASAP3,SSTR2,MAF,PDZRN4,TSHZ3,HS3ST2,TGFBI,GRIN2D,BMP2,RBPMS2,RXRB,PLEKHG6,XKR7,GPR160,SCRT2,FGF17,BCL6B,AHNAK,CPEB1,APOE,CHST3,AQP3,ZNF707,FOXA3,TLL1,SCRT1,ELAVL2,PAX2,SLFN5,USP45,LRATD1,DPP10,LMX1A,FOXH1,CAVIN3,WNT2B,FOXRED2,B3GNT7,EPOR,NOTUM,LSM2,FBXL6,ASCL2,SL…
TF	Factor: ZF5; motif: GGSGCGCGS; match class: 1	TF:M10438_1	0.00530344	2.27544	14972	299	258	19945	FZD1,SPINT1,DKK4,CCKBR,RGL2,SERTAD4,MLLT6,NEU1,DSEL,TRIM27,B3GALT4,NMRAL1,PHOX2B,FZD7,REEP1,LRAT,UCP2,IL17RD,NMU,MAPK11,SALL3,SGCE,MOXD1,ICAM1,SNTB1,WIF1,DPPA4,SLC35F2,CHGB,GABBR1,LYPD1,FGF3,BORCS5,MOAP1,ASAP3,SSTR2,MAF,VWC2,PDZRN4,TSHZ3,TOMM6,HS3ST2,LEF1,TGFBI,BMP2,RBPMS2,RXRB,HEYL,PLEKHG6,ATP1A2,XKR7,CLMP,GPR160,IER3,SCRT2,DDX60,FGF17,BCL6B,AHNAK,FOXN4,CPEB1,RTN1,APOE,CHST3,RIPPLY3,AQP3,ZNF707,…
TF	Factor: Osx; motif: CCNCCCCCNNN	TF:M07329	0.00557264	2.25394	6823	299	142	19945	RGL2,SERTAD4,MLLT6,TRIM27,B3GALT4,FZD7,LZTS1,UCP2,MAPK11,SALL3,SGCE,ICAM1,WIF1,SLC35F2,GABBR1,LYPD1,FGF3,BORCS5,MOAP1,ASAP3,MAF,VWC2,PDZRN4,TSHZ3,HS3ST2,LEF1,RBPMS2,RXRB,PLEKHG6,ATP1A2,XKR7,GPR160,SCRT2,FGF17,BCL6B,AHNAK,FOXN4,CPEB1,APOE,CHST3,AQP3,SCRT1,PAX2,SLFN5,DPP10,FOXH1,B3GNT7,EPOR,NOTUM,CD40,GNB3,FBXL6,ASCL2,SLIT2,SKIV2L,DKK3,FERMT2,WNT4,ADAMTS8,DUSP16,BCL2,MEIS2,CPNE2,TNIK,NKD2,SKA1,RNF1…
TF	Factor: Osx; motif: CCNCCCCCNNN; match class: 0	TF:M07329_0	0.00557264	2.25394	6823	299	142	19945	RGL2,SERTAD4,MLLT6,TRIM27,B3GALT4,FZD7,LZTS1,UCP2,MAPK11,SALL3,SGCE,ICAM1,WIF1,SLC35F2,GABBR1,LYPD1,FGF3,BORCS5,MOAP1,ASAP3,MAF,VWC2,PDZRN4,TSHZ3,HS3ST2,LEF1,RBPMS2,RXRB,PLEKHG6,ATP1A2,XKR7,GPR160,SCRT2,FGF17,BCL6B,AHNAK,FOXN4,CPEB1,APOE,CHST3,AQP3,SCRT1,PAX2,SLFN5,DPP10,FOXH1,B3GNT7,EPOR,NOTUM,CD40,GNB3,FBXL6,ASCL2,SLIT2,SKIV2L,DKK3,FERMT2,WNT4,ADAMTS8,DUSP16,BCL2,MEIS2,CPNE2,TNIK,NKD2,SKA1,RNF1…
TF	Factor: GCMa:Erg; motif: ATGCGGGCGGAARKG	TF:M08487	0.00609408	2.21509	14032	299	246	19945	FZD1,SPINT1,CCKBR,RGL2,SERTAD4,MLLT6,NEU1,DSEL,TRIM27,B3GALT4,NMRAL1,PHOX2B,FZD7,REEP1,LZTS1,UCP2,IL17RD,NMU,MAPK11,SALL3,SGCE,MOXD1,ICAM1,VRTN,SNTB1,WIF1,DPPA4,SLC35F2,WNT8A,CHGB,GABBR1,LYPD1,FGF3,MOAP1,ASAP3,SSTR2,MAF,VWC2,PDZRN4,TSHZ3,TOMM6,HS3ST2,TGFBI,GRIN2D,BMP2,RBPMS2,RXRB,PLEKHG6,XKR7,CLMP,GPR160,IER3,SCRT2,FGF17,BCL6B,AHNAK,FOXN4,CPEB1,RTN1,APOE,CHST3,AQP3,ZNF707,FOXA3,TLL1,SCRT1,PAX2,US…
TF	Factor: GCMa:Erg; motif: ATGCGGGCGGAARKG; match class: 0	TF:M08487_0	0.00609408	2.21509	14032	299	246	19945	FZD1,SPINT1,CCKBR,RGL2,SERTAD4,MLLT6,NEU1,DSEL,TRIM27,B3GALT4,NMRAL1,PHOX2B,FZD7,REEP1,LZTS1,UCP2,IL17RD,NMU,MAPK11,SALL3,SGCE,MOXD1,ICAM1,VRTN,SNTB1,WIF1,DPPA4,SLC35F2,WNT8A,CHGB,GABBR1,LYPD1,FGF3,MOAP1,ASAP3,SSTR2,MAF,VWC2,PDZRN4,TSHZ3,TOMM6,HS3ST2,TGFBI,GRIN2D,BMP2,RBPMS2,RXRB,PLEKHG6,XKR7,CLMP,GPR160,IER3,SCRT2,FGF17,BCL6B,AHNAK,FOXN4,CPEB1,RTN1,APOE,CHST3,AQP3,ZNF707,FOXA3,TLL1,SCRT1,PAX2,US…
TF	Factor: KLF15; motif: RCCMCRCCCMCN	TF:M12160	0.00619688	2.20783	12966	299	232	19945	FZD1,SPINT1,DKK4,CCKBR,RGL2,MLLT6,NEU1,DSEL,TRIM27,B3GALT4,NMRAL1,FZD7,REEP1,LRAT,LZTS1,ZNF311,UCP2,IL17RD,MAPK11,SALL3,SGCE,MOXD1,ICAM1,VRTN,WIF1,SLC35F2,CHGB,GABBR1,LYPD1,FGF3,BORCS5,MOAP1,ASAP3,SSTR2,MAF,VWC2,TSHZ3,TOMM6,HS3ST2,LEF1,TGFBI,GRIN2D,BMP2,RBPMS2,RXRB,HEYL,PLEKHG6,ATP1A2,XKR7,IER3,SCRT2,DDX60,FGF17,BCL6B,AHNAK,FOXN4,CPEB1,RTN1,APOE,CHST3,RIPPLY3,AQP3,ZNF707,FOXA3,TLL1,SCRT1,PAX2,USP…
TF	Factor: KLF15; motif: RCCMCRCCCMCN; match class: 0	TF:M12160_0	0.00619688	2.20783	12966	299	232	19945	FZD1,SPINT1,DKK4,CCKBR,RGL2,MLLT6,NEU1,DSEL,TRIM27,B3GALT4,NMRAL1,FZD7,REEP1,LRAT,LZTS1,ZNF311,UCP2,IL17RD,MAPK11,SALL3,SGCE,MOXD1,ICAM1,VRTN,WIF1,SLC35F2,CHGB,GABBR1,LYPD1,FGF3,BORCS5,MOAP1,ASAP3,SSTR2,MAF,VWC2,TSHZ3,TOMM6,HS3ST2,LEF1,TGFBI,GRIN2D,BMP2,RBPMS2,RXRB,HEYL,PLEKHG6,ATP1A2,XKR7,IER3,SCRT2,DDX60,FGF17,BCL6B,AHNAK,FOXN4,CPEB1,RTN1,APOE,CHST3,RIPPLY3,AQP3,ZNF707,FOXA3,TLL1,SCRT1,PAX2,USP…
TF	Factor: SP1; motif: GGGGYGGGGNS; match class: 1	TF:M01303_1	0.00654797	2.18389	3530	299	86	19945	CCKBR,RGL2,MLLT6,NEU1,DSEL,UCP2,IL17RD,SALL3,MOAP1,ASAP3,TSHZ3,RBPMS2,HEYL,PLEKHG6,XKR7,GPR160,SCRT2,FGF17,BCL6B,APOE,RIPPLY3,ZNF707,PAX2,DPP10,WNT2B,FOXRED2,EPOR,NOTUM,MAML2,GNB3,CARMIL3,DKK3,FERMT2,WNT4,ATP23,ADAMTS8,DUSP16,BCL2,A4GALT,NRM,NKD2,DSCAML1,ABCG1,OLFML2A,GPANK1,SEMA6D,IGF2,FOXJ1,ANXA2,LIMD2,RND2,PYCR3,LPAR1,ELOVL2,TMEM102,CHRNB1,NKX1-2,IPO4,MECOM,GBX2,KIF17,CXCR4,MANEAL,MDGA1,POU3F2…
TF	Factor: MAZ; motif: GGGMGGGGS; match class: 0	TF:M10432_0	0.00704249	2.15227	9310	299	180	19945	DKK4,CCKBR,RGL2,SERTAD4,MLLT6,B3GALT4,FZD7,MAPK11,SALL3,SGCE,MOXD1,ICAM1,GABBR1,FGF3,BORCS5,MOAP1,ASAP3,SSTR2,MAF,VWC2,PDZRN4,TSHZ3,GRIN2D,BMP2,RBPMS2,PLEKHG6,ATP1A2,XKR7,CLMP,GPR160,SCRT2,DDX60,FGF17,BCL6B,AHNAK,FOXN4,CPEB1,APOE,CHST3,RIPPLY3,AQP3,FOXA3,SCRT1,PAX2,SLFN5,USP45,VEPH1,DPP10,FOXH1,B3GNT7,EPOR,NOTUM,LSM2,GNB3,FBXL6,FRMD4B,CARMIL3,DKK3,EPHA5,FERMT2,AKAP6,WNT4,UNC5D,IGSF1,CNTNAP5,ATP23…
TF	Factor: MAZ; motif: GGGMGGGGS	TF:M10432	0.00704249	2.15227	9310	299	180	19945	DKK4,CCKBR,RGL2,SERTAD4,MLLT6,B3GALT4,FZD7,MAPK11,SALL3,SGCE,MOXD1,ICAM1,GABBR1,FGF3,BORCS5,MOAP1,ASAP3,SSTR2,MAF,VWC2,PDZRN4,TSHZ3,GRIN2D,BMP2,RBPMS2,PLEKHG6,ATP1A2,XKR7,CLMP,GPR160,SCRT2,DDX60,FGF17,BCL6B,AHNAK,FOXN4,CPEB1,APOE,CHST3,RIPPLY3,AQP3,FOXA3,SCRT1,PAX2,SLFN5,USP45,VEPH1,DPP10,FOXH1,B3GNT7,EPOR,NOTUM,LSM2,GNB3,FBXL6,FRMD4B,CARMIL3,DKK3,EPHA5,FERMT2,AKAP6,WNT4,UNC5D,IGSF1,CNTNAP5,ATP23…
TF	Factor: Sp1; motif: RGGGMGGRGSNGGGG; match class: 0	TF:M10529_0	0.00822032	2.08511	6928	299	143	19945	CCKBR,RGL2,SERTAD4,MLLT6,NEU1,ZNF311,UCP2,IL17RD,NMU,MAPK11,SALL3,SGCE,ICAM1,VRTN,WIF1,GABBR1,LYPD1,FGF3,MOAP1,ASAP3,VWC2,TSHZ3,LEF1,TGFBI,GRIN2D,BMP2,RBPMS2,RXRB,HEYL,PLEKHG6,ATP1A2,XKR7,GPR160,SCRT2,FGF17,BCL6B,AHNAK,CPEB1,RTN1,APOE,AQP3,FOXA3,TLL1,SCRT1,VEPH1,DPP10,CAVIN3,WNT2B,B3GNT7,EPOR,NOTUM,MAML2,GNB3,ASCL2,SLIT2,DKK3,FERMT2,WNT4,UNC5D,IGSF1,DMRTA1,ATP23,ADAMTS8,LPL,DUSP16,BCL2,MEIS2,CNTN…
TF	Factor: Sp1; motif: RGGGMGGRGSNGGGG	TF:M10529	0.00822032	2.08511	6928	299	143	19945	CCKBR,RGL2,SERTAD4,MLLT6,NEU1,ZNF311,UCP2,IL17RD,NMU,MAPK11,SALL3,SGCE,ICAM1,VRTN,WIF1,GABBR1,LYPD1,FGF3,MOAP1,ASAP3,VWC2,TSHZ3,LEF1,TGFBI,GRIN2D,BMP2,RBPMS2,RXRB,HEYL,PLEKHG6,ATP1A2,XKR7,GPR160,SCRT2,FGF17,BCL6B,AHNAK,CPEB1,RTN1,APOE,AQP3,FOXA3,TLL1,SCRT1,VEPH1,DPP10,CAVIN3,WNT2B,B3GNT7,EPOR,NOTUM,MAML2,GNB3,ASCL2,SLIT2,DKK3,FERMT2,WNT4,UNC5D,IGSF1,DMRTA1,ATP23,ADAMTS8,LPL,DUSP16,BCL2,MEIS2,CNTN…
TF	Factor: ZF5; motif: NRNGNGCGCGCWN	TF:M00333	0.00840585	2.07542	15185	299	260	19945	FZD1,SPINT1,CCKBR,RGL2,SERTAD4,MLLT6,NEU1,DSEL,TRIM27,B3GALT4,NMRAL1,PHOX2B,FZD7,REEP1,LRAT,LZTS1,UCP2,IL17RD,NMU,MAPK11,SALL3,SGCE,MOXD1,ICAM1,VRTN,SNTB1,WIF1,SLC35F2,CHGB,GABBR1,LYPD1,FGF3,BORCS5,MOAP1,ASAP3,SSTR2,MAF,VWC2,PDZRN4,TSHZ3,TOMM6,HS3ST2,LEF1,TGFBI,GRIN2D,BMP2,RBPMS2,HEYL,PLEKHG6,ATP1A2,XKR7,CLMP,GPR160,IER3,SCRT2,DDX60,FGF17,BCL6B,AHNAK,FOXN4,CPEB1,RTN1,APOE,CHST3,RIPPLY3,AQP3,ZNF70…
TF	Factor: ZF5; motif: NRNGNGCGCGCWN; match class: 0	TF:M00333_0	0.00840585	2.07542	15185	299	260	19945	FZD1,SPINT1,CCKBR,RGL2,SERTAD4,MLLT6,NEU1,DSEL,TRIM27,B3GALT4,NMRAL1,PHOX2B,FZD7,REEP1,LRAT,LZTS1,UCP2,IL17RD,NMU,MAPK11,SALL3,SGCE,MOXD1,ICAM1,VRTN,SNTB1,WIF1,SLC35F2,CHGB,GABBR1,LYPD1,FGF3,BORCS5,MOAP1,ASAP3,SSTR2,MAF,VWC2,PDZRN4,TSHZ3,TOMM6,HS3ST2,LEF1,TGFBI,GRIN2D,BMP2,RBPMS2,HEYL,PLEKHG6,ATP1A2,XKR7,CLMP,GPR160,IER3,SCRT2,DDX60,FGF17,BCL6B,AHNAK,FOXN4,CPEB1,RTN1,APOE,CHST3,RIPPLY3,AQP3,ZNF70…
TF	Factor: Kaiso; motif: GCMGGGRGCRGS; match class: 1	TF:M03876_1	0.00845966	2.07265	9131	299	177	19945	FZD1,CCKBR,RGL2,SERTAD4,MLLT6,NEU1,DSEL,TRIM27,B3GALT4,NMRAL1,FZD7,REEP1,IL17RD,NMU,MAPK11,SALL3,MOXD1,ICAM1,WIF1,DPPA4,CHGB,GABBR1,LYPD1,FGF3,MOAP1,ASAP3,SSTR2,MAF,VWC2,TSHZ3,TOMM6,LEF1,BMP2,RBPMS2,PLEKHG6,ATP1A2,CLMP,GPR160,SCRT2,BCL6B,AHNAK,FOXN4,CPEB1,APOE,RIPPLY3,AQP3,FOXA3,TLL1,SCRT1,PAX2,USP45,DPP10,LMX1A,CAVIN3,FOXRED2,B3GNT7,EPOR,NOTUM,CD40,LSM2,ASCL2,FRMD4B,SLIT2,CARMIL3,DKK3,FERMT2,WNT…
TF	Factor: TIEG1; motif: NCCCNSNCCCCGCCCCC; match class: 1	TF:M12351_1	0.00875761	2.05761	8213	299	163	19945	CCKBR,RGL2,SERTAD4,MLLT6,DSEL,B3GALT4,NMRAL1,FZD7,REEP1,UCP2,IL17RD,MAPK11,SALL3,SGCE,MOXD1,VRTN,GABBR1,FGF3,MOAP1,ASAP3,SSTR2,VWC2,PDZRN4,TSHZ3,HS3ST2,LEF1,GRIN2D,RBPMS2,RXRB,PLEKHG6,ATP1A2,XKR7,GPR160,SCRT2,FGF17,BCL6B,AHNAK,FOXN4,CPEB1,APOE,AQP3,ZNF707,TLL1,SCRT1,PAX2,USP45,LRATD1,DPP10,FOXH1,WNT2B,FOXRED2,B3GNT7,EPOR,NOTUM,MAML2,GNB3,FBXL6,ASCL2,SLIT2,CARMIL3,DKK3,FERMT2,WNT4,UNC5D,IGSF1,CNTN…
TF	Factor: Sp1; motif: GGGGCGGGGC; match class: 0	TF:M00931_0	0.0107318	1.96933	10311	299	194	19945	FZD1,SPINT1,CCKBR,RGL2,SERTAD4,MLLT6,NEU1,DSEL,TRIM27,B3GALT4,NMRAL1,REEP1,LRAT,UCP2,IL17RD,NMU,MAPK11,SALL3,SGCE,MOXD1,WIF1,DPPA4,WNT8A,GABBR1,LYPD1,FGF3,BORCS5,MOAP1,ASAP3,MAF,VWC2,PDZRN4,TSHZ3,TOMM6,TGFBI,BMP2,RBPMS2,RXRB,HEYL,PLEKHG6,ATP1A2,XKR7,GPR160,SCRT2,FGF17,BCL6B,AHNAK,FOXN4,CPEB1,APOE,RIPPLY3,AQP3,ZNF707,FOXA3,SCRT1,PAX2,USP45,VEPH1,LRATD1,DPP10,CAVIN3,CTSC,WNT2B,FOXRED2,B3GNT7,EPOR,N…
TF	Factor: Sp1; motif: GGGGCGGGGC	TF:M00931	0.0107318	1.96933	10311	299	194	19945	FZD1,SPINT1,CCKBR,RGL2,SERTAD4,MLLT6,NEU1,DSEL,TRIM27,B3GALT4,NMRAL1,REEP1,LRAT,UCP2,IL17RD,NMU,MAPK11,SALL3,SGCE,MOXD1,WIF1,DPPA4,WNT8A,GABBR1,LYPD1,FGF3,BORCS5,MOAP1,ASAP3,MAF,VWC2,PDZRN4,TSHZ3,TOMM6,TGFBI,BMP2,RBPMS2,RXRB,HEYL,PLEKHG6,ATP1A2,XKR7,GPR160,SCRT2,FGF17,BCL6B,AHNAK,FOXN4,CPEB1,APOE,RIPPLY3,AQP3,ZNF707,FOXA3,SCRT1,PAX2,USP45,VEPH1,LRATD1,DPP10,CAVIN3,CTSC,WNT2B,FOXRED2,B3GNT7,EPOR,N…
TF	Factor: ctcf; motif: CCRSCAGGGGGCGCN; match class: 1	TF:M10426_1	0.0113313	1.94572	4370	299	100	19945	FZD1,RGL2,MLLT6,TRIM27,NMRAL1,FZD7,REEP1,MAPK11,SALL3,MOXD1,WIF1,CHGB,GABBR1,LYPD1,FGF3,BORCS5,ASAP3,PDZRN4,TSHZ3,TOMM6,HS3ST2,RBPMS2,CLMP,GPR160,SCRT2,BCL6B,AHNAK,FOXN4,CPEB1,RTN1,RIPPLY3,AQP3,FOXA3,SCRT1,LRATD1,DPP10,CAVIN3,B3GNT7,EPOR,NOTUM,ASCL2,FERMT2,WNT4,UNC5D,DMRTA1,ATP23,ADAMTS8,DUSP16,BCL2,A4GALT,CPNE2,NKD2,RNF112,C1QL3,ASS1,ABCG1,CLDN1,OLFML2A,GPANK1,IGF2,TACSTD2,SAMD5,TAP1,LIMD2,MSX1,…
TF	Factor: Sp2; motif: TGGGCGCGCCCA; match class: 0	TF:M06948_0	0.0113591	1.94466	8900	299	173	19945	FZD1,SPINT1,CCKBR,RGL2,MLLT6,DSEL,TRIM27,B3GALT4,NMRAL1,FZD7,REEP1,UCP2,IL17RD,MAPK11,SALL3,SGCE,MOXD1,SNTB1,WIF1,CHGB,MOAP1,SSTR2,MAF,VWC2,PDZRN4,TSHZ3,HS3ST2,LEF1,BMP2,RBPMS2,HEYL,PLEKHG6,XKR7,CLMP,IER3,SCRT2,FGF17,BCL6B,AHNAK,CPEB1,RTN1,CHST3,RIPPLY3,AQP3,ZNF707,FOXA3,SCRT1,USP45,LRATD1,DPP10,LMX1A,WNT2B,FOXRED2,B3GNT7,EPOR,NOTUM,TUBB,CD40,LSM2,FBXL6,ASCL2,SLIT2,DKK3,FERMT2,WNT4,UNC5D,IGSF1,PH…
TF	Factor: Sp2; motif: TGGGCGCGCCCA	TF:M06948	0.0113591	1.94466	8900	299	173	19945	FZD1,SPINT1,CCKBR,RGL2,MLLT6,DSEL,TRIM27,B3GALT4,NMRAL1,FZD7,REEP1,UCP2,IL17RD,MAPK11,SALL3,SGCE,MOXD1,SNTB1,WIF1,CHGB,MOAP1,SSTR2,MAF,VWC2,PDZRN4,TSHZ3,HS3ST2,LEF1,BMP2,RBPMS2,HEYL,PLEKHG6,XKR7,CLMP,IER3,SCRT2,FGF17,BCL6B,AHNAK,CPEB1,RTN1,CHST3,RIPPLY3,AQP3,ZNF707,FOXA3,SCRT1,USP45,LRATD1,DPP10,LMX1A,WNT2B,FOXRED2,B3GNT7,EPOR,NOTUM,TUBB,CD40,LSM2,FBXL6,ASCL2,SLIT2,DKK3,FERMT2,WNT4,UNC5D,IGSF1,PH…
TF	Factor: SP1; motif: NCCCCKCCCCC	TF:M07226	0.0118131	1.92764	8313	299	164	19945	SPINT1,CCKBR,RGL2,MLLT6,NEU1,DSEL,TRIM27,B3GALT4,NMRAL1,FZD7,REEP1,LRAT,UCP2,IL17RD,MAPK11,SALL3,SGCE,ICAM1,VRTN,WIF1,WNT8A,GABBR1,FGF3,BORCS5,MOAP1,ASAP3,MAF,VWC2,TSHZ3,LEF1,TGFBI,RBPMS2,RXRB,HEYL,PLEKHG6,XKR7,GPR160,SCRT2,FGF17,BCL6B,FOXN4,CPEB1,APOE,CHST3,RIPPLY3,ZNF707,TLL1,SCRT1,PAX2,VEPH1,LRATD1,DPP10,FOXH1,WNT2B,FOXRED2,EPOR,NOTUM,CD40,MAML2,LSM2,GNB3,SLIT2,SKIV2L,CARMIL3,DKK3,FERMT2,WNT4,…
TF	Factor: SP1; motif: NCCCCKCCCCC; match class: 0	TF:M07226_0	0.0118131	1.92764	8313	299	164	19945	SPINT1,CCKBR,RGL2,MLLT6,NEU1,DSEL,TRIM27,B3GALT4,NMRAL1,FZD7,REEP1,LRAT,UCP2,IL17RD,MAPK11,SALL3,SGCE,ICAM1,VRTN,WIF1,WNT8A,GABBR1,FGF3,BORCS5,MOAP1,ASAP3,MAF,VWC2,TSHZ3,LEF1,TGFBI,RBPMS2,RXRB,HEYL,PLEKHG6,XKR7,GPR160,SCRT2,FGF17,BCL6B,FOXN4,CPEB1,APOE,CHST3,RIPPLY3,ZNF707,TLL1,SCRT1,PAX2,VEPH1,LRATD1,DPP10,FOXH1,WNT2B,FOXRED2,EPOR,NOTUM,CD40,MAML2,LSM2,GNB3,SLIT2,SKIV2L,CARMIL3,DKK3,FERMT2,WNT4,…
TF	Factor: BTEB3; motif: CCNNSCCNSCCCCKCCCCC; match class: 0	TF:M09826_0	0.0125531	1.90125	11662	299	213	19945	FZD1,SPINT1,CCKBR,RGL2,SERTAD4,MLLT6,DSEL,TRIM27,B3GALT4,FZD7,REEP1,LRAT,UCP2,IL17RD,NMU,MAPK11,SALL3,SGCE,MOXD1,ICAM1,VRTN,WIF1,CHGB,GABBR1,LYPD1,FGF3,BORCS5,MOAP1,ASAP3,SSTR2,MAF,VWC2,PDZRN4,TSHZ3,HS3ST2,LEF1,GRIN2D,BMP2,RBPMS2,RXRB,HEYL,PLEKHG6,XKR7,CLMP,GPR160,SCRT2,FGF17,BCL6B,AHNAK,FOXN4,CPEB1,APOE,CHST3,RIPPLY3,AQP3,ZNF707,FOXA3,TLL1,SCRT1,PAX2,USP45,VEPH1,LRATD1,DPP10,FOXH1,WNT2B,FOXRED2,…
TF	Factor: BTEB3; motif: CCNNSCCNSCCCCKCCCCC	TF:M09826	0.0125531	1.90125	11662	299	213	19945	FZD1,SPINT1,CCKBR,RGL2,SERTAD4,MLLT6,DSEL,TRIM27,B3GALT4,FZD7,REEP1,LRAT,UCP2,IL17RD,NMU,MAPK11,SALL3,SGCE,MOXD1,ICAM1,VRTN,WIF1,CHGB,GABBR1,LYPD1,FGF3,BORCS5,MOAP1,ASAP3,SSTR2,MAF,VWC2,PDZRN4,TSHZ3,HS3ST2,LEF1,GRIN2D,BMP2,RBPMS2,RXRB,HEYL,PLEKHG6,XKR7,CLMP,GPR160,SCRT2,FGF17,BCL6B,AHNAK,FOXN4,CPEB1,APOE,CHST3,RIPPLY3,AQP3,ZNF707,FOXA3,TLL1,SCRT1,PAX2,USP45,VEPH1,LRATD1,DPP10,FOXH1,WNT2B,FOXRED2,…
TF	Factor: AP-2gamma:Elk-1; motif: NGCCKNRGGSGRCGGAAGTG; match class: 1	TF:M08441_1	0.0129087	1.88912	12829	299	229	19945	SPINT1,RGL2,SERTAD4,MLLT6,NEU1,DSEL,TRIM27,B3GALT4,NMRAL1,PHOX2B,FZD7,REEP1,LRAT,ZNF311,UCP2,IL17RD,NMU,MAPK11,SALL3,SGCE,MOXD1,ICAM1,VRTN,WIF1,SLC35F2,WNT8A,GABBR1,LYPD1,FGF3,BORCS5,MOAP1,ASAP3,SSTR2,MAF,VWC2,PDZRN4,TSHZ3,HS3ST2,LEF1,TGFBI,GRIN2D,BMP2,RBPMS2,RXRB,PLEKHG6,XKR7,CLMP,GPR160,IER3,SCRT2,DDX60,FGF17,BCL6B,AHNAK,FOXN4,CPEB1,CHST3,RIPPLY3,AQP3,ZNF707,FOXA3,TLL1,SCRT1,PAX2,SLFN5,USP45,LR…
TF	Factor: FPM315; motif: GGGAGGAGGRRGRGGRGGRR; match class: 0	TF:M10134_0	0.0136916	1.86355	2510	299	66	19945	FZD1,SPINT1,SERTAD4,MLLT6,DSEL,ZNF311,MOXD1,WIF1,CHGB,GABBR1,ASAP3,SSTR2,TSHZ3,TOMM6,GRIN2D,BMP2,XKR7,FGF17,APOE,CHST3,TLL1,SCRT1,SLFN5,FOXH1,WNT2B,LSM2,FBXL6,CARMIL3,IGSF1,DMRTA1,ADAMTS8,LPL,DUSP16,MEIS2,CPNE2,NRM,SYBU,PROCR,RBP1,FOXJ1,RND2,HAS3,OCA2,GLIS3,TMEM119,PLPPR1,DLG5,MECOM,GBX2,DMTN,MDGA1,POU3F2,TMEFF2,NEUROG2,BARHL2,PPM1N,PITX2,CD164L2,JPH4,CXXC4,DLL1,TCL1B,STMN3,DLX5,TLCD3B,TMEM271
TF	Factor: FPM315; motif: GGGAGGAGGRRGRGGRGGRR	TF:M10134	0.0136916	1.86355	2510	299	66	19945	FZD1,SPINT1,SERTAD4,MLLT6,DSEL,ZNF311,MOXD1,WIF1,CHGB,GABBR1,ASAP3,SSTR2,TSHZ3,TOMM6,GRIN2D,BMP2,XKR7,FGF17,APOE,CHST3,TLL1,SCRT1,SLFN5,FOXH1,WNT2B,LSM2,FBXL6,CARMIL3,IGSF1,DMRTA1,ADAMTS8,LPL,DUSP16,MEIS2,CPNE2,NRM,SYBU,PROCR,RBP1,FOXJ1,RND2,HAS3,OCA2,GLIS3,TMEM119,PLPPR1,DLG5,MECOM,GBX2,DMTN,MDGA1,POU3F2,TMEFF2,NEUROG2,BARHL2,PPM1N,PITX2,CD164L2,JPH4,CXXC4,DLL1,TCL1B,STMN3,DLX5,TLCD3B,TMEM271
TF	Factor: AP-2alpha; motif: NGCCYSNNGSN; match class: 0	TF:M01857_0	0.0142303	1.84679	9193	299	177	19945	SPINT1,CCKBR,RGL2,SERTAD4,MLLT6,NEU1,B3GALT4,NMRAL1,FZD7,REEP1,LZTS1,IL17RD,NMU,MAPK11,SALL3,MOXD1,ICAM1,WIF1,GABBR1,FGF3,MOAP1,ASAP3,SSTR2,MAF,VWC2,PDZRN4,TSHZ3,HS3ST2,TGFBI,RBPMS2,PLEKHG6,ATP1A2,XKR7,CLMP,SCRT2,BCL6B,AHNAK,FOXN4,CPEB1,APOE,CHST3,RIPPLY3,AQP3,FOXA3,TLL1,SCRT1,PAX2,USP45,LRATD1,DPP10,LMX1A,FOXH1,CAVIN3,WNT2B,FOXRED2,B3GNT7,EPOR,NOTUM,CD40,FBXL6,ASCL2,FRMD4B,SLIT2,SKIV2L,CARMIL3,D…
TF	Factor: AP-2alpha; motif: NGCCYSNNGSN	TF:M01857	0.0142303	1.84679	9193	299	177	19945	SPINT1,CCKBR,RGL2,SERTAD4,MLLT6,NEU1,B3GALT4,NMRAL1,FZD7,REEP1,LZTS1,IL17RD,NMU,MAPK11,SALL3,MOXD1,ICAM1,WIF1,GABBR1,FGF3,MOAP1,ASAP3,SSTR2,MAF,VWC2,PDZRN4,TSHZ3,HS3ST2,TGFBI,RBPMS2,PLEKHG6,ATP1A2,XKR7,CLMP,SCRT2,BCL6B,AHNAK,FOXN4,CPEB1,APOE,CHST3,RIPPLY3,AQP3,FOXA3,TLL1,SCRT1,PAX2,USP45,LRATD1,DPP10,LMX1A,FOXH1,CAVIN3,WNT2B,FOXRED2,B3GNT7,EPOR,NOTUM,CD40,FBXL6,ASCL2,FRMD4B,SLIT2,SKIV2L,CARMIL3,D…
TF	Factor: SP1; motif: CCCCKCCCCC; match class: 0	TF:M02281_0	0.015492	1.80989	6499	299	135	19945	CCKBR,RGL2,MLLT6,DSEL,TRIM27,B3GALT4,FZD7,REEP1,LRAT,UCP2,IL17RD,MAPK11,SALL3,SGCE,ICAM1,VRTN,WIF1,GABBR1,FGF3,BORCS5,MOAP1,ASAP3,SSTR2,MAF,VWC2,TSHZ3,LEF1,RBPMS2,RXRB,PLEKHG6,ATP1A2,XKR7,SCRT2,FGF17,BCL6B,FOXN4,CPEB1,APOE,CHST3,RIPPLY3,TLL1,SCRT1,PAX2,VEPH1,LRATD1,DPP10,FOXH1,FOXRED2,EPOR,NOTUM,MAML2,GNB3,SKIV2L,DKK3,FERMT2,ADAMTS8,MEIS2,CPNE2,TNIK,NRM,NKD2,RNF112,C1QL3,CMC4,DSCAML1,ASS1,APC2,GP…
TF	Factor: SP1; motif: CCCCKCCCCC	TF:M02281	0.015492	1.80989	6499	299	135	19945	CCKBR,RGL2,MLLT6,DSEL,TRIM27,B3GALT4,FZD7,REEP1,LRAT,UCP2,IL17RD,MAPK11,SALL3,SGCE,ICAM1,VRTN,WIF1,GABBR1,FGF3,BORCS5,MOAP1,ASAP3,SSTR2,MAF,VWC2,TSHZ3,LEF1,RBPMS2,RXRB,PLEKHG6,ATP1A2,XKR7,SCRT2,FGF17,BCL6B,FOXN4,CPEB1,APOE,CHST3,RIPPLY3,TLL1,SCRT1,PAX2,VEPH1,LRATD1,DPP10,FOXH1,FOXRED2,EPOR,NOTUM,MAML2,GNB3,SKIV2L,DKK3,FERMT2,ADAMTS8,MEIS2,CPNE2,TNIK,NRM,NKD2,RNF112,C1QL3,CMC4,DSCAML1,ASS1,APC2,GP…
TF	Factor: AP-2; motif: GSCCSCRGGCNRNRNN; match class: 0	TF:M00800_0	0.0174521	1.75815	9151	299	176	19945	FZD1,CCKBR,SERTAD4,MLLT6,DSEL,TRIM27,B3GALT4,FZD7,REEP1,LZTS1,IL17RD,NMU,MAPK11,SALL3,SGCE,MOXD1,ICAM1,CHGB,GABBR1,LYPD1,FGF3,BORCS5,MOAP1,ASAP3,SSTR2,MAF,VWC2,PDZRN4,TSHZ3,HS3ST2,BMP2,RBPMS2,RXRB,PLEKHG6,XKR7,CLMP,GPR160,IER3,SCRT2,BCL6B,AHNAK,FOXN4,CPEB1,CHST3,RIPPLY3,AQP3,ZNF707,FOXA3,SCRT1,PAX2,SLFN5,USP45,DPP10,FOXH1,CAVIN3,WNT2B,FOXRED2,EGF,B3GNT7,NOTUM,LSM2,GNB3,FBXL6,ASCL2,CARMIL3,DKK3,EP…
TF	Factor: AP-2; motif: GSCCSCRGGCNRNRNN	TF:M00800	0.0174521	1.75815	9151	299	176	19945	FZD1,CCKBR,SERTAD4,MLLT6,DSEL,TRIM27,B3GALT4,FZD7,REEP1,LZTS1,IL17RD,NMU,MAPK11,SALL3,SGCE,MOXD1,ICAM1,CHGB,GABBR1,LYPD1,FGF3,BORCS5,MOAP1,ASAP3,SSTR2,MAF,VWC2,PDZRN4,TSHZ3,HS3ST2,BMP2,RBPMS2,RXRB,PLEKHG6,XKR7,CLMP,GPR160,IER3,SCRT2,BCL6B,AHNAK,FOXN4,CPEB1,CHST3,RIPPLY3,AQP3,ZNF707,FOXA3,SCRT1,PAX2,SLFN5,USP45,DPP10,FOXH1,CAVIN3,WNT2B,FOXRED2,EGF,B3GNT7,NOTUM,LSM2,GNB3,FBXL6,ASCL2,CARMIL3,DKK3,EP…
TF	Factor: AP-2alpha; motif: NGCCYSNNGSN; match class: 1	TF:M01857_1	0.0181137	1.74199	4589	299	103	19945	CCKBR,RGL2,MLLT6,NMRAL1,FZD7,REEP1,MAPK11,SALL3,MOXD1,ICAM1,GABBR1,FGF3,MOAP1,ASAP3,MAF,PDZRN4,TSHZ3,HS3ST2,TGFBI,RBPMS2,PLEKHG6,XKR7,SCRT2,FOXN4,CHST3,FOXA3,SCRT1,PAX2,USP45,LRATD1,DPP10,FOXH1,CAVIN3,WNT2B,FOXRED2,B3GNT7,EPOR,NOTUM,ASCL2,SLIT2,DKK3,WNT4,UNC5D,CNTNAP5,DMRTA1,DUSP16,NRM,NKD2,ASS1,ABCG1,APC2,OLFML2A,IGF2,SAMD5,FOXJ1,ANXA2,TAP1,VSX2,LIMD2,MSX1,OCA2,PYCR3,EXD3,LPAR1,ELOVL2,CHRNB1,NKX…
TF	Factor: BTEB3; motif: BNRNGGGAGGNGT; match class: 1	TF:M01865_1	0.0195752	1.70829	4249	299	97	19945	MLLT6,DSEL,B3GALT4,MAPK11,SALL3,SGCE,ICAM1,CHGB,GABBR1,LYPD1,FGF3,ASAP3,SSTR2,MAF,VWC2,PDZRN4,TSHZ3,LEF1,GRIN2D,BMP2,RBPMS2,RXRB,ATP1A2,XKR7,FGF17,FOXN4,APOE,CHST3,AQP3,ZNF707,SCRT1,PAX2,DPP10,LMX1A,FOXH1,EPOR,CD40,GNB3,CARMIL3,ADAMTS8,LPL,DUSP16,MEIS2,CPNE2,SYBU,NKD2,RNF112,C1QL3,DSCAML1,ASS1,APC2,RNF43,STMN4,SAMD5,MSX1,RND2,GTF2H4,HAS3,PYCR3,GLIS3,SNCB,ELOVL2,TMEM119,CHRNB1,DLG5,MECOM,GBX2,ANPE…
TF	Factor: Sp1; motif: NNGGGGCGGGGNN; match class: 0	TF:M00932_0	0.0203166	1.69215	10458	299	195	19945	FZD1,SPINT1,CCKBR,RGL2,SERTAD4,MLLT6,NEU1,DSEL,TRIM27,B3GALT4,NMRAL1,REEP1,LRAT,UCP2,IL17RD,NMU,MAPK11,SALL3,SGCE,MOXD1,ICAM1,WIF1,WNT8A,GABBR1,LYPD1,FGF3,BORCS5,MOAP1,ASAP3,MAF,VWC2,PDZRN4,TSHZ3,TOMM6,TGFBI,BMP2,RBPMS2,RXRB,HEYL,PLEKHG6,ATP1A2,XKR7,GPR160,SCRT2,FGF17,BCL6B,AHNAK,FOXN4,CPEB1,APOE,RIPPLY3,AQP3,ZNF707,FOXA3,SCRT1,PAX2,USP45,VEPH1,LRATD1,DPP10,CAVIN3,CTSC,WNT2B,FOXRED2,B3GNT7,EPOR,N…
TF	Factor: Sp1; motif: NNGGGGCGGGGNN	TF:M00932	0.0203166	1.69215	10458	299	195	19945	FZD1,SPINT1,CCKBR,RGL2,SERTAD4,MLLT6,NEU1,DSEL,TRIM27,B3GALT4,NMRAL1,REEP1,LRAT,UCP2,IL17RD,NMU,MAPK11,SALL3,SGCE,MOXD1,ICAM1,WIF1,WNT8A,GABBR1,LYPD1,FGF3,BORCS5,MOAP1,ASAP3,MAF,VWC2,PDZRN4,TSHZ3,TOMM6,TGFBI,BMP2,RBPMS2,RXRB,HEYL,PLEKHG6,ATP1A2,XKR7,GPR160,SCRT2,FGF17,BCL6B,AHNAK,FOXN4,CPEB1,APOE,RIPPLY3,AQP3,ZNF707,FOXA3,SCRT1,PAX2,USP45,VEPH1,LRATD1,DPP10,CAVIN3,CTSC,WNT2B,FOXRED2,B3GNT7,EPOR,N…
TF	Factor: c-Ets-2; motif: NNNRGGAARNRRR	TF:M09912	0.0226461	1.64501	8195	299	161	19945	DKK4,RGL2,SERTAD4,MLLT6,NEU1,NMRAL1,REEP1,ZNF311,IL17RD,SGCE,SNTB1,DPPA4,SLC35F2,CHGB,GABBR1,LYPD1,ASAP3,SSTR2,PDZRN4,TSHZ3,LEF1,TGFBI,GRIN2D,BMP2,RBPMS2,RXRB,HEYL,PLEKHG6,ATP1A2,XKR7,CLMP,GPR160,IER3,SCRT2,FGF17,APOE,CHST3,AQP3,FOXA3,TLL1,SCRT1,PAX2,VEPH1,CAPSL,DPP10,FOXH1,WNT2B,FOXRED2,EGF,B3GNT7,EPOR,MAML2,GNB3,SKIV2L,TRMT9B,EPHA5,AKAP6,CRYBA1,UNC5D,CNTNAP5,DMRTA1,LPL,BCL2,A4GALT,MEIS2,CNTN1,T…
TF	Factor: c-Ets-2; motif: NNNRGGAARNRRR; match class: 0	TF:M09912_0	0.0226461	1.64501	8195	299	161	19945	DKK4,RGL2,SERTAD4,MLLT6,NEU1,NMRAL1,REEP1,ZNF311,IL17RD,SGCE,SNTB1,DPPA4,SLC35F2,CHGB,GABBR1,LYPD1,ASAP3,SSTR2,PDZRN4,TSHZ3,LEF1,TGFBI,GRIN2D,BMP2,RBPMS2,RXRB,HEYL,PLEKHG6,ATP1A2,XKR7,CLMP,GPR160,IER3,SCRT2,FGF17,APOE,CHST3,AQP3,FOXA3,TLL1,SCRT1,PAX2,VEPH1,CAPSL,DPP10,FOXH1,WNT2B,FOXRED2,EGF,B3GNT7,EPOR,MAML2,GNB3,SKIV2L,TRMT9B,EPHA5,AKAP6,CRYBA1,UNC5D,CNTNAP5,DMRTA1,LPL,BCL2,A4GALT,MEIS2,CNTN1,T…
TF	Factor: E2F-2; motif: GCGCGCGCGYW; match class: 0	TF:M11531_0	0.0241769	1.6166	13352	299	235	19945	FZD1,SPINT1,RGL2,SERTAD4,MLLT6,NEU1,DSEL,TRIM27,B3GALT4,NMRAL1,PHOX2B,FZD7,REEP1,UCP2,IL17RD,NMU,MAPK11,SALL3,SGCE,MOXD1,ICAM1,SNTB1,WIF1,DPPA4,SLC35F2,CHGB,GABBR1,LYPD1,FGF3,MOAP1,ASAP3,SSTR2,MAF,VWC2,PDZRN4,TSHZ3,TOMM6,HS3ST2,LEF1,TGFBI,BMP2,RBPMS2,RXRB,HEYL,PLEKHG6,XKR7,CLMP,GPR160,IER3,SCRT2,DDX60,FGF17,BCL6B,AHNAK,FOXN4,CPEB1,RTN1,APOE,CHST3,RIPPLY3,AQP3,ZNF707,FOXA3,TLL1,SCRT1,ELAVL2,PAX2,S…
TF	Factor: E2F-2; motif: GCGCGCGCGYW	TF:M11531	0.0241769	1.6166	13352	299	235	19945	FZD1,SPINT1,RGL2,SERTAD4,MLLT6,NEU1,DSEL,TRIM27,B3GALT4,NMRAL1,PHOX2B,FZD7,REEP1,UCP2,IL17RD,NMU,MAPK11,SALL3,SGCE,MOXD1,ICAM1,SNTB1,WIF1,DPPA4,SLC35F2,CHGB,GABBR1,LYPD1,FGF3,MOAP1,ASAP3,SSTR2,MAF,VWC2,PDZRN4,TSHZ3,TOMM6,HS3ST2,LEF1,TGFBI,BMP2,RBPMS2,RXRB,HEYL,PLEKHG6,XKR7,CLMP,GPR160,IER3,SCRT2,DDX60,FGF17,BCL6B,AHNAK,FOXN4,CPEB1,RTN1,APOE,CHST3,RIPPLY3,AQP3,ZNF707,FOXA3,TLL1,SCRT1,ELAVL2,PAX2,S…
TF	Factor: CPBP; motif: GNNRGGGHGGGGNNGGGRN	TF:M09973	0.0258024	1.58834	10904	299	201	19945	FZD1,SPINT1,CCKBR,RGL2,SERTAD4,MLLT6,DSEL,TRIM27,B3GALT4,NMRAL1,FZD7,REEP1,UCP2,IL17RD,NMU,MAPK11,SALL3,SGCE,ICAM1,VRTN,WIF1,WNT8A,GABBR1,LYPD1,FGF3,BORCS5,MOAP1,ASAP3,MAF,VWC2,PDZRN4,TSHZ3,HS3ST2,LEF1,TGFBI,BMP2,RBPMS2,RXRB,HEYL,PLEKHG6,ATP1A2,XKR7,CLMP,GPR160,SCRT2,DDX60,FGF17,BCL6B,AHNAK,FOXN4,CPEB1,RTN1,APOE,RIPPLY3,AQP3,ZNF707,TLL1,SCRT1,PAX2,USP45,VEPH1,LRATD1,DPP10,FOXH1,WNT2B,B3GNT7,EPOR,…
TF	Factor: CPBP; motif: GNNRGGGHGGGGNNGGGRN; match class: 0	TF:M09973_0	0.0258024	1.58834	10904	299	201	19945	FZD1,SPINT1,CCKBR,RGL2,SERTAD4,MLLT6,DSEL,TRIM27,B3GALT4,NMRAL1,FZD7,REEP1,UCP2,IL17RD,NMU,MAPK11,SALL3,SGCE,ICAM1,VRTN,WIF1,WNT8A,GABBR1,LYPD1,FGF3,BORCS5,MOAP1,ASAP3,MAF,VWC2,PDZRN4,TSHZ3,HS3ST2,LEF1,TGFBI,BMP2,RBPMS2,RXRB,HEYL,PLEKHG6,ATP1A2,XKR7,CLMP,GPR160,SCRT2,DDX60,FGF17,BCL6B,AHNAK,FOXN4,CPEB1,RTN1,APOE,RIPPLY3,AQP3,ZNF707,TLL1,SCRT1,PAX2,USP45,VEPH1,LRATD1,DPP10,FOXH1,WNT2B,B3GNT7,EPOR,…
TF	Factor: BEN; motif: CAGCGRNV; match class: 1	TF:M01240_1	0.028487	1.54535	13297	299	234	19945	FZD1,CCKBR,RGL2,SERTAD4,MLLT6,DSEL,TRIM27,B3GALT4,NMRAL1,PHOX2B,FZD7,REEP1,LZTS1,UCP2,IL17RD,NMU,MAPK11,SALL3,SGCE,MOXD1,ICAM1,VRTN,WIF1,SLC35F2,LYPD1,FGF3,BORCS5,MOAP1,SSTR2,MAF,VWC2,PDZRN4,TSHZ3,TOMM6,HS3ST2,LEF1,TGFBI,GRIN2D,BMP2,RBPMS2,RXRB,HEYL,PLEKHG6,XKR7,CLMP,GPR160,IER3,SCRT2,FGF17,BCL6B,AHNAK,FOXN4,CPEB1,RTN1,APOE,CHST3,RIPPLY3,AQP3,ZNF707,FOXA3,TLL1,SCRT1,ELAVL2,PAX2,SLFN5,USP45,LRATD1…
TF	Factor: AP-2; motif: MKCCCSCNGGCG; match class: 1	TF:M00189_1	0.0299997	1.52288	6079	299	127	19945	SPINT1,CCKBR,MLLT6,DSEL,TRIM27,NMRAL1,FZD7,REEP1,LZTS1,NMU,MAPK11,SALL3,MOXD1,VRTN,SLC35F2,GABBR1,LYPD1,FGF3,BORCS5,MOAP1,ASAP3,SSTR2,MAF,PDZRN4,TSHZ3,HS3ST2,GRIN2D,RBPMS2,RXRB,PLEKHG6,GPR160,SCRT2,AHNAK,CPEB1,RIPPLY3,FOXA3,SCRT1,PAX2,LRATD1,DPP10,FOXH1,CAVIN3,WNT2B,FOXRED2,B3GNT7,FBXL6,FRMD4B,SLIT2,CARMIL3,DKK3,WNT4,UNC5D,DMRTA1,ADAMTS8,DUSP16,BCL2,A4GALT,CPNE2,NKD2,C1QL3,DSCAML1,ASS1,APC2,RBP1,…
TF	Factor: E2F-4; motif: SNGGGCGGGAANN	TF:M09894	0.0304717	1.5161	16331	299	272	19945	FZD1,SPINT1,CCKBR,RGL2,SERTAD4,MLLT6,NEU1,DSEL,TRIM27,B3GALT4,NMRAL1,FZD7,REEP1,LRAT,ZNF311,UCP2,IL17RD,NMU,MAPK11,SALL3,SGCE,MOXD1,ICAM1,SNTB1,WIF1,DPPA4,WNT8A,CHGB,GABBR1,LYPD1,FGF3,BORCS5,MOAP1,ASAP3,SSTR2,MAF,VWC2,PDZRN4,TSHZ3,TOMM6,HS3ST2,LEF1,TGFBI,GRIN2D,BMP2,RBPMS2,RXRB,HEYL,PLEKHG6,ATP1A2,XKR7,CLMP,GPR160,IER3,SCRT2,DDX60,FGF17,BCL6B,AHNAK,FOXN4,CPEB1,RTN1,APOE,CHST3,RIPPLY3,AQP3,ZNF707,…
TF	Factor: E2F-4; motif: SNGGGCGGGAANN; match class: 0	TF:M09894_0	0.0304717	1.5161	16331	299	272	19945	FZD1,SPINT1,CCKBR,RGL2,SERTAD4,MLLT6,NEU1,DSEL,TRIM27,B3GALT4,NMRAL1,FZD7,REEP1,LRAT,ZNF311,UCP2,IL17RD,NMU,MAPK11,SALL3,SGCE,MOXD1,ICAM1,SNTB1,WIF1,DPPA4,WNT8A,CHGB,GABBR1,LYPD1,FGF3,BORCS5,MOAP1,ASAP3,SSTR2,MAF,VWC2,PDZRN4,TSHZ3,TOMM6,HS3ST2,LEF1,TGFBI,GRIN2D,BMP2,RBPMS2,RXRB,HEYL,PLEKHG6,ATP1A2,XKR7,CLMP,GPR160,IER3,SCRT2,DDX60,FGF17,BCL6B,AHNAK,FOXN4,CPEB1,RTN1,APOE,CHST3,RIPPLY3,AQP3,ZNF707,…
TF	Factor: Miz-1; motif: NNRGGWGGGGGAGGGGMRR; match class: 0	TF:M10112_0	0.0320454	1.49423	8564	299	166	19945	CCKBR,RGL2,SERTAD4,MLLT6,NEU1,DSEL,TRIM27,B3GALT4,PHOX2B,FZD7,REEP1,LRAT,IL17RD,MAPK11,SGCE,ICAM1,VRTN,WIF1,GABBR1,LYPD1,FGF3,MOAP1,ASAP3,SSTR2,MAF,VWC2,TSHZ3,LEF1,GRIN2D,RBPMS2,RXRB,PLEKHG6,ATP1A2,XKR7,CLMP,SCRT2,FGF17,CPEB1,RTN1,APOE,CHST3,ZNF707,FOXA3,TLL1,SCRT1,PAX2,SLFN5,VEPH1,LRATD1,DPP10,FOXH1,FOXRED2,EPOR,NOTUM,MAML2,GNB3,ASCL2,SKIV2L,DKK3,EPHA5,FERMT2,CRYBA1,UNC5D,IGSF1,CNTNAP5,DMRTA1,AT…
TF	Factor: Miz-1; motif: NNRGGWGGGGGAGGGGMRR	TF:M10112	0.0320454	1.49423	8564	299	166	19945	CCKBR,RGL2,SERTAD4,MLLT6,NEU1,DSEL,TRIM27,B3GALT4,PHOX2B,FZD7,REEP1,LRAT,IL17RD,MAPK11,SGCE,ICAM1,VRTN,WIF1,GABBR1,LYPD1,FGF3,MOAP1,ASAP3,SSTR2,MAF,VWC2,TSHZ3,LEF1,GRIN2D,RBPMS2,RXRB,PLEKHG6,ATP1A2,XKR7,CLMP,SCRT2,FGF17,CPEB1,RTN1,APOE,CHST3,ZNF707,FOXA3,TLL1,SCRT1,PAX2,SLFN5,VEPH1,LRATD1,DPP10,FOXH1,FOXRED2,EPOR,NOTUM,MAML2,GNB3,ASCL2,SKIV2L,DKK3,EPHA5,FERMT2,CRYBA1,UNC5D,IGSF1,CNTNAP5,DMRTA1,AT…
TF	Factor: MAZ; motif: GGGGAGGG; match class: 1	TF:M00649_1	0.0322809	1.49106	4182	299	95	19945	RGL2,MLLT6,FZD7,IL17RD,MAPK11,SGCE,ICAM1,VRTN,GABBR1,FGF3,MAF,VWC2,LEF1,RBPMS2,RXRB,PLEKHG6,XKR7,SCRT2,DDX60,AHNAK,APOE,CHST3,TLL1,SCRT1,PAX2,VEPH1,DPP10,FOXH1,EPOR,NOTUM,GNB3,ASCL2,SKIV2L,DKK3,FERMT2,UNC5D,DUSP16,BCL2,MEIS2,CPNE2,TNIK,PVALB,C1QL3,DSCAML1,ASS1,APC2,IGF2,APOBEC3H,SAMD5,TUBA4A,ANXA2,TDGF1,MSX1,HAS3,PYCR3,HSD17B8,EXD3,LPAR1,SNCB,TMEM119,IPO4,DLG5,MECOM,ANPEP,SPRY1,NR2E1,NELL1,POU3F2…
TF	Factor: E2F-1; motif: NNNNGGCGGGAARN; match class: 1	TF:M09892_1	0.0323181	1.49055	9227	299	176	19945	FZD1,CCKBR,RGL2,SERTAD4,MLLT6,DSEL,TRIM27,NMRAL1,FZD7,REEP1,LRAT,ZNF311,UCP2,NMU,SALL3,SGCE,MOXD1,WIF1,CHGB,LYPD1,FGF3,MOAP1,ASAP3,SSTR2,VWC2,TSHZ3,TOMM6,LEF1,TGFBI,GRIN2D,RBPMS2,RXRB,PLEKHG6,ATP1A2,CLMP,GPR160,IER3,SCRT2,DDX60,BCL6B,AHNAK,FOXN4,CPEB1,RIPPLY3,FOXA3,TLL1,SCRT1,PAX2,SLFN5,USP45,DPP10,LMX1A,FOXH1,CAVIN3,CTSC,WNT2B,FOXRED2,B3GNT7,EPOR,NOTUM,TUBB,MAML2,LSM2,FBXL6,ASCL2,SLIT2,CARMIL3,D…
TF	Factor: Sp2; motif: NYSGCCCCGCCCCCY	TF:M03567	0.0337197	1.47212	7726	299	153	19945	SPINT1,CCKBR,RGL2,MLLT6,NEU1,DSEL,TRIM27,B3GALT4,NMRAL1,REEP1,LRAT,UCP2,IL17RD,NMU,MAPK11,SALL3,WIF1,WNT8A,GABBR1,FGF3,BORCS5,MOAP1,ASAP3,SSTR2,PDZRN4,TSHZ3,TOMM6,BMP2,RBPMS2,RXRB,HEYL,PLEKHG6,XKR7,GPR160,SCRT2,FGF17,BCL6B,AHNAK,FOXN4,CPEB1,APOE,RIPPLY3,AQP3,ZNF707,SCRT1,PAX2,USP45,VEPH1,LRATD1,DPP10,CAVIN3,WNT2B,FOXRED2,B3GNT7,EPOR,NOTUM,TUBB,CD40,MAML2,FBXL6,ASCL2,SLIT2,SKIV2L,CARMIL3,DKK3,FERM…
TF	Factor: Sp2; motif: NYSGCCCCGCCCCCY; match class: 0	TF:M03567_0	0.0337197	1.47212	7726	299	153	19945	SPINT1,CCKBR,RGL2,MLLT6,NEU1,DSEL,TRIM27,B3GALT4,NMRAL1,REEP1,LRAT,UCP2,IL17RD,NMU,MAPK11,SALL3,WIF1,WNT8A,GABBR1,FGF3,BORCS5,MOAP1,ASAP3,SSTR2,PDZRN4,TSHZ3,TOMM6,BMP2,RBPMS2,RXRB,HEYL,PLEKHG6,XKR7,GPR160,SCRT2,FGF17,BCL6B,AHNAK,FOXN4,CPEB1,APOE,RIPPLY3,AQP3,ZNF707,SCRT1,PAX2,USP45,VEPH1,LRATD1,DPP10,CAVIN3,WNT2B,FOXRED2,B3GNT7,EPOR,NOTUM,TUBB,CD40,MAML2,FBXL6,ASCL2,SLIT2,SKIV2L,CARMIL3,DKK3,FERM…
TF	Factor: WT1; motif: NGCGGGGGGGTSMMCYN	TF:M05327	0.0347063	1.45959	5547	299	118	19945	FZD1,SPINT1,RGL2,MLLT6,NEU1,B3GALT4,REEP1,UCP2,IL17RD,MAPK11,SALL3,MOXD1,GABBR1,FGF3,BORCS5,ASAP3,MAF,PDZRN4,TSHZ3,LEF1,TGFBI,GRIN2D,BMP2,RBPMS2,PLEKHG6,ATP1A2,SCRT2,FGF17,BCL6B,AHNAK,FOXN4,CPEB1,CHST3,ZNF707,FOXA3,SCRT1,ELAVL2,PAX2,SLFN5,DPP10,LMX1A,CAVIN3,B3GNT7,NOTUM,FRMD4B,SLIT2,CARMIL3,DKK3,FERMT2,WNT4,UNC5D,IGSF1,DMRTA1,ADAMTS8,LPL,DUSP16,BCL2,CPNE2,DSCAML1,ASS1,APC2,OLFML2A,GPANK1,IGF2,SAM…
TF	Factor: WT1; motif: NGCGGGGGGGTSMMCYN; match class: 0	TF:M05327_0	0.0347063	1.45959	5547	299	118	19945	FZD1,SPINT1,RGL2,MLLT6,NEU1,B3GALT4,REEP1,UCP2,IL17RD,MAPK11,SALL3,MOXD1,GABBR1,FGF3,BORCS5,ASAP3,MAF,PDZRN4,TSHZ3,LEF1,TGFBI,GRIN2D,BMP2,RBPMS2,PLEKHG6,ATP1A2,SCRT2,FGF17,BCL6B,AHNAK,FOXN4,CPEB1,CHST3,ZNF707,FOXA3,SCRT1,ELAVL2,PAX2,SLFN5,DPP10,LMX1A,CAVIN3,B3GNT7,NOTUM,FRMD4B,SLIT2,CARMIL3,DKK3,FERMT2,WNT4,UNC5D,IGSF1,DMRTA1,ADAMTS8,LPL,DUSP16,BCL2,CPNE2,DSCAML1,ASS1,APC2,OLFML2A,GPANK1,IGF2,SAM…
TF	Factor: ZNF692; motif: SYNGGSCCCASCCNC; match class: 0	TF:M09734_0	0.0360954	1.44255	11793	299	213	19945	SPINT1,CCKBR,RGL2,SERTAD4,MLLT6,NEU1,TRIM27,B3GALT4,NMRAL1,FZD7,REEP1,UCP2,IL17RD,NMU,MAPK11,SALL3,SGCE,MOXD1,ICAM1,VRTN,WIF1,CHGB,GABBR1,LYPD1,FGF3,BORCS5,ASAP3,VWC2,PDZRN4,TSHZ3,TOMM6,HS3ST2,LEF1,BMP2,RBPMS2,RXRB,HEYL,PLEKHG6,ATP1A2,XKR7,CLMP,IER3,SCRT2,FGF17,BCL6B,AHNAK,FOXN4,CPEB1,RTN1,APOE,CHST3,RIPPLY3,AQP3,ZNF707,FOXA3,TLL1,SCRT1,PAX2,USP45,VEPH1,LRATD1,DPP10,LMX1A,FOXH1,CAVIN3,CTSC,WNT2B,…
TF	Factor: ZNF692; motif: SYNGGSCCCASCCNC	TF:M09734	0.0360954	1.44255	11793	299	213	19945	SPINT1,CCKBR,RGL2,SERTAD4,MLLT6,NEU1,TRIM27,B3GALT4,NMRAL1,FZD7,REEP1,UCP2,IL17RD,NMU,MAPK11,SALL3,SGCE,MOXD1,ICAM1,VRTN,WIF1,CHGB,GABBR1,LYPD1,FGF3,BORCS5,ASAP3,VWC2,PDZRN4,TSHZ3,TOMM6,HS3ST2,LEF1,BMP2,RBPMS2,RXRB,HEYL,PLEKHG6,ATP1A2,XKR7,CLMP,IER3,SCRT2,FGF17,BCL6B,AHNAK,FOXN4,CPEB1,RTN1,APOE,CHST3,RIPPLY3,AQP3,ZNF707,FOXA3,TLL1,SCRT1,PAX2,USP45,VEPH1,LRATD1,DPP10,LMX1A,FOXH1,CAVIN3,CTSC,WNT2B,…
TF	Factor: LUMAN; motif: CYCAGCYYCY; match class: 1	TF:M09729_1	0.0368186	1.43393	4660	299	103	19945	SPINT1,CCKBR,MLLT6,NEU1,TRIM27,B3GALT4,REEP1,MAPK11,SALL3,SGCE,MOXD1,WNT8A,GABBR1,ASAP3,VWC2,PDZRN4,TSHZ3,HS3ST2,TGFBI,GRIN2D,RBPMS2,HEYL,PLEKHG6,ATP1A2,GPR160,FGF17,AHNAK,APOE,AQP3,SCRT1,PAX2,CAVIN3,CTSC,FOXRED2,B3GNT7,CD40,GNB3,DKK3,WNT4,IGSF1,CNTNAP5,DMRTA1,ATP23,PHYHD1,LPL,CLIC1,A4GALT,CPNE2,TNIK,PVALB,NKD2,RNF112,DSCAML1,ABCG1,OLFML2A,IGF2,APOBEC3H,FYB2,FOXJ1,ANXA2,VSX2,SCN4A,OCA2,HSD17B8,EX…
TF	Factor: BTEB1; motif: GGGGGCGGGGCNGSGGGNGS; match class: 1	TF:M09723_1	0.0380375	1.41979	5983	299	125	19945	SPINT1,CCKBR,RGL2,MLLT6,DSEL,B3GALT4,FZD7,REEP1,UCP2,IL17RD,MAPK11,SALL3,VRTN,GABBR1,LYPD1,FGF3,MOAP1,ASAP3,TSHZ3,BMP2,RBPMS2,RXRB,HEYL,PLEKHG6,XKR7,GPR160,SCRT2,BCL6B,AHNAK,FOXN4,CPEB1,APOE,RIPPLY3,AQP3,ZNF707,SCRT1,PAX2,VEPH1,LRATD1,DPP10,FOXH1,WNT2B,FOXRED2,B3GNT7,EPOR,NOTUM,MAML2,GNB3,SLIT2,DKK3,FERMT2,WNT4,UNC5D,ATP23,ADAMTS8,CLIC1,A4GALT,MEIS2,NRM,NKD2,RNF112,CMC4,DSCAML1,ASS1,ABCG1,OLFML2A…
TF	Factor: BTEB2; motif: RGGGNGKGGN; match class: 0	TF:M07277_0	0.0381486	1.41852	8520	299	165	19945	SPINT1,CCKBR,RGL2,MLLT6,NEU1,DSEL,TRIM27,B3GALT4,NMRAL1,REEP1,LRAT,UCP2,IL17RD,MAPK11,SALL3,MOXD1,ICAM1,WIF1,WNT8A,GABBR1,FGF3,BORCS5,MOAP1,ASAP3,SSTR2,PDZRN4,TSHZ3,TGFBI,RBPMS2,RXRB,HEYL,PLEKHG6,XKR7,GPR160,SCRT2,DDX60,FGF17,BCL6B,AHNAK,FOXN4,CPEB1,APOE,RIPPLY3,AQP3,ZNF707,SCRT1,PAX2,USP45,VEPH1,LRATD1,DPP10,WNT2B,FOXRED2,B3GNT7,EPOR,NOTUM,MAML2,LSM2,ASCL2,SKIV2L,CARMIL3,DKK3,FERMT2,AKAP6,WNT4,U…
TF	Factor: BTEB2; motif: RGGGNGKGGN	TF:M07277	0.0381486	1.41852	8520	299	165	19945	SPINT1,CCKBR,RGL2,MLLT6,NEU1,DSEL,TRIM27,B3GALT4,NMRAL1,REEP1,LRAT,UCP2,IL17RD,MAPK11,SALL3,MOXD1,ICAM1,WIF1,WNT8A,GABBR1,FGF3,BORCS5,MOAP1,ASAP3,SSTR2,PDZRN4,TSHZ3,TGFBI,RBPMS2,RXRB,HEYL,PLEKHG6,XKR7,GPR160,SCRT2,DDX60,FGF17,BCL6B,AHNAK,FOXN4,CPEB1,APOE,RIPPLY3,AQP3,ZNF707,SCRT1,PAX2,USP45,VEPH1,LRATD1,DPP10,WNT2B,FOXRED2,B3GNT7,EPOR,NOTUM,MAML2,LSM2,ASCL2,SKIV2L,CARMIL3,DKK3,FERMT2,AKAP6,WNT4,U…
TF	Factor: sp4; motif: NNGNARGRGGCGGRGCNNRR; match class: 0	TF:M10072_0	0.0414736	1.38223	10548	299	195	19945	FZD1,SPINT1,CCKBR,RGL2,SERTAD4,MLLT6,NEU1,DSEL,TRIM27,B3GALT4,NMRAL1,FZD7,REEP1,LRAT,UCP2,IL17RD,NMU,MAPK11,SALL3,SGCE,MOXD1,WIF1,WNT8A,GABBR1,LYPD1,FGF3,BORCS5,MOAP1,ASAP3,SSTR2,PDZRN4,TSHZ3,LEF1,TGFBI,BMP2,RBPMS2,RXRB,HEYL,PLEKHG6,XKR7,GPR160,SCRT2,DDX60,FGF17,BCL6B,AHNAK,FOXN4,CPEB1,APOE,RIPPLY3,AQP3,ZNF707,FOXA3,SCRT1,PAX2,USP45,VEPH1,LRATD1,DPP10,FOXH1,WNT2B,FOXRED2,B3GNT7,EPOR,NOTUM,CD40,MA…
TF	Factor: sp4; motif: NNGNARGRGGCGGRGCNNRR	TF:M10072	0.0414736	1.38223	10548	299	195	19945	FZD1,SPINT1,CCKBR,RGL2,SERTAD4,MLLT6,NEU1,DSEL,TRIM27,B3GALT4,NMRAL1,FZD7,REEP1,LRAT,UCP2,IL17RD,NMU,MAPK11,SALL3,SGCE,MOXD1,WIF1,WNT8A,GABBR1,LYPD1,FGF3,BORCS5,MOAP1,ASAP3,SSTR2,PDZRN4,TSHZ3,LEF1,TGFBI,BMP2,RBPMS2,RXRB,HEYL,PLEKHG6,XKR7,GPR160,SCRT2,DDX60,FGF17,BCL6B,AHNAK,FOXN4,CPEB1,APOE,RIPPLY3,AQP3,ZNF707,FOXA3,SCRT1,PAX2,USP45,VEPH1,LRATD1,DPP10,FOXH1,WNT2B,FOXRED2,B3GNT7,EPOR,NOTUM,CD40,MA…
TF	Factor: HSF4; motif: CTGCMRN	TF:M07322	0.0440683	1.35587	16719	299	276	19945	FZD1,SPINT1,DKK4,CCKBR,RGL2,SERTAD4,NEU1,DSEL,TRIM27,B3GALT4,NMRAL1,PHOX2B,FZD7,REEP1,LRAT,LZTS1,ZNF311,UCP2,IL17RD,NMU,MAPK11,MOXD1,ICAM1,VRTN,SNTB1,WIF1,DPPA4,SLC35F2,WNT8A,CHGB,GABBR1,LYPD1,FGF3,BORCS5,MOAP1,ASAP3,SSTR2,MAF,VWC2,PDZRN4,TSHZ3,TOMM6,HS3ST2,LEF1,TGFBI,BMP2,RXRB,HEYL,PLEKHG6,ATP1A2,XKR7,CLMP,GPR160,IER3,SCRT2,DDX60,MTUS1,FGF17,BCL6B,AHNAK,FOXN4,CPEB1,RTN1,APOE,CHST3,RIPPLY3,AQP3,Z…
TF	Factor: HSF4; motif: CTGCMRN; match class: 0	TF:M07322_0	0.0440683	1.35587	16719	299	276	19945	FZD1,SPINT1,DKK4,CCKBR,RGL2,SERTAD4,NEU1,DSEL,TRIM27,B3GALT4,NMRAL1,PHOX2B,FZD7,REEP1,LRAT,LZTS1,ZNF311,UCP2,IL17RD,NMU,MAPK11,MOXD1,ICAM1,VRTN,SNTB1,WIF1,DPPA4,SLC35F2,WNT8A,CHGB,GABBR1,LYPD1,FGF3,BORCS5,MOAP1,ASAP3,SSTR2,MAF,VWC2,PDZRN4,TSHZ3,TOMM6,HS3ST2,LEF1,TGFBI,BMP2,RXRB,HEYL,PLEKHG6,ATP1A2,XKR7,CLMP,GPR160,IER3,SCRT2,DDX60,MTUS1,FGF17,BCL6B,AHNAK,FOXN4,CPEB1,RTN1,APOE,CHST3,RIPPLY3,AQP3,Z…
TF	Factor: E2F-1; motif: NGGGCGGGARV; match class: 1	TF:M07206_1	0.0464146	1.33335	10909	299	200	19945	FZD1,SPINT1,CCKBR,RGL2,SERTAD4,MLLT6,NEU1,DSEL,TRIM27,B3GALT4,NMRAL1,FZD7,LRAT,ZNF311,UCP2,IL17RD,NMU,MAPK11,SALL3,SGCE,MOXD1,ICAM1,WIF1,CHGB,LYPD1,FGF3,BORCS5,MOAP1,ASAP3,SSTR2,MAF,VWC2,TSHZ3,TOMM6,HS3ST2,LEF1,TGFBI,GRIN2D,BMP2,RBPMS2,RXRB,PLEKHG6,ATP1A2,CLMP,GPR160,IER3,SCRT2,DDX60,BCL6B,AHNAK,FOXN4,CPEB1,APOE,CHST3,RIPPLY3,FOXA3,TLL1,SCRT1,PAX2,SLFN5,USP45,DPP10,LMX1A,FOXH1,CAVIN3,WNT2B,FOXRED…
TF	Factor: EGR; motif: CGCCCCCGCNN	TF:M08878	0.0493576	1.30665	7516	299	149	19945	FZD1,SPINT1,CCKBR,RGL2,SERTAD4,MLLT6,DSEL,TRIM27,FZD7,REEP1,IL17RD,MAPK11,SALL3,SGCE,MOXD1,WIF1,SLC35F2,GABBR1,LYPD1,FGF3,BORCS5,MOAP1,SSTR2,VWC2,PDZRN4,TSHZ3,TOMM6,HS3ST2,BMP2,RBPMS2,RXRB,HEYL,XKR7,GPR160,SCRT2,FGF17,BCL6B,AHNAK,CPEB1,APOE,CHST3,RIPPLY3,AQP3,FOXA3,SCRT1,PAX2,USP45,VEPH1,LRATD1,B3GNT7,EPOR,NOTUM,CD40,MAML2,GNB3,FBXL6,ASCL2,SLIT2,SKIV2L,DKK3,FERMT2,WNT4,ADAMTS8,DUSP16,BCL2,MEIS2,C…
TF	Factor: EGR; motif: CGCCCCCGCNN; match class: 0	TF:M08878_0	0.0493576	1.30665	7516	299	149	19945	FZD1,SPINT1,CCKBR,RGL2,SERTAD4,MLLT6,DSEL,TRIM27,FZD7,REEP1,IL17RD,MAPK11,SALL3,SGCE,MOXD1,WIF1,SLC35F2,GABBR1,LYPD1,FGF3,BORCS5,MOAP1,SSTR2,VWC2,PDZRN4,TSHZ3,TOMM6,HS3ST2,BMP2,RBPMS2,RXRB,HEYL,XKR7,GPR160,SCRT2,FGF17,BCL6B,AHNAK,CPEB1,APOE,CHST3,RIPPLY3,AQP3,FOXA3,SCRT1,PAX2,USP45,VEPH1,LRATD1,B3GNT7,EPOR,NOTUM,CD40,MAML2,GNB3,FBXL6,ASCL2,SLIT2,SKIV2L,DKK3,FERMT2,WNT4,ADAMTS8,DUSP16,BCL2,MEIS2,C…
CORUM	GABBR1-GABBR2 complex	CORUM:6437	0.0499945	1.30108	2	65	2	3629	GABBR1,GABBR2

## Sheet: gprofiler_d10
Related to figure 4F. GO term enrichment analysis for top 300 genes driving interspecies variance at day 10 generated from g:Profiler (Reimand et al., 2007).
source	term_name	term_id	adjusted_p_value	negative_log10_of_adjusted_p_value	term_size	query_size	intersection_size	effective_domain_size	intersections
GO:BP	developmental process	GO:0032502	8.3e-09	8.08074	6630	273	157	17906	TFAP2A,THBS2,PRRX2,RAB32,COL14A1,ARHGEF10,ADAMTS2,RXRB,SLC17A7,NRP2,ERBB3,CCDC3,RBM24,HSD17B2,NEUROG1,POU3F2,DACT1,DPPA4,SCX,PLXND1,SPNS2,PSME1,AP1M1,SYP,TBX3,FOXA3,PLPP4,RPS14,COL1A2,SH2D2A,OLFM3,STAT5A,TDGF1,FEZF1,WNT5A,GRHL3,SPOCK2,FLRT1,NKD1,CA2,DLX4,EYA2,BAIAP3,NEUROD4,ATP2B2,GDF10,DLG5,RIPK4,S100A10,STMN3,FBLL1,EGFL8,PKD1,CCDC103,EBF2,HEYL,PPP1R17,UNC5C,RAB3A,SNAP25,KLF7,RAB26,CRYGD,PKDCC,R…
GO:BP	anatomical structure development	GO:0048856	6.45e-08	7.19062	6105	273	146	17906	TFAP2A,THBS2,PRRX2,COL14A1,ARHGEF10,ADAMTS2,RXRB,SLC17A7,NRP2,ERBB3,RBM24,HSD17B2,NEUROG1,POU3F2,DACT1,DPPA4,SCX,PLXND1,SPNS2,PSME1,TBX3,FOXA3,PLPP4,RPS14,COL1A2,SH2D2A,OLFM3,STAT5A,TDGF1,FEZF1,WNT5A,GRHL3,SPOCK2,FLRT1,NKD1,CA2,DLX4,EYA2,NEUROD4,ATP2B2,GDF10,DLG5,RIPK4,S100A10,STMN3,FBLL1,EGFL8,PKD1,CCDC103,EBF2,HEYL,PPP1R17,UNC5C,RAB3A,SNAP25,KLF7,RAB26,CRYGD,PKDCC,RAP1GAP2,CNTN1,SERPINA5,ACP5,S…
GO:BP	multicellular organism development	GO:0007275	1.08e-07	6.96516	5604	273	137	17906	TFAP2A,THBS2,PRRX2,COL14A1,ARHGEF10,ADAMTS2,SLC17A7,NRP2,ERBB3,RBM24,HSD17B2,NEUROG1,POU3F2,DACT1,DPPA4,SCX,PLXND1,SPNS2,PSME1,TBX3,FOXA3,PLPP4,RPS14,COL1A2,SH2D2A,OLFM3,STAT5A,TDGF1,FEZF1,WNT5A,GRHL3,SPOCK2,FLRT1,NKD1,CA2,DLX4,EYA2,NEUROD4,ATP2B2,GDF10,DLG5,STMN3,FBLL1,PKD1,CCDC103,EBF2,HEYL,PPP1R17,UNC5C,RAB3A,SNAP25,KLF7,RAB26,CRYGD,PKDCC,RAP1GAP2,CNTN1,SERPINA5,ACP5,SMARCB1,SMPD3,THBS1,L1CAM,…
GO:BP	nervous system development	GO:0007399	1.15e-07	6.93977	2432	273	78	17906	TFAP2A,THBS2,ARHGEF10,SLC17A7,NRP2,ERBB3,NEUROG1,POU3F2,DACT1,PLXND1,TBX3,OLFM3,FEZF1,WNT5A,GRHL3,SPOCK2,FLRT1,NKD1,NEUROD4,ATP2B2,DLG5,STMN3,PKD1,HEYL,PPP1R17,UNC5C,RAB3A,SNAP25,KLF7,RAP1GAP2,CNTN1,SMARCB1,L1CAM,CA10,ST8SIA2,NFIA,PCDHB2,ITGA8,MPZ,APCDD1,PITPNM1,DISP3,INA,ISL1,PAM,SOCS2,CDK5R2,EVX1,WNT2B,FAT4,SCRT2,TUBB2A,LRRTM3,TAGLN3,SRRM4,HES7,PDGFC,TPPP,CPLX2,BCL2,SMARCD3,INSM1,MFSD2A,CLN8,ON…
GO:BP	system development	GO:0048731	5.61448e-06	5.25069	5020	273	122	17906	TFAP2A,THBS2,COL14A1,ARHGEF10,ADAMTS2,SLC17A7,NRP2,ERBB3,RBM24,HSD17B2,NEUROG1,POU3F2,DACT1,DPPA4,SCX,PLXND1,SPNS2,PSME1,TBX3,RPS14,COL1A2,SH2D2A,OLFM3,STAT5A,TDGF1,FEZF1,WNT5A,GRHL3,SPOCK2,FLRT1,NKD1,CA2,NEUROD4,ATP2B2,GDF10,DLG5,STMN3,PKD1,CCDC103,EBF2,HEYL,PPP1R17,UNC5C,RAB3A,SNAP25,KLF7,RAB26,CRYGD,PKDCC,RAP1GAP2,CNTN1,SERPINA5,ACP5,SMARCB1,SMPD3,THBS1,L1CAM,CA10,NPPC,ST8SIA2,NFIA,PCDHB2,MFAP…
GO:BP	animal organ morphogenesis	GO:0009887	2.27325e-05	4.64335	1095	273	43	17906	TFAP2A,COL14A1,NRP2,NEUROG1,DACT1,SCX,PLXND1,PSME1,TBX3,COL1A2,OLFM3,WNT5A,GRHL3,NKD1,CA2,DLG5,PKD1,CCDC103,HEYL,ACP5,SMPD3,NPPC,MFAP2,ITGA8,CPE,NPY5R,APCDD1,PDGFA,ISL1,PAM,RING1,HAS2,WNT2B,FAT4,PDGFC,FST,BCL2,SMARCD3,ONECUT2,SIX6,RPS6KA1,NTRK2,ACTC1
GO:BP	cell differentiation	GO:0030154	0.000858681	3.06617	4335	273	103	17906	TFAP2A,RAB32,COL14A1,ARHGEF10,RXRB,NRP2,ERBB3,CCDC3,RBM24,NEUROG1,POU3F2,SCX,PLXND1,PSME1,AP1M1,TBX3,FOXA3,RPS14,SH2D2A,OLFM3,TDGF1,FEZF1,WNT5A,SPOCK2,FLRT1,NKD1,CA2,DLX4,EYA2,NEUROD4,ATP2B2,GDF10,DLG5,S100A10,STMN3,EBF2,HEYL,UNC5C,RAB3A,SNAP25,KLF7,CRYGD,PKDCC,RAP1GAP2,CNTN1,SMARCB1,SMPD3,THBS1,L1CAM,NPPC,ITGA8,APCDD1,RARRES2,CLIC1,RUNX1T1,DISP3,FAM120B,INA,ADAM12,ISL1,SOCS2,CDK5R2,EVX1,HAS2,WNT…
GO:BP	anatomical structure morphogenesis	GO:0009653	0.00109145	2.962	2820	273	75	17906	TFAP2A,THBS2,COL14A1,NRP2,NEUROG1,POU3F2,DACT1,SCX,PLXND1,PSME1,TBX3,FOXA3,COL1A2,SH2D2A,OLFM3,TDGF1,FEZF1,WNT5A,GRHL3,FLRT1,NKD1,CA2,EYA2,DLG5,RIPK4,S100A10,PKD1,CCDC103,HEYL,UNC5C,RAB3A,KLF7,PKDCC,ACP5,SMPD3,THBS1,L1CAM,NPPC,CARMIL2,MFAP2,ITGA8,CPE,NPY5R,APCDD1,PDGFA,ADAM12,ISL1,PAM,CDK5R2,RING1,HAS2,WNT2B,FAT4,HES7,PDGFC,TPPP,CDH15,CCNB1IP1,FST,BCL2,AFF3,FOXD3,ONECUT1,SMARCD3,ONECUT2,SIX6,RPS6…
GO:BP	neurogenesis	GO:0022008	0.00301877	2.52017	1679	273	51	17906	ARHGEF10,NRP2,ERBB3,NEUROG1,POU3F2,PLXND1,OLFM3,FEZF1,WNT5A,FLRT1,NKD1,NEUROD4,ATP2B2,DLG5,STMN3,HEYL,UNC5C,RAB3A,SNAP25,KLF7,RAP1GAP2,CNTN1,L1CAM,APCDD1,DISP3,ISL1,SOCS2,CDK5R2,EVX1,WNT2B,FAT4,SCRT2,TUBB2A,SRRM4,HES7,TPPP,BCL2,SMARCD3,INSM1,ONECUT2,LIN28A,KIRREL3,FOXO6,DCX,NTRK2,WNT5B,DOK6,CNR1,DRGX,LMX1B,CNTN2
GO:BP	neurotransmitter secretion	GO:0007269	0.00670834	2.17339	175	273	13	17906	TRIM9,SYT6,PPFIA4,SYP,CADPS,BAIAP3,RAB3A,SNAP25,GRM4,CPLX2,CPLX3,CNR1,NAAA
GO:BP	signal release from synapse	GO:0099643	0.00670834	2.17339	175	273	13	17906	TRIM9,SYT6,PPFIA4,SYP,CADPS,BAIAP3,RAB3A,SNAP25,GRM4,CPLX2,CPLX3,CNR1,NAAA
GO:BP	cellular developmental process	GO:0048869	0.00761939	2.11808	4531	273	103	17906	TFAP2A,RAB32,COL14A1,ARHGEF10,RXRB,NRP2,ERBB3,CCDC3,RBM24,NEUROG1,POU3F2,SCX,PLXND1,PSME1,AP1M1,TBX3,FOXA3,RPS14,SH2D2A,OLFM3,TDGF1,FEZF1,WNT5A,SPOCK2,FLRT1,NKD1,CA2,DLX4,EYA2,NEUROD4,ATP2B2,GDF10,DLG5,S100A10,STMN3,EBF2,HEYL,UNC5C,RAB3A,SNAP25,KLF7,CRYGD,PKDCC,RAP1GAP2,CNTN1,SMARCB1,SMPD3,THBS1,L1CAM,NPPC,ITGA8,APCDD1,RARRES2,CLIC1,RUNX1T1,DISP3,FAM120B,INA,ADAM12,ISL1,SOCS2,CDK5R2,EVX1,HAS2,WNT…
GO:BP	signal release	GO:0023061	0.00919994	2.03621	475	273	22	17906	TRIM9,SYT6,PPFIA4,SYP,TBX3,CADPS,BAIAP3,NOS2,RAB3A,SNAP25,KLF7,SMPD3,GRP,CPE,ITPR3,GRM4,ISL1,CPLX2,CPLX3,IL11,CNR1,NAAA
GO:BP	multicellular organismal process	GO:0032501	0.00928711	2.03212	7873	273	157	17906	TFAP2A,THBS2,PRRX2,BST2,LYPD1,COL14A1,ARHGEF10,ADAMTS2,SLC17A7,GPR143,NRP2,CCDC88B,TNNC2,ERBB3,RBM24,HSD17B2,NEUROG1,POU3F2,DACT1,DPPA4,SCX,PLXND1,SPNS2,PSME1,TBX3,FOXA3,PLPP4,RPS14,COL1A2,SH2D2A,OLFM3,STAT5A,TDGF1,FEZF1,PDYN,WNT5A,GRHL3,SPOCK2,FLRT1,NKD1,CA2,DLX4,EYA2,NEUROD4,ATP2B2,GDF10,DLG5,NOS2,STMN3,AFAP1L2,FBLL1,PKD1,CCDC103,EBF2,HEYL,PPP1R17,ORM1,UNC5C,RAB3A,SNAP25,KLF7,RAB26,CRYGD,PKDCC,…
GO:BP	extracellular matrix organization	GO:0030198	0.0119658	1.92206	375	273	19	17906	COL14A1,ADAMTS2,SCX,COL1A2,HPSE2,SPOCK2,SMPD3,THBS1,CARMIL2,MFAP2,ITGA8,HAS3,PDGFA,ADAM12,HAS2,COL9A2,LAMA4,MMP25,HAPLN1
GO:BP	extracellular structure organization	GO:0043062	0.0124321	1.90545	376	273	19	17906	COL14A1,ADAMTS2,SCX,COL1A2,HPSE2,SPOCK2,SMPD3,THBS1,CARMIL2,MFAP2,ITGA8,HAS3,PDGFA,ADAM12,HAS2,COL9A2,LAMA4,MMP25,HAPLN1
GO:BP	generation of neurons	GO:0048699	0.0134697	1.87064	1574	273	47	17906	NRP2,NEUROG1,POU3F2,PLXND1,OLFM3,FEZF1,WNT5A,FLRT1,NKD1,NEUROD4,ATP2B2,DLG5,STMN3,HEYL,UNC5C,RAB3A,SNAP25,KLF7,RAP1GAP2,CNTN1,L1CAM,DISP3,ISL1,SOCS2,CDK5R2,EVX1,WNT2B,FAT4,SCRT2,TUBB2A,SRRM4,HES7,BCL2,SMARCD3,INSM1,ONECUT2,LIN28A,KIRREL3,FOXO6,DCX,NTRK2,WNT5B,DOK6,CNR1,DRGX,LMX1B,CNTN2
GO:BP	tissue morphogenesis	GO:0048729	0.0154213	1.81188	686	273	27	17906	TFAP2A,COL14A1,NRP2,DACT1,SCX,PLXND1,PSME1,TBX3,WNT5A,GRHL3,NKD1,CA2,EYA2,DLG5,RIPK4,PKD1,CCDC103,HEYL,CARMIL2,ITGA8,PDGFA,ISL1,WNT2B,FAT4,FST,BCL2,ACTC1
GO:BP	blastoderm segmentation	GO:0007350	0.0176175	1.75406	19	273	5	17906	NRP2,NEUROG1,TBX3,TDGF1,WNT5A
GO:BP	skeletal system development	GO:0001501	0.0188258	1.72525	535	273	23	17906	TFAP2A,COL14A1,NEUROG1,SCX,SPNS2,TBX3,COL1A2,WNT5A,GDF10,PKD1,PKDCC,ACP5,SMPD3,NPPC,HAS2,WNT2B,FAT4,HES7,PDGFC,COL9A2,FST,HAPLN1,WNT5B
GO:BP	embryo development	GO:0009790	0.0310469	1.50798	1060	273	35	17906	TFAP2A,NRP2,HSD17B2,NEUROG1,DACT1,SCX,TBX3,PLPP4,TDGF1,WNT5A,GRHL3,NKD1,EYA2,STMN3,FBLL1,PKD1,CCDC103,PKDCC,SMARCB1,MFAP2,ITGA8,RARRES2,PDGFA,ISL1,EVX1,WNT2B,RAI2,HES7,PDGFC,CCNB1IP1,AFF3,FOXD3,LAMA4,KITLG,LMX1B
GO:BP	anterograde trans-synaptic signaling	GO:0098916	0.0341097	1.46712	717	273	27	17906	TRIM9,LYPD1,SLC17A7,SYT6,PPFIA4,SYP,GRIA2,CADPS,PDYN,CA2,BAIAP3,RAB3A,SNAP25,RAB26,RASD2,PCDHB2,NPY5R,ITPR3,MPZ,GRM4,CPLX2,CPLX3,P2RX3,NTRK2,CNR1,NAAA,CNTN2
GO:BP	chemical synaptic transmission	GO:0007268	0.0341097	1.46712	717	273	27	17906	TRIM9,LYPD1,SLC17A7,SYT6,PPFIA4,SYP,GRIA2,CADPS,PDYN,CA2,BAIAP3,RAB3A,SNAP25,RAB26,RASD2,PCDHB2,NPY5R,ITPR3,MPZ,GRM4,CPLX2,CPLX3,P2RX3,NTRK2,CNR1,NAAA,CNTN2
GO:BP	trans-synaptic signaling	GO:0099537	0.0425205	1.3714	726	273	27	17906	TRIM9,LYPD1,SLC17A7,SYT6,PPFIA4,SYP,GRIA2,CADPS,PDYN,CA2,BAIAP3,RAB3A,SNAP25,RAB26,RASD2,PCDHB2,NPY5R,ITPR3,MPZ,GRM4,CPLX2,CPLX3,P2RX3,NTRK2,CNR1,NAAA,CNTN2
GO:BP	central nervous system development	GO:0007417	0.0427719	1.36884	1031	273	34	17906	TFAP2A,SLC17A7,NRP2,POU3F2,TBX3,FEZF1,WNT5A,GRHL3,DLG5,PKD1,PPP1R17,UNC5C,CNTN1,CA10,ITGA8,PITPNM1,INA,ISL1,PAM,CDK5R2,EVX1,WNT2B,FAT4,TAGLN3,PDGFC,TPPP,BCL2,MFSD2A,HAPLN1,KIRREL3,DCX,NTRK2,DRGX,CNTN2
GO:BP	sensory system development	GO:0048880	0.0440236	1.35631	375	273	18	17906	TFAP2A,SLC17A7,OLFM3,WNT5A,GRHL3,NKD1,NEUROD4,CRYGD,MFAP2,ISL1,RING1,WNT2B,BCL2,SMARCD3,SIX6,DCX,NTRK2,WNT5B
GO:BP	positive regulation of developmental process	GO:0051094	0.047494	1.32336	1457	273	43	17906	TFAP2A,THBS2,ERBB3,CCDC3,RBM24,NEUROG1,POU3F2,SCX,PLXND1,FEZF1,WNT5A,CA2,NEUROD4,DLG5,S100A10,HEYL,PKDCC,CNTN1,THBS1,L1CAM,NPPC,RARRES2,CLIC1,PDGFA,ADAM12,ISL1,SOCS2,HAS2,WNT2B,LRRTM3,TPPP,CDH15,FST,BCL2,SMARCD3,INSM1,RPS6KA1,LIN28A,FOXO6,NTRK2,WNT5B,KITLG,CNR1
GO:BP	neuron differentiation	GO:0030182	0.0475256	1.32307	1409	273	42	17906	NRP2,NEUROG1,POU3F2,PLXND1,OLFM3,FEZF1,WNT5A,FLRT1,NKD1,NEUROD4,ATP2B2,DLG5,STMN3,HEYL,UNC5C,RAB3A,SNAP25,KLF7,RAP1GAP2,CNTN1,L1CAM,DISP3,ISL1,SOCS2,EVX1,WNT2B,FAT4,SRRM4,BCL2,INSM1,ONECUT2,LIN28A,KIRREL3,FOXO6,DCX,NTRK2,WNT5B,DOK6,CNR1,DRGX,LMX1B,CNTN2
GO:BP	animal organ development	GO:0048513	0.048415	1.31502	3677	273	85	17906	TFAP2A,COL14A1,ADAMTS2,SLC17A7,NRP2,ERBB3,RBM24,HSD17B2,NEUROG1,POU3F2,DACT1,DPPA4,SCX,PLXND1,SPNS2,PSME1,TBX3,RPS14,COL1A2,OLFM3,STAT5A,TDGF1,FEZF1,WNT5A,GRHL3,NKD1,CA2,NEUROD4,DLG5,PKD1,CCDC103,EBF2,HEYL,UNC5C,RAB3A,KLF7,CRYGD,PKDCC,CNTN1,SERPINA5,ACP5,SMPD3,THBS1,CA10,NPPC,NFIA,MFAP2,ITGA8,CPE,NPY5R,APCDD1,PITPNM1,RARRES2,PDGFA,INA,ISL1,PAM,SOCS2,CDK5R2,EVX1,RING1,HAS2,WNT2B,FAT4,PDGFC,FST,BCL…
GO:CC	synapse	GO:0045202	9.13e-07	6.03939	1362	292	51	18856	TRIM9,LYPD1,SLC17A7,NRP2,SYT6,NTS,DACT1,RPS20,PPFIA4,SYP,GRIA2,RPS14,OLFM3,CADPS,PDYN,WNT5A,BAIAP3,ATP2B2,DLG5,UNC5C,RAB3A,SNAP25,PSD2,RAB3C,RAB26,CNTN1,RASD2,PCDHB2,ITGA8,RPL23,NPY5R,MPZ,GRM4,INA,LRRTM3,TPPP,CDH15,CPLX2,CPLX3,NMNAT2,P2RX3,LAMA4,CLN8,HAPLN1,KIRREL3,NTRK2,CNR1,NAAA,ACTC1,TANC1,CNTN2
GO:CC	extracellular matrix	GO:0031012	2.14096e-05	4.66939	534	292	27	18856	THBS2,COL14A1,ADAMTS2,COL1A2,HPSE2,WNT5A,SPOCK2,FLRT1,GDF10,S100A10,ORM1,SERPINA5,THBS1,L1CAM,MFAP2,RARRES2,TIMP3,SPON1,WNT2B,LRRTM3,EDIL3,COL9A2,LAMA4,ELFN2,MMP25,HAPLN1,WNT5B
GO:CC	presynapse	GO:0098793	0.000248502	3.60467	531	292	25	18856	TRIM9,SLC17A7,SYT6,NTS,PPFIA4,SYP,CADPS,PDYN,BAIAP3,ATP2B2,RAB3A,SNAP25,RAB3C,RAB26,CNTN1,GRM4,CPLX2,CPLX3,P2RX3,CLN8,KIRREL3,NTRK2,CNR1,NAAA,TANC1
GO:CC	collagen-containing extracellular matrix	GO:0062023	0.000458746	3.33843	407	292	21	18856	THBS2,COL14A1,ADAMTS2,COL1A2,WNT5A,GDF10,S100A10,ORM1,SERPINA5,THBS1,L1CAM,MFAP2,RARRES2,TIMP3,SPON1,WNT2B,EDIL3,COL9A2,LAMA4,HAPLN1,WNT5B
GO:CC	distal axon	GO:0150034	0.00182119	2.73965	307	292	17	18856	NTS,SYP,PDYN,STMN3,UNC5C,RAB3A,SNAP25,L1CAM,CDK5R2,CPLX2,CPLX3,P2RX3,KIF21B,NTRK2,CNR1,NRSN1,TANC1
GO:CC	axon	GO:0030424	0.00768356	2.11444	647	292	25	18856	SLC17A7,NRP2,NTS,SYP,PDYN,CA2,STMN3,UNC5C,RAB3A,SNAP25,L1CAM,NMNAT3,CDK5R2,CPLX2,CPLX3,NMNAT2,P2RX3,KIF21B,KLHL24,KIRREL3,NTRK2,CNR1,NRSN1,TANC1,CNTN2
GO:CC	anchored component of synaptic vesicle membrane	GO:0098993	0.0101343	1.9942	13	292	4	18856	RAB3A,RAB3C,RAB26,CPLX3
GO:CC	neuron projection terminus	GO:0044306	0.0250358	1.60144	145	292	10	18856	NTS,SYP,PDYN,FLRT1,RAB3A,CPLX2,CPLX3,P2RX3,NTRK2,TANC1
GO:CC	intrinsic component of synaptic vesicle membrane	GO:0098563	0.0261424	1.58265	48	292	6	18856	SLC17A7,SYP,RAB3A,RAB3C,RAB26,CPLX3
GO:CC	axon terminus	GO:0043679	0.0430631	1.36589	126	292	9	18856	NTS,SYP,PDYN,RAB3A,CPLX2,CPLX3,P2RX3,NTRK2,TANC1
REAC	Axon guidance	REAC:R-HSA-422475	0.0276725	1.55795	549	159	21	10594	NRP2,RPL17,RPS20,PLXND1,PSME1,RPS14,UNC5C,CNTN1,L1CAM,RPS26,ST8SIA2,RPL23,ISL1,TUBB2A,COL9A2,SCN4B,RPS6KA1,DCX,DOK6,CNTN2,RPL37A
WP	Synaptic Vesicle Pathway	WP:WP2267	0.00538848	2.26853	51	124	7	6646	SLC17A7,SYP,RAB3A,SNAP25,CPLX2,CPLX3,CLN8
WP	Differentiation Pathway	WP:WP2848	0.0334495	1.47561	48	124	6	6646	WNT5A,PDGFA,WNT2B,FST,IL11,KITLG
TF	Factor: GKLF; motif: NNNRGGNGNGGSN; match class: 1	TF:M07289_1	3.08e-12	11.5112	10628	300	227	19945	TFAP2A,TMEM42,THBS2,TRIM9,PRRX2,RNF5,MED22,TSEN34,GALNS,RAB32,CCER2,LYPD1,ARHGEF10,ADAMTS2,RXRB,ZBTB12,SLC17A7,GPR143,NRP2,SYT6,CCDC88B,TNNC2,ERBB3,CCDC3,RBM24,CPXM2,RASL12,ADCK5,DPPA2,SERTAD4,POU3F2,RPS20,SCX,ABTB2,PLXND1,PPFIA4,SPNS2,SYP,TBX3,FOXA3,PLPP4,GRIA2,ADAM33,TMEM132E,B3GNT9,COLGALT2,SOGA3,COL1A2,SH2D2A,OLFM3,STAT5A,FAM189A1,CADPS,KBTBD11,RNF175,CWC25,WNT5A,GRHL3,ANKRD34B,SPOCK2,NKD1,CA…
TF	Factor: GKLF; motif: NNRRGRRNGNSNNN; match class: 1	TF:M07040_1	4.23e-09	8.3739	8198	300	184	19945	TFAP2A,TRIM9,PRRX2,RNF5,MED22,TSEN34,GALNS,RAB32,CCER2,ARHGEF10,ADAMTS2,RXRB,ZBTB12,SLC17A7,SYT6,CCDC88B,TNNC2,ERBB3,CCDC3,RBM24,HSD17B2,RASL12,ADCK5,DPPA2,NEUROG1,SERTAD4,POU3F2,DACT1,RPS20,SCX,ABTB2,PPFIA4,TMEM130,PSME1,SYP,TBX3,PLPP4,GRIA2,ADAM33,TMEM132E,B3GNT9,COL1A2,SH2D2A,STAT5A,FAM189A1,TDGF1,CADPS,KBTBD11,RNF175,HPSE2,CWC25,FEZF1,PDYN,ANKRD34B,SPOCK2,NKD1,CA2,DLX4,EYA2,BAIAP3,NXPH4,ACSF2…
TF	Factor: Sp1; motif: GGNDGGRGGCGGGG; match class: 0	TF:M04953_0	1.15e-07	6.94091	8727	300	188	19945	TFAP2A,TMEM42,THBS2,PRRX2,RNF5,BST2,MED22,TSEN34,GALNS,RAB32,CCER2,LYPD1,COL14A1,ARHGEF10,ADAMTS2,RXRB,ZBTB12,SLC17A7,SYT6,ERBB3,RBM24,HSD17B2,RASL12,ADCK5,DPPA2,NEUROG1,SERTAD4,POU3F2,DACT1,RPS20,SCX,ABTB2,PLXND1,PPFIA4,SPNS2,TMEM130,PSME1,SYP,TBX3,PLPP4,GRIA2,ADAM33,B3GNT9,COLGALT2,SOGA3,COL1A2,SH2D2A,FAM189A1,CADPS,KBTBD11,RNF175,CWC25,WNT5A,GRHL3,NKD1,CA2,DLX4,EYA2,BAIAP3,NXPH4,ACSF2,TARBP1,A…
TF	Factor: Sp1; motif: GGNDGGRGGCGGGG	TF:M04953	1.15e-07	6.94091	8727	300	188	19945	TFAP2A,TMEM42,THBS2,PRRX2,RNF5,BST2,MED22,TSEN34,GALNS,RAB32,CCER2,LYPD1,COL14A1,ARHGEF10,ADAMTS2,RXRB,ZBTB12,SLC17A7,SYT6,ERBB3,RBM24,HSD17B2,RASL12,ADCK5,DPPA2,NEUROG1,SERTAD4,POU3F2,DACT1,RPS20,SCX,ABTB2,PLXND1,PPFIA4,SPNS2,TMEM130,PSME1,SYP,TBX3,PLPP4,GRIA2,ADAM33,B3GNT9,COLGALT2,SOGA3,COL1A2,SH2D2A,FAM189A1,CADPS,KBTBD11,RNF175,CWC25,WNT5A,GRHL3,NKD1,CA2,DLX4,EYA2,BAIAP3,NXPH4,ACSF2,TARBP1,A…
TF	Factor: Miz-1; motif: NNRGGWGGGGGAGGGGMRR	TF:M10112	1.75e-07	6.75783	8564	300	185	19945	TFAP2A,NSG2,TMEM42,THBS2,PRRX2,MED22,TSEN34,GALNS,RAB32,CCER2,LYPD1,ARHGEF10,ADAMTS2,RXRB,ZBTB12,SLC17A7,SYT6,CCDC88B,TNNC2,CCDC3,RBM24,CPXM2,HSD17B2,RASL12,ADCK5,DPPA2,NEUROG1,SERTAD4,POU3F2,DACT1,RPS20,SCX,ABTB2,PLXND1,PPFIA4,SPNS2,TMEM130,PSME1,SYP,TBX3,FOXA3,GRIA2,ADAM33,TMEM132E,B3GNT9,SOGA3,RPS14,COL1A2,SH2D2A,FAM189A1,CADPS,KBTBD11,HPSE2,FEZF1,WNT5A,GRHL3,ANKRD34B,SPOCK2,NKD1,CA2,DLX4,BAIA…
TF	Factor: Miz-1; motif: NNRGGWGGGGGAGGGGMRR; match class: 0	TF:M10112_0	1.75e-07	6.75783	8564	300	185	19945	TFAP2A,NSG2,TMEM42,THBS2,PRRX2,MED22,TSEN34,GALNS,RAB32,CCER2,LYPD1,ARHGEF10,ADAMTS2,RXRB,ZBTB12,SLC17A7,SYT6,CCDC88B,TNNC2,CCDC3,RBM24,CPXM2,HSD17B2,RASL12,ADCK5,DPPA2,NEUROG1,SERTAD4,POU3F2,DACT1,RPS20,SCX,ABTB2,PLXND1,PPFIA4,SPNS2,TMEM130,PSME1,SYP,TBX3,FOXA3,GRIA2,ADAM33,TMEM132E,B3GNT9,SOGA3,RPS14,COL1A2,SH2D2A,FAM189A1,CADPS,KBTBD11,HPSE2,FEZF1,WNT5A,GRHL3,ANKRD34B,SPOCK2,NKD1,CA2,DLX4,BAIA…
TF	Factor: MAZ; motif: GGGMGGGGS	TF:M10432	4.3e-07	6.3665	9310	300	195	19945	TFAP2A,TMEM42,THBS2,TRIM9,PRRX2,RNF5,TSEN34,GALNS,RAB32,CCER2,ARHGEF10,ADAMTS2,ZBTB12,SLC17A7,SYT6,TNNC2,CERCAM,ERBB3,CCDC3,RBM24,HSD17B2,RASL12,ADCK5,DPPA2,NEUROG1,SERTAD4,POU3F2,DACT1,RPS20,SCX,ABTB2,PLXND1,PPFIA4,SPNS2,TMEM130,AP1M1,SYP,TBX3,FOXA3,PLPP4,GRIA2,ADAM33,B3GNT9,COLGALT2,SOGA3,RPS14,COL1A2,SH2D2A,FAM189A1,TDGF1,CADPS,KBTBD11,CWC25,PDYN,ANKRD34B,SPOCK2,NKD1,CA2,DLX4,EYA2,BAIAP3,NXPH4…
TF	Factor: MAZ; motif: GGGMGGGGS; match class: 0	TF:M10432_0	4.3e-07	6.3665	9310	300	195	19945	TFAP2A,TMEM42,THBS2,TRIM9,PRRX2,RNF5,TSEN34,GALNS,RAB32,CCER2,ARHGEF10,ADAMTS2,ZBTB12,SLC17A7,SYT6,TNNC2,CERCAM,ERBB3,CCDC3,RBM24,HSD17B2,RASL12,ADCK5,DPPA2,NEUROG1,SERTAD4,POU3F2,DACT1,RPS20,SCX,ABTB2,PLXND1,PPFIA4,SPNS2,TMEM130,AP1M1,SYP,TBX3,FOXA3,PLPP4,GRIA2,ADAM33,B3GNT9,COLGALT2,SOGA3,RPS14,COL1A2,SH2D2A,FAM189A1,TDGF1,CADPS,KBTBD11,CWC25,PDYN,ANKRD34B,SPOCK2,NKD1,CA2,DLX4,EYA2,BAIAP3,NXPH4…
TF	Factor: AP-2gamma; motif: GCCYNNGGS; match class: 1	TF:M00470_1	5.79e-07	6.23763	5613	300	136	19945	TFAP2A,TMEM42,PRRX2,MED22,TSEN34,RAB32,CCER2,LYPD1,ARHGEF10,ADAMTS2,RXRB,SLC17A7,GPR143,NRP2,ERBB3,RBM24,CPXM2,RASL12,ADCK5,SERTAD4,POU3F2,DACT1,PLXND1,SPNS2,PSME1,TBX3,FOXA3,PLPP4,ADAM33,B3GNT9,COLGALT2,STAT5A,KBTBD11,CWC25,WNT5A,GPR1,SPOCK2,FLRT1,NKD1,CA2,BAIAP3,NXPH4,TARBP1,ATP2B2,ST6GALNAC5,DLG5,NOS2,PYGL,MGAT4B,RIPK4,STMN3,TTC38,PKD1,EBF2,TERF2IP,ORM1,UNC5C,SNAP25,DUSP15,RAB26,KIF17,PKDCC,RA…
TF	Factor: MAZ; motif: GGGGGAGGGGGNGRGRRRGNRG; match class: 1	TF:M09984_1	8.21e-07	6.08544	5581	300	135	19945	TFAP2A,TMEM42,PRRX2,GALNS,RAB32,CCER2,COL14A1,ARHGEF10,ADAMTS2,RXRB,ZBTB12,GPR143,SYT6,CCDC3,RASL12,DPPA2,NEUROG1,SERTAD4,POU3F2,DACT1,SCX,ABTB2,PLXND1,PPFIA4,SPNS2,TMEM130,SYP,TBX3,PLPP4,ADAM33,B3GNT9,COL1A2,SH2D2A,FAM189A1,CADPS,KBTBD11,RNF175,CWC25,FEZF1,GRHL3,NKD1,CA2,DLX4,NXPH4,ACSF2,TARBP1,ATP2B2,DLG5,MGAT4B,STMN3,EGFL8,UNC5C,SNAP25,KLF7,PSD2,DUSP15,RAB3C,PKDCC,RAP1GAP2,ACP5,SMPD3,L1CAM,CA1…
TF	Factor: MAZ; motif: GGGGGAGGGGGNGRGRRRGNRG	TF:M09984	1.15478e-06	5.9375	9602	300	198	19945	TFAP2A,TMEM42,TRIM9,PRRX2,RNF5,MED22,GALNS,RAB32,CCER2,LYPD1,COL14A1,ARHGEF10,ADAMTS2,RXRB,ZBTB12,SLC17A7,GPR143,SYT6,TNNC2,CCDC3,RBM24,CPXM2,HSD17B2,RASL12,DPPA2,NEUROG1,SERTAD4,POU3F2,DACT1,SCX,ABTB2,PLXND1,PPFIA4,SPNS2,TMEM130,PSME1,SYP,TBX3,PLPP4,GRIA2,ADAM33,TMEM132E,B3GNT9,SOGA3,RPS14,COL1A2,SH2D2A,FAM189A1,TDGF1,CADPS,KBTBD11,RNF175,HPSE2,CWC25,FEZF1,PDYN,WNT5A,GRHL3,NKD1,CA2,DLX4,EYA2,BAI…
TF	Factor: MAZ; motif: GGGGGAGGGGGNGRGRRRGNRG; match class: 0	TF:M09984_0	1.15478e-06	5.9375	9602	300	198	19945	TFAP2A,TMEM42,TRIM9,PRRX2,RNF5,MED22,GALNS,RAB32,CCER2,LYPD1,COL14A1,ARHGEF10,ADAMTS2,RXRB,ZBTB12,SLC17A7,GPR143,SYT6,TNNC2,CCDC3,RBM24,CPXM2,HSD17B2,RASL12,DPPA2,NEUROG1,SERTAD4,POU3F2,DACT1,SCX,ABTB2,PLXND1,PPFIA4,SPNS2,TMEM130,PSME1,SYP,TBX3,PLPP4,GRIA2,ADAM33,TMEM132E,B3GNT9,SOGA3,RPS14,COL1A2,SH2D2A,FAM189A1,TDGF1,CADPS,KBTBD11,RNF175,HPSE2,CWC25,FEZF1,PDYN,WNT5A,GRHL3,NKD1,CA2,DLX4,EYA2,BAI…
TF	Factor: LKLF; motif: GGGGTGGKSN; match class: 0	TF:M07261_0	1.68004e-06	5.77468	9842	300	201	19945	TFAP2A,TMEM42,THBS2,PRRX2,RNF5,BST2,MED22,TSEN34,GALNS,RAB32,LYPD1,ZBTB12,SLC17A7,GPR143,NRP2,SYT6,CCDC88B,TNNC2,CERCAM,CCDC3,HSD17B2,RASL12,DPPA2,SERTAD4,POU3F2,DACT1,SCX,ABTB2,PLXND1,PPFIA4,SPNS2,PSME1,AP1M1,SYP,FOXA3,ADAM33,TMEM132E,B3GNT9,SOGA3,COL1A2,STAT5A,FAM189A1,TDGF1,CADPS,KBTBD11,HPSE2,CWC25,FEZF1,WNT5A,GRHL3,ANKRD34B,SPOCK2,FLRT1,NKD1,CA2,DLX4,EYA2,BAIAP3,NXPH4,ATP2B2,ST6GALNAC5,DLG5,…
TF	Factor: LKLF; motif: GGGGTGGKSN	TF:M07261	1.68004e-06	5.77468	9842	300	201	19945	TFAP2A,TMEM42,THBS2,PRRX2,RNF5,BST2,MED22,TSEN34,GALNS,RAB32,LYPD1,ZBTB12,SLC17A7,GPR143,NRP2,SYT6,CCDC88B,TNNC2,CERCAM,CCDC3,HSD17B2,RASL12,DPPA2,SERTAD4,POU3F2,DACT1,SCX,ABTB2,PLXND1,PPFIA4,SPNS2,PSME1,AP1M1,SYP,FOXA3,ADAM33,TMEM132E,B3GNT9,SOGA3,COL1A2,STAT5A,FAM189A1,TDGF1,CADPS,KBTBD11,HPSE2,CWC25,FEZF1,WNT5A,GRHL3,ANKRD34B,SPOCK2,FLRT1,NKD1,CA2,DLX4,EYA2,BAIAP3,NXPH4,ATP2B2,ST6GALNAC5,DLG5,…
TF	Factor: ctcf; motif: CCRSCAGGGGGCGCN; match class: 0	TF:M10426_0	1.96905e-06	5.70574	9378	300	194	19945	TMEM42,PRRX2,TSEN34,GALNS,RAB32,CCER2,LYPD1,COL14A1,ARHGEF10,ADAMTS2,SLC17A7,GPR143,SYT6,CCDC88B,ERBB3,CCDC3,RBM24,RPL17,CPXM2,RASL12,ADCK5,NEUROG1,SERTAD4,POU3F2,DACT1,RPS20,SCX,PLXND1,SPNS2,PSME1,SYP,FOXA3,PLPP4,GRIA2,ADAM33,TMEM132E,B3GNT9,COLGALT2,OLFM3,STAT5A,FAM189A1,CADPS,KBTBD11,RNF175,PDYN,WNT5A,ANKRD34B,NKD1,CA2,DLX4,EYA2,BAIAP3,NXPH4,SMIM3,ZNHIT3,ACSF2,TARBP1,ATP2B2,GDF10,ST6GALNAC5,DL…
TF	Factor: ctcf; motif: CCRSCAGGGGGCGCN	TF:M10426	1.96905e-06	5.70574	9378	300	194	19945	TMEM42,PRRX2,TSEN34,GALNS,RAB32,CCER2,LYPD1,COL14A1,ARHGEF10,ADAMTS2,SLC17A7,GPR143,SYT6,CCDC88B,ERBB3,CCDC3,RBM24,RPL17,CPXM2,RASL12,ADCK5,NEUROG1,SERTAD4,POU3F2,DACT1,RPS20,SCX,PLXND1,SPNS2,PSME1,SYP,FOXA3,PLPP4,GRIA2,ADAM33,TMEM132E,B3GNT9,COLGALT2,OLFM3,STAT5A,FAM189A1,CADPS,KBTBD11,RNF175,PDYN,WNT5A,ANKRD34B,NKD1,CA2,DLX4,EYA2,BAIAP3,NXPH4,SMIM3,ZNHIT3,ACSF2,TARBP1,ATP2B2,GDF10,ST6GALNAC5,DL…
TF	Factor: SP1:SP3; motif: CCSCCCCCYCC	TF:M01219	3.13712e-06	5.50347	6832	300	154	19945	NSG2,TMEM42,TRIM9,PRRX2,RNF5,MED22,TSEN34,RAB32,CCER2,ADAMTS2,RXRB,ZBTB12,SLC17A7,SYT6,CCDC3,RBM24,RASL12,NEUROG1,SERTAD4,POU3F2,DACT1,SCX,ABTB2,PLXND1,PPFIA4,SPNS2,PSME1,SYP,PLPP4,ADAM33,TMEM132E,B3GNT9,RPS14,FAM189A1,KBTBD11,RNF175,CWC25,PDYN,NKD1,CA2,BAIAP3,NXPH4,ACSF2,TARBP1,ATP2B2,DLG5,PYGL,MGAT4B,STMN3,TTC38,AFAP1L2,FBLL1,CHST7,PKD1,CORO2A,TERF2IP,SNAP25,KLF7,PSD2,DUSP15,RAB26,KIF17,PKDCC,R…
TF	Factor: SP1:SP3; motif: CCSCCCCCYCC; match class: 0	TF:M01219_0	3.13712e-06	5.50347	6832	300	154	19945	NSG2,TMEM42,TRIM9,PRRX2,RNF5,MED22,TSEN34,RAB32,CCER2,ADAMTS2,RXRB,ZBTB12,SLC17A7,SYT6,CCDC3,RBM24,RASL12,NEUROG1,SERTAD4,POU3F2,DACT1,SCX,ABTB2,PLXND1,PPFIA4,SPNS2,PSME1,SYP,PLPP4,ADAM33,TMEM132E,B3GNT9,RPS14,FAM189A1,KBTBD11,RNF175,CWC25,PDYN,NKD1,CA2,BAIAP3,NXPH4,ACSF2,TARBP1,ATP2B2,DLG5,PYGL,MGAT4B,STMN3,TTC38,AFAP1L2,FBLL1,CHST7,PKD1,CORO2A,TERF2IP,SNAP25,KLF7,PSD2,DUSP15,RAB26,KIF17,PKDCC,R…
TF	Factor: WT1; motif: RGGNGGGGGAGGRGGNGGRG; match class: 0	TF:M10108_0	5.10456e-06	5.29204	6566	300	149	19945	TFAP2A,THBS2,TRIM9,PRRX2,RNF5,TSEN34,GALNS,RAB32,CCER2,LYPD1,ARHGEF10,ADAMTS2,RXRB,ZBTB12,SLC17A7,GPR143,NRP2,SYT6,TNNC2,ERBB3,CCDC3,RBM24,RPL17,CPXM2,RASL12,DPPA2,SERTAD4,POU3F2,DACT1,RPS20,SCX,PLXND1,SPNS2,TMEM130,PSME1,SYP,TBX3,PLPP4,GRIA2,ADAM33,TMEM132E,B3GNT9,RPS14,COL1A2,FAM189A1,CADPS,KBTBD11,RNF175,FEZF1,WNT5A,NKD1,CA2,DLX4,EYA2,BAIAP3,NXPH4,ACSF2,TARBP1,ATP2B2,DLG5,PYGL,MGAT4B,STMN3,AFA…
TF	Factor: WT1; motif: RGGNGGGGGAGGRGGNGGRG	TF:M10108	5.10456e-06	5.29204	6566	300	149	19945	TFAP2A,THBS2,TRIM9,PRRX2,RNF5,TSEN34,GALNS,RAB32,CCER2,LYPD1,ARHGEF10,ADAMTS2,RXRB,ZBTB12,SLC17A7,GPR143,NRP2,SYT6,TNNC2,ERBB3,CCDC3,RBM24,RPL17,CPXM2,RASL12,DPPA2,SERTAD4,POU3F2,DACT1,RPS20,SCX,PLXND1,SPNS2,TMEM130,PSME1,SYP,TBX3,PLPP4,GRIA2,ADAM33,TMEM132E,B3GNT9,RPS14,COL1A2,FAM189A1,CADPS,KBTBD11,RNF175,FEZF1,WNT5A,NKD1,CA2,DLX4,EYA2,BAIAP3,NXPH4,ACSF2,TARBP1,ATP2B2,DLG5,PYGL,MGAT4B,STMN3,AFA…
TF	Factor: MAZ; motif: GGGGAGGG	TF:M00649	8.58567e-06	5.06623	9379	300	192	19945	TFAP2A,TRIM9,PRRX2,RNF5,BST2,GALNS,CCER2,ARHGEF10,ADAMTS2,RXRB,ZBTB12,SLC17A7,SYT6,CCDC88B,TNNC2,ERBB3,RBM24,CPXM2,HSD17B2,NTS,RASL12,ADCK5,DPPA2,NEUROG1,SERTAD4,POU3F2,DACT1,DPPA4,RPS20,SCX,ABTB2,PLXND1,PPFIA4,TMEM130,PSME1,SYP,TBX3,PLPP4,GRIA2,ADAM33,B3GNT9,SOGA3,COL1A2,OLFM3,STAT5A,FAM189A1,TDGF1,CADPS,KBTBD11,RNF175,HPSE2,CWC25,FEZF1,PDYN,ANKRD34B,SPOCK2,FLRT1,NKD1,CA2,DLX4,EYA2,BAIAP3,NXPH4,…
TF	Factor: MAZ; motif: GGGGAGGG; match class: 0	TF:M00649_0	8.58567e-06	5.06623	9379	300	192	19945	TFAP2A,TRIM9,PRRX2,RNF5,BST2,GALNS,CCER2,ARHGEF10,ADAMTS2,RXRB,ZBTB12,SLC17A7,SYT6,CCDC88B,TNNC2,ERBB3,RBM24,CPXM2,HSD17B2,NTS,RASL12,ADCK5,DPPA2,NEUROG1,SERTAD4,POU3F2,DACT1,DPPA4,RPS20,SCX,ABTB2,PLXND1,PPFIA4,TMEM130,PSME1,SYP,TBX3,PLPP4,GRIA2,ADAM33,B3GNT9,SOGA3,COL1A2,OLFM3,STAT5A,FAM189A1,TDGF1,CADPS,KBTBD11,RNF175,HPSE2,CWC25,FEZF1,PDYN,ANKRD34B,SPOCK2,FLRT1,NKD1,CA2,DLX4,EYA2,BAIAP3,NXPH4,…
TF	Factor: ZNF148; motif: NNNNNNCCNNCCCCTCCCCCACCCN	TF:M09834	8.91867e-06	5.0497	6984	300	155	19945	TFAP2A,PRRX2,BST2,MED22,TSEN34,GALNS,RAB32,CCER2,LYPD1,ARHGEF10,RXRB,ZBTB12,SLC17A7,SYT6,ERBB3,CCDC3,CPXM2,HSD17B2,RASL12,ADCK5,DPPA2,NEUROG1,POU3F2,RPS20,SCX,ABTB2,PLXND1,PPFIA4,SPNS2,SYP,TBX3,GRIA2,TMEM132E,B3GNT9,SOGA3,COL1A2,FAM189A1,CWC25,FEZF1,WNT5A,GRHL3,NKD1,CA2,DLX4,BAIAP3,NXPH4,ACSF2,TARBP1,ATP2B2,ST6GALNAC5,DLG5,MGAT4B,STMN3,AFAP1L2,PKD1,EBF2,UNC5C,RAB3A,SNAP25,KLF7,PSD2,DUSP15,RAB26,K…
TF	Factor: ZNF148; motif: NNNNNNCCNNCCCCTCCCCCACCCN; match class: 0	TF:M09834_0	8.91867e-06	5.0497	6984	300	155	19945	TFAP2A,PRRX2,BST2,MED22,TSEN34,GALNS,RAB32,CCER2,LYPD1,ARHGEF10,RXRB,ZBTB12,SLC17A7,SYT6,ERBB3,CCDC3,CPXM2,HSD17B2,RASL12,ADCK5,DPPA2,NEUROG1,POU3F2,RPS20,SCX,ABTB2,PLXND1,PPFIA4,SPNS2,SYP,TBX3,GRIA2,TMEM132E,B3GNT9,SOGA3,COL1A2,FAM189A1,CWC25,FEZF1,WNT5A,GRHL3,NKD1,CA2,DLX4,BAIAP3,NXPH4,ACSF2,TARBP1,ATP2B2,ST6GALNAC5,DLG5,MGAT4B,STMN3,AFAP1L2,PKD1,EBF2,UNC5C,RAB3A,SNAP25,KLF7,PSD2,DUSP15,RAB26,K…
TF	Factor: TF3C-beta; motif: CCNGGAGGGCTTCCTGGAGGAG; match class: 1	TF:M04863_1	9.98907e-06	5.00047	8593	300	180	19945	TRIM9,PRRX2,BST2,TSEN34,GALNS,RAB32,CCER2,LYPD1,ARHGEF10,ADAMTS2,RXRB,ZBTB12,SLC17A7,SYT6,CCDC88B,ERBB3,RBM24,CPXM2,RGS5,RASL12,ADCK5,NEUROG1,SERTAD4,POU3F2,DACT1,RPS20,SCX,ABTB2,PLXND1,SPNS2,TBX3,FOXA3,PLPP4,ADAM33,TMEM132E,B3GNT9,COLGALT2,STAT5A,FAM189A1,TDGF1,CADPS,KBTBD11,RNF175,CWC25,FEZF1,ANKRD34B,NKD1,CA2,DLX4,EYA2,BAIAP3,NXPH4,SMIM3,NEUROD4,ZNHIT3,ATP2B2,GDF10,DLG5,MGAT4B,RIPK4,STMN3,AFAP…
TF	Factor: ZNF511; motif: GGRRGRGGCWGNG; match class: 0	TF:M09738_0	1.44352e-05	4.84058	10957	300	214	19945	TFAP2A,TMEM42,THBS2,TRIM9,PRRX2,RNF5,BST2,TSEN34,GALNS,RAB32,CCER2,LYPD1,COL14A1,ARHGEF10,ADAMTS2,ZBTB12,SLC17A7,GPR143,NRP2,SYT6,CCDC88B,TNNC2,CERCAM,ERBB3,CCDC3,RBM24,CPXM2,RASL12,ADCK5,NEUROG1,SERTAD4,POU3F2,DACT1,SCX,ABTB2,PLXND1,PPFIA4,TMEM130,PSME1,AP1M1,SYP,TBX3,PLPP4,TMEM132E,B3GNT9,RPS14,COL1A2,SH2D2A,STAT5A,FAM189A1,TDGF1,CADPS,KBTBD11,RNF175,PDYN,WNT5A,ANKRD34B,SPOCK2,FLRT1,NKD1,DLX4,E…
TF	Factor: ZNF511; motif: GGRRGRGGCWGNG	TF:M09738	1.44352e-05	4.84058	10957	300	214	19945	TFAP2A,TMEM42,THBS2,TRIM9,PRRX2,RNF5,BST2,TSEN34,GALNS,RAB32,CCER2,LYPD1,COL14A1,ARHGEF10,ADAMTS2,ZBTB12,SLC17A7,GPR143,NRP2,SYT6,CCDC88B,TNNC2,CERCAM,ERBB3,CCDC3,RBM24,CPXM2,RASL12,ADCK5,NEUROG1,SERTAD4,POU3F2,DACT1,SCX,ABTB2,PLXND1,PPFIA4,TMEM130,PSME1,AP1M1,SYP,TBX3,PLPP4,TMEM132E,B3GNT9,RPS14,COL1A2,SH2D2A,STAT5A,FAM189A1,TDGF1,CADPS,KBTBD11,RNF175,PDYN,WNT5A,ANKRD34B,SPOCK2,FLRT1,NKD1,DLX4,E…
TF	Factor: GKLF; motif: NNNRGGNGNGGSN; match class: 0	TF:M07289_0	2.09685e-05	4.67843	14775	300	263	19945	TFAP2A,NSG2,TMEM42,THBS2,TRIM9,PRRX2,RNF5,MED22,TSEN34,GALNS,RAB32,CCER2,LYPD1,ARHGEF10,ADAMTS2,RXRB,ZBTB12,SLC17A7,GPR143,NRP2,SYT6,CCDC88B,TNNC2,ERBB3,CCDC3,RBM24,CPXM2,RGS5,HSD17B2,RASL12,ADCK5,DPPA2,NEUROG1,SERTAD4,POU3F2,DPPA4,RPS20,SCX,ABTB2,PLXND1,PPFIA4,SPNS2,TMEM130,PSME1,AP1M1,SYP,TBX3,FOXA3,PLPP4,GRIA2,ADAM33,TMEM132E,B3GNT9,COLGALT2,SOGA3,RPS14,SCRN1,COL1A2,SH2D2A,OLFM3,STAT5A,FAM189A…
TF	Factor: GKLF; motif: NNNRGGNGNGGSN	TF:M07289	2.09685e-05	4.67843	14775	300	263	19945	TFAP2A,NSG2,TMEM42,THBS2,TRIM9,PRRX2,RNF5,MED22,TSEN34,GALNS,RAB32,CCER2,LYPD1,ARHGEF10,ADAMTS2,RXRB,ZBTB12,SLC17A7,GPR143,NRP2,SYT6,CCDC88B,TNNC2,ERBB3,CCDC3,RBM24,CPXM2,RGS5,HSD17B2,RASL12,ADCK5,DPPA2,NEUROG1,SERTAD4,POU3F2,DPPA4,RPS20,SCX,ABTB2,PLXND1,PPFIA4,SPNS2,TMEM130,PSME1,AP1M1,SYP,TBX3,FOXA3,PLPP4,GRIA2,ADAM33,TMEM132E,B3GNT9,COLGALT2,SOGA3,RPS14,SCRN1,COL1A2,SH2D2A,OLFM3,STAT5A,FAM189A…
TF	Factor: E2F-2; motif: GCGCGCGCGYW; match class: 1	TF:M11531_1	2.5684e-05	4.59034	12406	300	233	19945	TFAP2A,NSG2,TMEM42,TRIM9,PRRX2,RNF5,MED22,TSEN34,GALNS,RAB32,CCER2,LYPD1,COL14A1,ARHGEF10,ADAMTS2,ZBTB12,SLC17A7,GPR143,NRP2,SYT6,ERBB3,CCDC3,RBM24,CPXM2,RASL12,ADCK5,DPPA2,NEUROG1,SERTAD4,POU3F2,DACT1,DPPA4,RPS20,SCX,PLXND1,PPFIA4,SPNS2,PSME1,SYP,TBX3,FOXA3,PLPP4,GRIA2,ADAM33,TMEM132E,B3GNT9,COLGALT2,COL1A2,OLFM3,STAT5A,FAM189A1,CADPS,KBTBD11,RNF175,CWC25,FEZF1,WNT5A,ANKRD34B,SPOCK2,NKD1,CA2,DLX…
TF	Factor: ctcf; motif: CCRSCAGGGGGCGCN; match class: 1	TF:M10426_1	3.13534e-05	4.50372	4370	300	109	19945	TMEM42,PRRX2,TSEN34,RAB32,LYPD1,ADAMTS2,GPR143,SYT6,ERBB3,CCDC3,RBM24,CPXM2,ADCK5,POU3F2,RPS20,SCX,PLXND1,SPNS2,PSME1,SYP,FOXA3,PLPP4,STAT5A,KBTBD11,RNF175,ANKRD34B,NKD1,CA2,EYA2,BAIAP3,NXPH4,ACSF2,TARBP1,GDF10,DLG5,PYGL,MGAT4B,STMN3,AFAP1L2,CHST7,PKD1,CORO2A,EBF2,TERF2IP,KLF7,DUSP15,RAB26,KIF17,PKDCC,THBS1,RPS26,NPPC,RASD2,LRRC7,ST8SIA2,PARM1,TTYH2,ITGA8,CPE,RABGGTA,NPY5R,APCDD1,GRM4,SESN2,PDGFA…
TF	Factor: AP-2gamma; motif: GCCYNNGGS	TF:M00470	3.85027e-05	4.41451	9456	300	191	19945	TFAP2A,TMEM42,PRRX2,BST2,MED22,TSEN34,GALNS,RAB32,CCER2,LYPD1,ARHGEF10,ADAMTS2,RXRB,ZBTB12,SLC17A7,GPR143,NRP2,ERBB3,CCDC3,RBM24,CPXM2,RASL12,ADCK5,SERTAD4,POU3F2,DACT1,PLXND1,SPNS2,PSME1,AP1M1,SYP,TBX3,FOXA3,PLPP4,ADAM33,TMEM132E,B3GNT9,COLGALT2,SH2D2A,OLFM3,STAT5A,CADPS,KBTBD11,HPSE2,CWC25,PDYN,WNT5A,GPR1,ANKRD34B,SPOCK2,FLRT1,NKD1,CA2,DLX4,EYA2,BAIAP3,NXPH4,SMIM3,TARBP1,ATP2B2,GDF10,ST6GALNAC5…
TF	Factor: AP-2gamma; motif: GCCYNNGGS; match class: 0	TF:M00470_0	3.85027e-05	4.41451	9456	300	191	19945	TFAP2A,TMEM42,PRRX2,BST2,MED22,TSEN34,GALNS,RAB32,CCER2,LYPD1,ARHGEF10,ADAMTS2,RXRB,ZBTB12,SLC17A7,GPR143,NRP2,ERBB3,CCDC3,RBM24,CPXM2,RASL12,ADCK5,SERTAD4,POU3F2,DACT1,PLXND1,SPNS2,PSME1,AP1M1,SYP,TBX3,FOXA3,PLPP4,ADAM33,TMEM132E,B3GNT9,COLGALT2,SH2D2A,OLFM3,STAT5A,CADPS,KBTBD11,HPSE2,CWC25,PDYN,WNT5A,GPR1,ANKRD34B,SPOCK2,FLRT1,NKD1,CA2,DLX4,EYA2,BAIAP3,NXPH4,SMIM3,TARBP1,ATP2B2,GDF10,ST6GALNAC5…
TF	Factor: WT1; motif: SMCNCCNSC	TF:M01118	5.32542e-05	4.27365	6834	300	150	19945	TFAP2A,NSG2,TRIM9,PRRX2,MED22,GALNS,RAB32,CCER2,ARHGEF10,ADAMTS2,RXRB,ZBTB12,SLC17A7,SYT6,CCDC88B,ERBB3,CCDC3,RBM24,RPL17,CPXM2,RASL12,ADCK5,DPPA2,NEUROG1,SERTAD4,POU3F2,DPPA4,RPS20,SCX,ABTB2,SYP,TBX3,FOXA3,GRIA2,ADAM33,TMEM132E,B3GNT9,COLGALT2,COL1A2,OLFM3,STAT5A,FAM189A1,CADPS,KBTBD11,RNF175,HPSE2,SPOCK2,NKD1,CA2,DLX4,NXPH4,ZNHIT3,ACSF2,ATP2B2,DLG5,MGAT4B,STMN3,AFAP1L2,CCDC103,CORO2A,EBF2,UNC5C…
TF	Factor: WT1; motif: SMCNCCNSC; match class: 0	TF:M01118_0	5.32542e-05	4.27365	6834	300	150	19945	TFAP2A,NSG2,TRIM9,PRRX2,MED22,GALNS,RAB32,CCER2,ARHGEF10,ADAMTS2,RXRB,ZBTB12,SLC17A7,SYT6,CCDC88B,ERBB3,CCDC3,RBM24,RPL17,CPXM2,RASL12,ADCK5,DPPA2,NEUROG1,SERTAD4,POU3F2,DPPA4,RPS20,SCX,ABTB2,SYP,TBX3,FOXA3,GRIA2,ADAM33,TMEM132E,B3GNT9,COLGALT2,COL1A2,OLFM3,STAT5A,FAM189A1,CADPS,KBTBD11,RNF175,HPSE2,SPOCK2,NKD1,CA2,DLX4,NXPH4,ZNHIT3,ACSF2,ATP2B2,DLG5,MGAT4B,STMN3,AFAP1L2,CCDC103,CORO2A,EBF2,UNC5C…
TF	Factor: DB1; motif: GGRRRRGRRGGAGGGGGNGRRR	TF:M10107	5.41531e-05	4.26638	5862	300	134	19945	TFAP2A,THBS2,TRIM9,RNF5,MED22,GALNS,CCER2,COL14A1,ARHGEF10,ADAMTS2,ZBTB12,GPR143,TNNC2,CCDC3,RBM24,RPL17,RASL12,DPPA2,SERTAD4,POU3F2,DACT1,SCX,PLXND1,TMEM130,PSME1,SYP,TBX3,ADAM33,B3GNT9,SOGA3,RPS14,COL1A2,FAM189A1,CADPS,KBTBD11,RNF175,HPSE2,FEZF1,GRHL3,NKD1,CA2,DLX4,EYA2,ZNHIT3,ACSF2,ATP2B2,DLG5,PYGL,MGAT4B,STMN3,TTC38,AFAP1L2,FBLL1,EGFL8,PKD1,UNC5C,RAB3A,SNAP25,KLF7,PSD2,PKDCC,RAP1GAP2,ACP5,SMP…
TF	Factor: DB1; motif: GGRRRRGRRGGAGGGGGNGRRR; match class: 0	TF:M10107_0	5.41531e-05	4.26638	5862	300	134	19945	TFAP2A,THBS2,TRIM9,RNF5,MED22,GALNS,CCER2,COL14A1,ARHGEF10,ADAMTS2,ZBTB12,GPR143,TNNC2,CCDC3,RBM24,RPL17,RASL12,DPPA2,SERTAD4,POU3F2,DACT1,SCX,PLXND1,TMEM130,PSME1,SYP,TBX3,ADAM33,B3GNT9,SOGA3,RPS14,COL1A2,FAM189A1,CADPS,KBTBD11,RNF175,HPSE2,FEZF1,GRHL3,NKD1,CA2,DLX4,EYA2,ZNHIT3,ACSF2,ATP2B2,DLG5,PYGL,MGAT4B,STMN3,TTC38,AFAP1L2,FBLL1,EGFL8,PKD1,UNC5C,RAB3A,SNAP25,KLF7,PSD2,PKDCC,RAP1GAP2,ACP5,SMP…
TF	Factor: ETF; motif: GVGGMGG	TF:M00695	5.97228e-05	4.22386	10462	300	205	19945	TFAP2A,TMEM42,TRIM9,PRRX2,RNF5,MED22,GALNS,RAB32,CCER2,LYPD1,COL14A1,ADAMTS2,RXRB,ZBTB12,GPR143,NRP2,CCDC88B,ERBB3,CCDC3,RBM24,CPXM2,ADCK5,NEUROG1,SERTAD4,POU3F2,DACT1,DPPA4,RPS20,SCX,ABTB2,PLXND1,PPFIA4,SPNS2,PSME1,AP1M1,SYP,TBX3,PLPP4,ADAM33,TMEM132E,B3GNT9,COLGALT2,OLFM3,STAT5A,FAM189A1,CADPS,KBTBD11,RNF175,FEZF1,ANKRD34B,SPOCK2,NKD1,CA2,DLX4,EYA2,BAIAP3,NXPH4,ZNHIT3,ACSF2,TARBP1,ATP2B2,ST6GAL…
TF	Factor: ETF; motif: GVGGMGG; match class: 0	TF:M00695_0	5.97228e-05	4.22386	10462	300	205	19945	TFAP2A,TMEM42,TRIM9,PRRX2,RNF5,MED22,GALNS,RAB32,CCER2,LYPD1,COL14A1,ADAMTS2,RXRB,ZBTB12,GPR143,NRP2,CCDC88B,ERBB3,CCDC3,RBM24,CPXM2,ADCK5,NEUROG1,SERTAD4,POU3F2,DACT1,DPPA4,RPS20,SCX,ABTB2,PLXND1,PPFIA4,SPNS2,PSME1,AP1M1,SYP,TBX3,PLPP4,ADAM33,TMEM132E,B3GNT9,COLGALT2,OLFM3,STAT5A,FAM189A1,CADPS,KBTBD11,RNF175,FEZF1,ANKRD34B,SPOCK2,NKD1,CA2,DLX4,EYA2,BAIAP3,NXPH4,ZNHIT3,ACSF2,TARBP1,ATP2B2,ST6GAL…
TF	Factor: BTEB3; motif: CCNNSCCNSCCCCKCCCCC; match class: 1	TF:M09826_1	6.14592e-05	4.21141	7664	300	163	19945	TFAP2A,TMEM42,PRRX2,RNF5,TSEN34,GALNS,RAB32,CCER2,LYPD1,ARHGEF10,ADAMTS2,RXRB,ZBTB12,SLC17A7,SYT6,CCDC88B,ERBB3,CCDC3,RBM24,HSD17B2,RASL12,ADCK5,DPPA2,NEUROG1,SERTAD4,POU3F2,DACT1,SCX,ABTB2,PLXND1,PPFIA4,SPNS2,PSME1,SYP,TBX3,PLPP4,ADAM33,TMEM132E,B3GNT9,SOGA3,RPS14,COL1A2,FAM189A1,CADPS,KBTBD11,RNF175,HPSE2,WNT5A,GRHL3,NKD1,CA2,DLX4,BAIAP3,NXPH4,ACSF2,TARBP1,ATP2B2,GDF10,DLG5,NOS2,MGAT4B,STMN3,TT…
TF	Factor: E2F-4; motif: SNGGGCGGGAANN; match class: 1	TF:M09894_1	9.07724e-05	4.04205	14006	300	252	19945	TFAP2A,TMEM42,TRIM9,PRRX2,RNF5,BST2,MED22,TSEN34,GALNS,RAB32,CCER2,LYPD1,COL14A1,ARHGEF10,ADAMTS2,RXRB,ZBTB12,SLC17A7,GPR143,NRP2,SYT6,CCDC88B,ERBB3,CCDC3,RBM24,RPL17,CPXM2,RASL12,ADCK5,DPPA2,NEUROG1,SERTAD4,POU3F2,DACT1,RPS20,SCX,ABTB2,PLXND1,PPFIA4,SPNS2,PSME1,AP1M1,SYP,TBX3,FOXA3,PLPP4,GRIA2,ADAM33,TMEM132E,B3GNT9,COLGALT2,SOGA3,RPS14,COL1A2,STAT5A,FAM189A1,TDGF1,CADPS,KBTBD11,RNF175,HPSE2,CWC…
TF	Factor: CTCF; motif: NCCRSTAGGGGGCGC	TF:M08911	0.000103367	3.98562	9151	300	185	19945	TMEM42,PRRX2,TSEN34,GALNS,RAB32,CCER2,LYPD1,COL14A1,ARHGEF10,ADAMTS2,SLC17A7,SYT6,ERBB3,CCDC3,RBM24,RPL17,CPXM2,NTS,ADCK5,NEUROG1,SERTAD4,POU3F2,DACT1,SCX,ABTB2,PLXND1,PPFIA4,SPNS2,PSME1,TBX3,FOXA3,PLPP4,GRIA2,ADAM33,B3GNT9,COL1A2,OLFM3,STAT5A,FAM189A1,TDGF1,CADPS,KBTBD11,RNF175,HPSE2,PDYN,WNT5A,ANKRD34B,NKD1,CA2,DLX4,EYA2,NXPH4,ACSF2,TARBP1,ATP2B2,GDF10,ST6GALNAC5,DLG5,PYGL,MGAT4B,RIPK4,STMN3,AF…
TF	Factor: CTCF; motif: NCCRSTAGGGGGCGC; match class: 0	TF:M08911_0	0.000103367	3.98562	9151	300	185	19945	TMEM42,PRRX2,TSEN34,GALNS,RAB32,CCER2,LYPD1,COL14A1,ARHGEF10,ADAMTS2,SLC17A7,SYT6,ERBB3,CCDC3,RBM24,RPL17,CPXM2,NTS,ADCK5,NEUROG1,SERTAD4,POU3F2,DACT1,SCX,ABTB2,PLXND1,PPFIA4,SPNS2,PSME1,TBX3,FOXA3,PLPP4,GRIA2,ADAM33,B3GNT9,COL1A2,OLFM3,STAT5A,FAM189A1,TDGF1,CADPS,KBTBD11,RNF175,HPSE2,PDYN,WNT5A,ANKRD34B,NKD1,CA2,DLX4,EYA2,NXPH4,ACSF2,TARBP1,ATP2B2,GDF10,ST6GALNAC5,DLG5,PYGL,MGAT4B,RIPK4,STMN3,AF…
TF	Factor: BTEB1; motif: GGGGGCGGGGCNGSGGGNGS; match class: 0	TF:M09723_0	0.000105976	3.97479	10035	300	198	19945	TFAP2A,TMEM42,THBS2,PRRX2,RNF5,BST2,MED22,TSEN34,GALNS,RAB32,CCER2,LYPD1,ARHGEF10,ADAMTS2,RXRB,ZBTB12,SLC17A7,SYT6,CCDC88B,ERBB3,CCDC3,RBM24,CPXM2,HSD17B2,RASL12,ADCK5,DPPA2,NEUROG1,SERTAD4,POU3F2,DACT1,SCX,ABTB2,PLXND1,PPFIA4,SPNS2,PSME1,SYP,TBX3,PLPP4,GRIA2,TMEM132E,B3GNT9,COLGALT2,SOGA3,RPS14,COL1A2,STAT5A,FAM189A1,CADPS,KBTBD11,RNF175,CWC25,FEZF1,WNT5A,GRHL3,NKD1,CA2,DLX4,BAIAP3,NXPH4,ZNHIT3,…
TF	Factor: BTEB1; motif: GGGGGCGGGGCNGSGGGNGS	TF:M09723	0.000105976	3.97479	10035	300	198	19945	TFAP2A,TMEM42,THBS2,PRRX2,RNF5,BST2,MED22,TSEN34,GALNS,RAB32,CCER2,LYPD1,ARHGEF10,ADAMTS2,RXRB,ZBTB12,SLC17A7,SYT6,CCDC88B,ERBB3,CCDC3,RBM24,CPXM2,HSD17B2,RASL12,ADCK5,DPPA2,NEUROG1,SERTAD4,POU3F2,DACT1,SCX,ABTB2,PLXND1,PPFIA4,SPNS2,PSME1,SYP,TBX3,PLPP4,GRIA2,TMEM132E,B3GNT9,COLGALT2,SOGA3,RPS14,COL1A2,STAT5A,FAM189A1,CADPS,KBTBD11,RNF175,CWC25,FEZF1,WNT5A,GRHL3,NKD1,CA2,DLX4,BAIAP3,NXPH4,ZNHIT3,…
TF	Factor: ETF; motif: CCCCGCCCCYN; match class: 1	TF:M07039_1	0.000109632	3.96006	13706	300	248	19945	TFAP2A,NSG2,TMEM42,THBS2,TRIM9,PRRX2,RNF5,BST2,MED22,TSEN34,GALNS,RAB32,CCER2,LYPD1,ARHGEF10,ADAMTS2,RXRB,ZBTB12,SLC17A7,GPR143,NRP2,SYT6,CCDC88B,TNNC2,ERBB3,CCDC3,RBM24,CPXM2,HSD17B2,NTS,RASL12,ADCK5,DPPA2,NEUROG1,SERTAD4,POU3F2,DACT1,RPS20,SCX,ABTB2,PLXND1,PPFIA4,SPNS2,TMEM130,PSME1,AP1M1,SYP,TBX3,FOXA3,PLPP4,ADAM33,TMEM132E,B3GNT9,SOGA3,RPS14,COL1A2,SH2D2A,STAT5A,FAM189A1,TDGF1,CADPS,KBTBD11,R…
TF	Factor: BTEB2; motif: GNAGGGGGNGGGSSNN	TF:M03814	0.000112712	3.94803	5158	300	121	19945	TFAP2A,TMEM42,TRIM9,PRRX2,TSEN34,GALNS,CCER2,LYPD1,ADAMTS2,RXRB,ZBTB12,SLC17A7,SYT6,ERBB3,HSD17B2,RASL12,ADCK5,SERTAD4,POU3F2,SCX,PPFIA4,SYP,TBX3,ADAM33,B3GNT9,RPS14,STAT5A,KBTBD11,RNF175,CWC25,GRHL3,NKD1,EYA2,BAIAP3,ACSF2,DLG5,PYGL,MGAT4B,PKD1,CORO2A,TERF2IP,RAB3A,SNAP25,PSD2,DUSP15,KIF17,PKDCC,RAP1GAP2,ACP5,SMARCB1,THBS1,CA10,RASD2,LRRC7,NFIA,ACAP1,CARMIL2,PARM1,ITGA8,ATG16L1,NPY5R,MPZ,APCDD1,G…
TF	Factor: BTEB2; motif: GNAGGGGGNGGGSSNN; match class: 0	TF:M03814_0	0.000112712	3.94803	5158	300	121	19945	TFAP2A,TMEM42,TRIM9,PRRX2,TSEN34,GALNS,CCER2,LYPD1,ADAMTS2,RXRB,ZBTB12,SLC17A7,SYT6,ERBB3,HSD17B2,RASL12,ADCK5,SERTAD4,POU3F2,SCX,PPFIA4,SYP,TBX3,ADAM33,B3GNT9,RPS14,STAT5A,KBTBD11,RNF175,CWC25,GRHL3,NKD1,EYA2,BAIAP3,ACSF2,DLG5,PYGL,MGAT4B,PKD1,CORO2A,TERF2IP,RAB3A,SNAP25,PSD2,DUSP15,KIF17,PKDCC,RAP1GAP2,ACP5,SMARCB1,THBS1,CA10,RASD2,LRRC7,NFIA,ACAP1,CARMIL2,PARM1,ITGA8,ATG16L1,NPY5R,MPZ,APCDD1,G…
TF	Factor: TF3C-beta; motif: CCNGGAGGGCTTCCTGGAGGAG; match class: 0	TF:M04863_0	0.000135384	3.86843	13727	300	248	19945	TFAP2A,TMEM42,ZNF385B,TRIM9,PRRX2,BST2,TSEN34,GALNS,RAB32,CCER2,LYPD1,COL14A1,ARHGEF10,ADAMTS2,RXRB,ZBTB12,SLC17A7,SYT6,CCDC88B,ERBB3,CCDC3,RBM24,RPL17,CPXM2,RGS5,HSD17B2,RASL12,ADCK5,NEUROG1,SERTAD4,POU3F2,DACT1,RPS20,SCX,ABTB2,PLXND1,SPNS2,TMEM130,PSME1,AP1M1,TBX3,FOXA3,PLPP4,ADAM33,TMEM132E,B3GNT9,COLGALT2,SOGA3,COL1A2,SH2D2A,OLFM3,STAT5A,FAM189A1,TDGF1,CADPS,KBTBD11,RNF175,HPSE2,CWC25,FEZF1,P…
TF	Factor: TF3C-beta; motif: CCNGGAGGGCTTCCTGGAGGAG	TF:M04863	0.000135384	3.86843	13727	300	248	19945	TFAP2A,TMEM42,ZNF385B,TRIM9,PRRX2,BST2,TSEN34,GALNS,RAB32,CCER2,LYPD1,COL14A1,ARHGEF10,ADAMTS2,RXRB,ZBTB12,SLC17A7,SYT6,CCDC88B,ERBB3,CCDC3,RBM24,RPL17,CPXM2,RGS5,HSD17B2,RASL12,ADCK5,NEUROG1,SERTAD4,POU3F2,DACT1,RPS20,SCX,ABTB2,PLXND1,SPNS2,TMEM130,PSME1,AP1M1,TBX3,FOXA3,PLPP4,ADAM33,TMEM132E,B3GNT9,COLGALT2,SOGA3,COL1A2,SH2D2A,OLFM3,STAT5A,FAM189A1,TDGF1,CADPS,KBTBD11,RNF175,HPSE2,CWC25,FEZF1,P…
TF	Factor: GKLF; motif: NNRRGRRNGNSNNN	TF:M07040	0.000138243	3.85936	12801	300	236	19945	TFAP2A,NSG2,THBS2,TRIM9,PRRX2,RNF5,BST2,MED22,TSEN34,GALNS,RAB32,CCER2,LYPD1,ARHGEF10,ADAMTS2,RXRB,ZBTB12,SLC17A7,GPR143,SYT6,CCDC88B,TNNC2,ERBB3,CCDC3,RBM24,CPXM2,HSD17B2,RASL12,ADCK5,DPPA2,NEUROG1,SERTAD4,POU3F2,DACT1,RPS20,SCX,ABTB2,PLXND1,PPFIA4,TMEM130,PSME1,SYP,TBX3,PLPP4,GRIA2,ADAM33,TMEM132E,B3GNT9,SOGA3,RPS14,COL1A2,SH2D2A,STAT5A,FAM189A1,TDGF1,CADPS,KBTBD11,RNF175,HPSE2,CWC25,FEZF1,PDYN…
TF	Factor: GKLF; motif: NNRRGRRNGNSNNN; match class: 0	TF:M07040_0	0.000138243	3.85936	12801	300	236	19945	TFAP2A,NSG2,THBS2,TRIM9,PRRX2,RNF5,BST2,MED22,TSEN34,GALNS,RAB32,CCER2,LYPD1,ARHGEF10,ADAMTS2,RXRB,ZBTB12,SLC17A7,GPR143,SYT6,CCDC88B,TNNC2,ERBB3,CCDC3,RBM24,CPXM2,HSD17B2,RASL12,ADCK5,DPPA2,NEUROG1,SERTAD4,POU3F2,DACT1,RPS20,SCX,ABTB2,PLXND1,PPFIA4,TMEM130,PSME1,SYP,TBX3,PLPP4,GRIA2,ADAM33,TMEM132E,B3GNT9,SOGA3,RPS14,COL1A2,SH2D2A,STAT5A,FAM189A1,TDGF1,CADPS,KBTBD11,RNF175,HPSE2,CWC25,FEZF1,PDYN…
TF	Factor: E2F-2; motif: GCGCGCGCGYW; match class: 0	TF:M11531_0	0.000159094	3.79835	13352	300	243	19945	TFAP2A,NSG2,TMEM42,TRIM9,PRRX2,RNF5,MED22,TSEN34,GALNS,RAB32,CCER2,LYPD1,COL14A1,ARHGEF10,ADAMTS2,RXRB,ZBTB12,SLC17A7,GPR143,NRP2,SYT6,ERBB3,CCDC3,RBM24,CPXM2,RASL12,ADCK5,DPPA2,NEUROG1,SERTAD4,POU3F2,DACT1,DPPA4,RPS20,SCX,ABTB2,PLXND1,PPFIA4,SPNS2,PSME1,SYP,TBX3,FOXA3,PLPP4,GRIA2,ADAM33,TMEM132E,B3GNT9,COLGALT2,COL1A2,OLFM3,STAT5A,FAM189A1,CADPS,KBTBD11,RNF175,CWC25,FEZF1,WNT5A,ANKRD34B,SPOCK2,N…
TF	Factor: E2F-2; motif: GCGCGCGCGYW	TF:M11531	0.000159094	3.79835	13352	300	243	19945	TFAP2A,NSG2,TMEM42,TRIM9,PRRX2,RNF5,MED22,TSEN34,GALNS,RAB32,CCER2,LYPD1,COL14A1,ARHGEF10,ADAMTS2,RXRB,ZBTB12,SLC17A7,GPR143,NRP2,SYT6,ERBB3,CCDC3,RBM24,CPXM2,RASL12,ADCK5,DPPA2,NEUROG1,SERTAD4,POU3F2,DACT1,DPPA4,RPS20,SCX,ABTB2,PLXND1,PPFIA4,SPNS2,PSME1,SYP,TBX3,FOXA3,PLPP4,GRIA2,ADAM33,TMEM132E,B3GNT9,COLGALT2,COL1A2,OLFM3,STAT5A,FAM189A1,CADPS,KBTBD11,RNF175,CWC25,FEZF1,WNT5A,ANKRD34B,SPOCK2,N…
TF	Factor: Kaiso; motif: GCMGGGRGCRGS; match class: 1	TF:M03876_1	0.000163938	3.78532	9131	300	184	19945	TMEM42,PRRX2,TSEN34,RAB32,CCER2,LYPD1,ARHGEF10,ADAMTS2,ZBTB12,SLC17A7,GPR143,NRP2,CCDC88B,TNNC2,CCDC3,RBM24,CPXM2,NEUROG1,SERTAD4,POU3F2,DACT1,DPPA4,SCX,ABTB2,PLXND1,PPFIA4,SPNS2,PSME1,SYP,TBX3,FOXA3,PLPP4,ADAM33,B3GNT9,COLGALT2,RPS14,COL1A2,SH2D2A,FAM189A1,CADPS,KBTBD11,RNF175,CWC25,ANKRD34B,SPOCK2,NKD1,DLX4,EYA2,BAIAP3,NXPH4,ZNHIT3,ACSF2,GDF10,ST6GALNAC5,DLG5,NOS2,MGAT4B,S100A10,STMN3,AFAP1L2,F…
TF	Factor: BTEB3; motif: CCNNSCCNSCCCCKCCCCC	TF:M09826	0.000216511	3.66452	11662	300	220	19945	TFAP2A,TMEM42,THBS2,PRRX2,RNF5,BST2,MED22,TSEN34,GALNS,RAB32,CCER2,LYPD1,ARHGEF10,ADAMTS2,RXRB,ZBTB12,SLC17A7,SYT6,CCDC88B,TNNC2,ERBB3,CCDC3,RBM24,CPXM2,HSD17B2,NTS,RASL12,ADCK5,DPPA2,NEUROG1,SERTAD4,POU3F2,DACT1,SCX,ABTB2,PLXND1,PPFIA4,SPNS2,PSME1,SYP,TBX3,FOXA3,PLPP4,GRIA2,ADAM33,TMEM132E,B3GNT9,COLGALT2,SOGA3,RPS14,COL1A2,STAT5A,FAM189A1,TDGF1,CADPS,KBTBD11,RNF175,HPSE2,FEZF1,WNT5A,GRHL3,NKD1,…
TF	Factor: BTEB3; motif: CCNNSCCNSCCCCKCCCCC; match class: 0	TF:M09826_0	0.000216511	3.66452	11662	300	220	19945	TFAP2A,TMEM42,THBS2,PRRX2,RNF5,BST2,MED22,TSEN34,GALNS,RAB32,CCER2,LYPD1,ARHGEF10,ADAMTS2,RXRB,ZBTB12,SLC17A7,SYT6,CCDC88B,TNNC2,ERBB3,CCDC3,RBM24,CPXM2,HSD17B2,NTS,RASL12,ADCK5,DPPA2,NEUROG1,SERTAD4,POU3F2,DACT1,SCX,ABTB2,PLXND1,PPFIA4,SPNS2,PSME1,SYP,TBX3,FOXA3,PLPP4,GRIA2,ADAM33,TMEM132E,B3GNT9,COLGALT2,SOGA3,RPS14,COL1A2,STAT5A,FAM189A1,TDGF1,CADPS,KBTBD11,RNF175,HPSE2,FEZF1,WNT5A,GRHL3,NKD1,…
TF	Factor: E2F; motif: GGCGSG; match class: 1	TF:M00803_1	0.000221081	3.65545	10249	300	200	19945	TFAP2A,TMEM42,TRIM9,PRRX2,RNF5,MED22,TSEN34,RAB32,LYPD1,COL14A1,ARHGEF10,ADAMTS2,RXRB,ZBTB12,GPR143,NRP2,ERBB3,CCDC3,RBM24,CPXM2,RASL12,ADCK5,DPPA2,NEUROG1,SERTAD4,POU3F2,DACT1,SCX,PLXND1,SPNS2,PSME1,SYP,TBX3,FOXA3,PLPP4,GRIA2,ADAM33,TMEM132E,B3GNT9,COLGALT2,RPS14,STAT5A,FAM189A1,CADPS,KBTBD11,RNF175,CWC25,FEZF1,WNT5A,ANKRD34B,NKD1,CA2,DLX4,EYA2,BAIAP3,NXPH4,ZNHIT3,ACSF2,TARBP1,ATP2B2,GDF10,ST6GA…
TF	Factor: E2F; motif: GGCGSG	TF:M00803	0.00024841	3.60483	13243	300	241	19945	TFAP2A,NSG2,TMEM42,TRIM9,PRRX2,RNF5,MED22,TSEN34,GALNS,RAB32,LYPD1,COL14A1,ARHGEF10,ADAMTS2,RXRB,ZBTB12,SLC17A7,GPR143,NRP2,SYT6,ERBB3,CCDC3,RBM24,CPXM2,RASL12,ADCK5,DPPA2,NEUROG1,SERTAD4,POU3F2,DACT1,DPPA4,SCX,PLXND1,PPFIA4,SPNS2,PSME1,SYP,TBX3,FOXA3,PLPP4,GRIA2,ADAM33,TMEM132E,B3GNT9,COLGALT2,RPS14,COL1A2,OLFM3,STAT5A,FAM189A1,TDGF1,CADPS,KBTBD11,RNF175,CWC25,FEZF1,WNT5A,ANKRD34B,SPOCK2,NKD1,CA…
TF	Factor: E2F; motif: GGCGSG; match class: 0	TF:M00803_0	0.00024841	3.60483	13243	300	241	19945	TFAP2A,NSG2,TMEM42,TRIM9,PRRX2,RNF5,MED22,TSEN34,GALNS,RAB32,LYPD1,COL14A1,ARHGEF10,ADAMTS2,RXRB,ZBTB12,SLC17A7,GPR143,NRP2,SYT6,ERBB3,CCDC3,RBM24,CPXM2,RASL12,ADCK5,DPPA2,NEUROG1,SERTAD4,POU3F2,DACT1,DPPA4,SCX,PLXND1,PPFIA4,SPNS2,PSME1,SYP,TBX3,FOXA3,PLPP4,GRIA2,ADAM33,TMEM132E,B3GNT9,COLGALT2,RPS14,COL1A2,OLFM3,STAT5A,FAM189A1,TDGF1,CADPS,KBTBD11,RNF175,CWC25,FEZF1,WNT5A,ANKRD34B,SPOCK2,NKD1,CA…
TF	Factor: GEMIN3; motif: NCWGGRARRGRGNGNG; match class: 1	TF:M09727_1	0.000259292	3.58621	3216	300	85	19945	TFAP2A,TRIM9,PRRX2,CCER2,LYPD1,ARHGEF10,ZBTB12,SLC17A7,CCDC3,RASL12,SERTAD4,POU3F2,PPFIA4,TMEM130,SYP,TBX3,ADAM33,SH2D2A,STAT5A,RNF175,NKD1,EYA2,ACSF2,ST6GALNAC5,MGAT4B,STMN3,EBF2,HEYL,SNAP25,PSD2,PKDCC,RAP1GAP2,SERPINA5,SMPD3,THBS1,ST8SIA2,NFIA,PCDHB2,ACAP1,MFAP2,TTYH2,HAS3,APCDD1,GRM4,PITPNM1,RARRES2,SESN2,RUNX1T1,FAM120B,STOM,ISL1,SOCS2,EVX1,TBC1D9,HAS2,SCRT2,ABCG1,XKR7,CPLX2,FST,ARSJ,TNFRSF10…
TF	Factor: AP-2; motif: GSCCSCRGGCNRNRNN; match class: 1	TF:M00800_1	0.000270833	3.5673	4258	300	104	19945	TFAP2A,TMEM42,PRRX2,TSEN34,CCER2,LYPD1,ARHGEF10,ADAMTS2,SLC17A7,GPR143,ERBB3,CCDC3,CPXM2,ADCK5,DACT1,SCX,PLXND1,SPNS2,PSME1,PLPP4,ADAM33,TMEM132E,SH2D2A,STAT5A,FAM189A1,CADPS,KBTBD11,WNT5A,ANKRD34B,NKD1,CA2,NXPH4,TARBP1,ATP2B2,ST6GALNAC5,NOS2,PYGL,MGAT4B,AFAP1L2,FBLL1,PKD1,CORO2A,TERF2IP,DUSP15,RAB26,PKDCC,RAP1GAP2,CA10,NPPC,RASD2,GRP,PARM1,ITGA8,ITPR3,APCDD1,PITPNM1,SESN2,PDGFA,HHAT,NDUFA4L2,DIS…
TF	Factor: VDR; motif: GGGKNARNRRGGWSA	TF:M00444	0.000273576	3.56292	10410	300	202	19945	NSG2,TMEM42,ZNF385B,PRRX2,RNF5,BST2,GALNS,CCER2,ARHGEF10,ADAMTS2,SLC17A7,NRP2,SYT6,CCDC88B,TNNC2,ERBB3,CCDC3,RBM24,RPL17,CPXM2,RASL12,SERTAD4,RPS20,SCX,ABTB2,PLXND1,PPFIA4,SPNS2,TMEM130,PSME1,SYP,ADAM33,TMEM132E,COLGALT2,SOGA3,SH2D2A,OLFM3,STAT5A,FAM189A1,TDGF1,CADPS,KBTBD11,HPSE2,PDYN,GRHL3,ANKRD34B,FLRT1,NKD1,CA2,DLX4,NEUROD4,ZNHIT3,ACSF2,ATP2B2,PYGL,MGAT4B,STMN3,AFAP1L2,CHST7,EGFL8,PKD1,CORO2A…
TF	Factor: VDR; motif: GGGKNARNRRGGWSA; match class: 0	TF:M00444_0	0.000273576	3.56292	10410	300	202	19945	NSG2,TMEM42,ZNF385B,PRRX2,RNF5,BST2,GALNS,CCER2,ARHGEF10,ADAMTS2,SLC17A7,NRP2,SYT6,CCDC88B,TNNC2,ERBB3,CCDC3,RBM24,RPL17,CPXM2,RASL12,SERTAD4,RPS20,SCX,ABTB2,PLXND1,PPFIA4,SPNS2,TMEM130,PSME1,SYP,ADAM33,TMEM132E,COLGALT2,SOGA3,SH2D2A,OLFM3,STAT5A,FAM189A1,TDGF1,CADPS,KBTBD11,HPSE2,PDYN,GRHL3,ANKRD34B,FLRT1,NKD1,CA2,DLX4,NEUROD4,ZNHIT3,ACSF2,ATP2B2,PYGL,MGAT4B,STMN3,AFAP1L2,CHST7,EGFL8,PKD1,CORO2A…
TF	Factor: Miz-1; motif: NNRGGWGGGGGAGGGGMRR; match class: 1	TF:M10112_1	0.00031704	3.49889	3936	300	98	19945	PRRX2,GALNS,RAB32,ADAMTS2,ZBTB12,SLC17A7,SYT6,CCDC3,RASL12,SERTAD4,POU3F2,SCX,ABTB2,PPFIA4,SYP,TBX3,SOGA3,COL1A2,SH2D2A,FAM189A1,CADPS,NKD1,CA2,DLX4,NXPH4,ACSF2,ATP2B2,STMN3,PKD1,UNC5C,RAB3A,SNAP25,KLF7,PSD2,DUSP15,PKDCC,RAP1GAP2,CNTN1,L1CAM,CA10,RPS26,LRRC7,ST8SIA2,NFIA,ACAP1,YPEL4,TTYH2,CPE,ITPR3,HAS3,APCDD1,RARRES2,SESN2,PDGFA,B3GALT5,RUNX1T1,DISP3,NMNAT3,INA,SOCS2,RING1,TBC1D9,SCRT2,TUBB2A,RA…
TF	Factor: GCMa:Erg; motif: ATGCGGGCGGAARKG; match class: 1	TF:M08487_1	0.000386155	3.41324	8821	300	178	19945	NSG2,TMEM42,THBS2,PRRX2,RNF5,MED22,TSEN34,GALNS,RAB32,CCER2,LYPD1,COL14A1,ARHGEF10,ADAMTS2,RXRB,SLC17A7,GPR143,NRP2,SYT6,CCDC3,RBM24,ADCK5,DPPA2,NEUROG1,SERTAD4,POU3F2,DACT1,DPPA4,RPS20,SCX,ABTB2,PLXND1,SPNS2,PSME1,SYP,TBX3,FOXA3,PLPP4,GRIA2,ADAM33,TMEM132E,B3GNT9,COLGALT2,COL1A2,FAM189A1,CADPS,KBTBD11,RNF175,WNT5A,GRHL3,ANKRD34B,SPOCK2,NKD1,CA2,DLX4,EYA2,BAIAP3,NXPH4,ATP2B2,GDF10,ST6GALNAC5,DLG5…
TF	Factor: ETF; motif: GVGGMGG; match class: 1	TF:M00695_1	0.000405843	3.39164	7027	300	150	19945	TMEM42,PRRX2,MED22,GALNS,RAB32,ADAMTS2,RXRB,ZBTB12,NRP2,CCDC3,RBM24,ADCK5,NEUROG1,SERTAD4,POU3F2,SCX,ABTB2,PLXND1,SPNS2,PSME1,SYP,TBX3,PLPP4,ADAM33,TMEM132E,COLGALT2,OLFM3,STAT5A,FAM189A1,CADPS,KBTBD11,RNF175,ANKRD34B,NKD1,CA2,DLX4,EYA2,BAIAP3,NXPH4,ACSF2,TARBP1,ATP2B2,ST6GALNAC5,DLG5,PYGL,MGAT4B,STMN3,AFAP1L2,FBLL1,CHST7,PKD1,CCDC103,CORO2A,TERF2IP,UNC5C,RAB3A,KLF7,PSD2,DUSP15,RAB26,CRYGD,KIF17,…
TF	Factor: MAZ; motif: GGGGAGGG; match class: 1	TF:M00649_1	0.000424371	3.37225	4182	300	102	19945	TFAP2A,PRRX2,GALNS,CCER2,ARHGEF10,ADAMTS2,RXRB,ZBTB12,CCDC88B,TNNC2,ERBB3,RBM24,RASL12,POU3F2,DACT1,RPS20,SCX,PPFIA4,PSME1,SYP,PLPP4,ADAM33,B3GNT9,SOGA3,COL1A2,STAT5A,FAM189A1,TDGF1,CADPS,KBTBD11,RNF175,NKD1,CA2,DLX4,BAIAP3,ACSF2,ATP2B2,DLG5,MGAT4B,STMN3,AFAP1L2,CCDC103,EBF2,UNC5C,RAB3A,KLF7,PSD2,RAB3C,PKDCC,ACP5,DHX16,SMARCB1,SMPD3,L1CAM,RASD2,GRP,CARMIL2,YPEL4,ITPR3,HAS3,GRM4,PITPNM1,RARRES2,SE…
TF	Factor: KLF; motif: GGGNGGGG	TF:M07461	0.000424913	3.3717	8831	300	178	19945	TFAP2A,TMEM42,THBS2,PRRX2,MED22,TSEN34,GALNS,CCER2,LYPD1,COL14A1,ARHGEF10,ADAMTS2,RXRB,ZBTB12,SLC17A7,GPR143,NRP2,SYT6,CCDC88B,ERBB3,CCDC3,RBM24,HSD17B2,RASL12,DPPA2,SERTAD4,POU3F2,RPS20,SCX,ABTB2,PLXND1,PPFIA4,SPNS2,PSME1,AP1M1,SYP,TBX3,FOXA3,TMEM132E,B3GNT9,SOGA3,SH2D2A,STAT5A,FAM189A1,CADPS,CWC25,FEZF1,WNT5A,GRHL3,SPOCK2,CA2,DLX4,EYA2,BAIAP3,NEUROD4,ACSF2,TARBP1,ATP2B2,GDF10,DLG5,NOS2,MGAT4B,S…
TF	Factor: KLF; motif: GGGNGGGG; match class: 0	TF:M07461_0	0.000424913	3.3717	8831	300	178	19945	TFAP2A,TMEM42,THBS2,PRRX2,MED22,TSEN34,GALNS,CCER2,LYPD1,COL14A1,ARHGEF10,ADAMTS2,RXRB,ZBTB12,SLC17A7,GPR143,NRP2,SYT6,CCDC88B,ERBB3,CCDC3,RBM24,HSD17B2,RASL12,DPPA2,SERTAD4,POU3F2,RPS20,SCX,ABTB2,PLXND1,PPFIA4,SPNS2,PSME1,AP1M1,SYP,TBX3,FOXA3,TMEM132E,B3GNT9,SOGA3,SH2D2A,STAT5A,FAM189A1,CADPS,CWC25,FEZF1,WNT5A,GRHL3,SPOCK2,CA2,DLX4,EYA2,BAIAP3,NEUROD4,ACSF2,TARBP1,ATP2B2,GDF10,DLG5,NOS2,MGAT4B,S…
TF	Factor: AP-2alpha; motif: GCCNNNRGS	TF:M00469	0.000439159	3.35738	5159	300	119	19945	TFAP2A,TMEM42,PRRX2,MED22,TSEN34,RAB32,CCER2,LYPD1,ADAMTS2,RXRB,ZBTB12,SLC17A7,NRP2,ERBB3,RBM24,ADCK5,SERTAD4,POU3F2,PLXND1,PSME1,TBX3,FOXA3,PLPP4,ADAM33,B3GNT9,COLGALT2,SH2D2A,STAT5A,KBTBD11,HPSE2,ANKRD34B,SPOCK2,NKD1,CA2,DLX4,EYA2,BAIAP3,NXPH4,TARBP1,ATP2B2,ST6GALNAC5,DLG5,NOS2,MGAT4B,RIPK4,PKD1,CORO2A,TERF2IP,UNC5C,SNAP25,DUSP15,KIF17,PKDCC,RAP1GAP2,CNTN1,SMARCB1,CA10,NPPC,LRRC7,GRP,PARM1,ITGA…
TF	Factor: AP-2alpha; motif: GCCNNNRGS; match class: 0	TF:M00469_0	0.000439159	3.35738	5159	300	119	19945	TFAP2A,TMEM42,PRRX2,MED22,TSEN34,RAB32,CCER2,LYPD1,ADAMTS2,RXRB,ZBTB12,SLC17A7,NRP2,ERBB3,RBM24,ADCK5,SERTAD4,POU3F2,PLXND1,PSME1,TBX3,FOXA3,PLPP4,ADAM33,B3GNT9,COLGALT2,SH2D2A,STAT5A,KBTBD11,HPSE2,ANKRD34B,SPOCK2,NKD1,CA2,DLX4,EYA2,BAIAP3,NXPH4,TARBP1,ATP2B2,ST6GALNAC5,DLG5,NOS2,MGAT4B,RIPK4,PKD1,CORO2A,TERF2IP,UNC5C,SNAP25,DUSP15,KIF17,PKDCC,RAP1GAP2,CNTN1,SMARCB1,CA10,NPPC,LRRC7,GRP,PARM1,ITGA…
TF	Factor: ZBP99; motif: GCCCMTCCCCCR	TF:M12057	0.000533888	3.27255	5235	300	120	19945	TMEM42,THBS2,PRRX2,GALNS,CCER2,ARHGEF10,RXRB,ZBTB12,TNNC2,CERCAM,CCDC3,RBM24,CPXM2,RASL12,ADCK5,DPPA2,NEUROG1,POU3F2,RPS20,SCX,ABTB2,PPFIA4,TMEM130,SYP,GRIA2,B3GNT9,SOGA3,COL1A2,SH2D2A,OLFM3,FAM189A1,KBTBD11,FEZF1,WNT5A,ANKRD34B,NKD1,CA2,DLX4,NXPH4,ACSF2,DLG5,MGAT4B,STMN3,AFAP1L2,CCDC103,CORO2A,EBF2,UNC5C,RAB3A,KLF7,PSD2,RAB3C,PKDCC,RAP1GAP2,ACP5,DHX16,RPS26,ST8SIA2,ACAP1,MFAP2,PARM1,TTYH2,CPE,RP…
TF	Factor: ZBP99; motif: GCCCMTCCCCCR; match class: 0	TF:M12057_0	0.000533888	3.27255	5235	300	120	19945	TMEM42,THBS2,PRRX2,GALNS,CCER2,ARHGEF10,RXRB,ZBTB12,TNNC2,CERCAM,CCDC3,RBM24,CPXM2,RASL12,ADCK5,DPPA2,NEUROG1,POU3F2,RPS20,SCX,ABTB2,PPFIA4,TMEM130,SYP,GRIA2,B3GNT9,SOGA3,COL1A2,SH2D2A,OLFM3,FAM189A1,KBTBD11,FEZF1,WNT5A,ANKRD34B,NKD1,CA2,DLX4,NXPH4,ACSF2,DLG5,MGAT4B,STMN3,AFAP1L2,CCDC103,CORO2A,EBF2,UNC5C,RAB3A,KLF7,PSD2,RAB3C,PKDCC,RAP1GAP2,ACP5,DHX16,RPS26,ST8SIA2,ACAP1,MFAP2,PARM1,TTYH2,CPE,RP…
TF	Factor: AP-2; motif: MKCCCSCNGGCG; match class: 1	TF:M00189_1	0.000589229	3.22972	6079	300	134	19945	TMEM42,PRRX2,TSEN34,GALNS,RAB32,LYPD1,COL14A1,ARHGEF10,ADAMTS2,RXRB,ZBTB12,SLC17A7,GPR143,NRP2,CCDC3,RBM24,RPL17,CPXM2,RASL12,ADCK5,POU3F2,DACT1,RPS20,SCX,ABTB2,PLXND1,SPNS2,PSME1,SYP,FOXA3,PLPP4,B3GNT9,COLGALT2,COL1A2,FAM189A1,CADPS,KBTBD11,ANKRD34B,SPOCK2,NKD1,CA2,BAIAP3,ACSF2,TARBP1,ATP2B2,DLG5,NOS2,PYGL,MGAT4B,RIPK4,STMN3,PKD1,CORO2A,EBF2,KLF7,PSD2,DUSP15,RAB26,KIF17,PKDCC,RAP1GAP2,THBS1,CA10…
TF	Factor: GKLF; motif: CCTCCYN; match class: 1	TF:M01835_1	0.000662826	3.1786	10228	300	198	19945	TFAP2A,TRIM9,RNF5,TSEN34,GALNS,RAB32,CCER2,LYPD1,ARHGEF10,ADAMTS2,RXRB,SLC17A7,GPR143,SYT6,CCDC88B,TNNC2,CERCAM,ERBB3,CCDC3,RBM24,CPXM2,RGS5,HSD17B2,RASL12,ADCK5,DPPA2,SERTAD4,DACT1,DPPA4,ABTB2,PPFIA4,SPNS2,TMEM130,PSME1,SYP,TBX3,PLPP4,GRIA2,ADAM33,B3GNT9,SOGA3,SCRN1,COL1A2,SH2D2A,STAT5A,CADPS,RNF175,HPSE2,CWC25,PDYN,GRHL3,ANKRD34B,SPOCK2,FLRT1,NKD1,CA2,EYA2,BAIAP3,NXPH4,NEUROD4,ATP2B2,ST6GALNAC5…
TF	Factor: WT1; motif: RGGNGGGGGAGGRGGNGGRG; match class: 1	TF:M10108_1	0.000709821	3.14885	2865	300	77	19945	THBS2,RNF5,GALNS,RAB32,ADAMTS2,ZBTB12,CCDC3,RBM24,RASL12,SERTAD4,POU3F2,DACT1,SCX,PLXND1,SPNS2,PLPP4,ADAM33,B3GNT9,COL1A2,KBTBD11,FEZF1,WNT5A,NKD1,ACSF2,TARBP1,ATP2B2,DLG5,MGAT4B,STMN3,PKD1,CORO2A,UNC5C,SNAP25,PSD2,PKDCC,RAP1GAP2,ACP5,CA10,RASD2,LRRC7,ACAP1,TEKT1,ITPR3,APCDD1,RARRES2,SESN2,PDGFA,SPON1,RUNX1T1,SOCS2,TBC1D9,HAS2,RAI2,TMEM92,SRRM4,HES7,XKR7,ARSJ,TNFRSF10B,BCL2,FIBCD1,SCN4B,CLN8,ELFN…
TF	Factor: AP-2; motif: GSCCSCRGGCNRNRNN; match class: 0	TF:M00800_0	0.000710248	3.14859	9151	300	182	19945	TFAP2A,TMEM42,PRRX2,BST2,TSEN34,RAB32,CCER2,LYPD1,ARHGEF10,ADAMTS2,RXRB,SLC17A7,GPR143,NRP2,SYT6,CCDC88B,ERBB3,CCDC3,RBM24,CPXM2,RASL12,ADCK5,NEUROG1,SERTAD4,POU3F2,DACT1,RPS20,SCX,PLXND1,SPNS2,TMEM130,PSME1,AP1M1,SYP,TBX3,FOXA3,PLPP4,ADAM33,TMEM132E,COLGALT2,SH2D2A,OLFM3,STAT5A,FAM189A1,CADPS,KBTBD11,RNF175,WNT5A,ANKRD34B,SPOCK2,NKD1,CA2,DLX4,BAIAP3,NXPH4,SMIM3,ZNHIT3,ACSF2,TARBP1,ATP2B2,GDF10,S…
TF	Factor: AP-2; motif: GSCCSCRGGCNRNRNN	TF:M00800	0.000710248	3.14859	9151	300	182	19945	TFAP2A,TMEM42,PRRX2,BST2,TSEN34,RAB32,CCER2,LYPD1,ARHGEF10,ADAMTS2,RXRB,SLC17A7,GPR143,NRP2,SYT6,CCDC88B,ERBB3,CCDC3,RBM24,CPXM2,RASL12,ADCK5,NEUROG1,SERTAD4,POU3F2,DACT1,RPS20,SCX,PLXND1,SPNS2,TMEM130,PSME1,AP1M1,SYP,TBX3,FOXA3,PLPP4,ADAM33,TMEM132E,COLGALT2,SH2D2A,OLFM3,STAT5A,FAM189A1,CADPS,KBTBD11,RNF175,WNT5A,ANKRD34B,SPOCK2,NKD1,CA2,DLX4,BAIAP3,NXPH4,SMIM3,ZNHIT3,ACSF2,TARBP1,ATP2B2,GDF10,S…
TF	Factor: PATZ; motif: GGGGNGGGGGMKGGRRNGGNRN	TF:M10026	0.000735187	3.1336	8429	300	171	19945	TFAP2A,TMEM42,THBS2,TRIM9,PRRX2,BST2,MED22,GALNS,RAB32,CCER2,LYPD1,ADAMTS2,RXRB,ZBTB12,SLC17A7,CCDC88B,CCDC3,HSD17B2,RASL12,DPPA2,SERTAD4,POU3F2,DACT1,SCX,ABTB2,PLXND1,PPFIA4,SPNS2,TMEM130,AP1M1,SYP,PLPP4,ADAM33,TMEM132E,B3GNT9,RPS14,COL1A2,SH2D2A,FAM189A1,CADPS,KBTBD11,RNF175,FEZF1,PDYN,WNT5A,GRHL3,NKD1,CA2,EYA2,NXPH4,ACSF2,TARBP1,ATP2B2,DLG5,MGAT4B,RIPK4,STMN3,FBLL1,EGFL8,PKD1,CORO2A,EBF2,HEYL,…
TF	Factor: PATZ; motif: GGGGNGGGGGMKGGRRNGGNRN; match class: 0	TF:M10026_0	0.000735187	3.1336	8429	300	171	19945	TFAP2A,TMEM42,THBS2,TRIM9,PRRX2,BST2,MED22,GALNS,RAB32,CCER2,LYPD1,ADAMTS2,RXRB,ZBTB12,SLC17A7,CCDC88B,CCDC3,HSD17B2,RASL12,DPPA2,SERTAD4,POU3F2,DACT1,SCX,ABTB2,PLXND1,PPFIA4,SPNS2,TMEM130,AP1M1,SYP,PLPP4,ADAM33,TMEM132E,B3GNT9,RPS14,COL1A2,SH2D2A,FAM189A1,CADPS,KBTBD11,RNF175,FEZF1,PDYN,WNT5A,GRHL3,NKD1,CA2,EYA2,NXPH4,ACSF2,TARBP1,ATP2B2,DLG5,MGAT4B,RIPK4,STMN3,FBLL1,EGFL8,PKD1,CORO2A,EBF2,HEYL,…
TF	Factor: KROX; motif: CCCGCCCCCRCCCC	TF:M00982	0.000743871	3.1285	7848	300	162	19945	TMEM42,PRRX2,BST2,MED22,TSEN34,RAB32,CCER2,LYPD1,ARHGEF10,ADAMTS2,RXRB,ZBTB12,SLC17A7,GPR143,SYT6,ERBB3,CCDC3,RBM24,RASL12,ADCK5,NEUROG1,SERTAD4,POU3F2,SCX,PLXND1,PPFIA4,SPNS2,PSME1,SYP,FOXA3,PLPP4,GRIA2,ADAM33,TMEM132E,B3GNT9,COLGALT2,RPS14,COL1A2,FAM189A1,CADPS,KBTBD11,RNF175,HPSE2,CWC25,PDYN,ANKRD34B,SPOCK2,NKD1,EYA2,BAIAP3,NXPH4,ACSF2,TARBP1,ATP2B2,GDF10,NOS2,PYGL,MGAT4B,RIPK4,S100A10,STMN3,F…
TF	Factor: KROX; motif: CCCGCCCCCRCCCC; match class: 0	TF:M00982_0	0.000743871	3.1285	7848	300	162	19945	TMEM42,PRRX2,BST2,MED22,TSEN34,RAB32,CCER2,LYPD1,ARHGEF10,ADAMTS2,RXRB,ZBTB12,SLC17A7,GPR143,SYT6,ERBB3,CCDC3,RBM24,RASL12,ADCK5,NEUROG1,SERTAD4,POU3F2,SCX,PLXND1,PPFIA4,SPNS2,PSME1,SYP,FOXA3,PLPP4,GRIA2,ADAM33,TMEM132E,B3GNT9,COLGALT2,RPS14,COL1A2,FAM189A1,CADPS,KBTBD11,RNF175,HPSE2,CWC25,PDYN,ANKRD34B,SPOCK2,NKD1,EYA2,BAIAP3,NXPH4,ACSF2,TARBP1,ATP2B2,GDF10,NOS2,PYGL,MGAT4B,RIPK4,S100A10,STMN3,F…
TF	Factor: PATZ; motif: GGGGNGGGGGMKGGRRNGGNRN; match class: 1	TF:M10026_1	0.000766265	3.11562	4917	300	114	19945	TFAP2A,TMEM42,PRRX2,MED22,GALNS,RAB32,CCER2,CCDC88B,CCDC3,RASL12,SERTAD4,POU3F2,DACT1,SCX,ABTB2,PLXND1,PPFIA4,SPNS2,SYP,PLPP4,COL1A2,FAM189A1,CADPS,KBTBD11,FEZF1,NKD1,CA2,NXPH4,ACSF2,TARBP1,ATP2B2,DLG5,MGAT4B,STMN3,FBLL1,EGFL8,PKD1,CORO2A,EBF2,HEYL,UNC5C,SNAP25,KLF7,PSD2,DUSP15,RAB3C,RAB26,KIF17,PKDCC,RAP1GAP2,ACP5,SMARCB1,CA10,RASD2,LRRC7,ST8SIA2,GRP,ACAP1,CARMIL2,YPEL4,PARM1,TTYH2,CPE,TEKT1,NPY…
TF	Factor: ZBP89; motif: CCCCKCCCCCNN; match class: 0	TF:M07397_0	0.000913156	3.03945	7171	300	151	19945	PRRX2,BST2,TSEN34,GALNS,RAB32,CCER2,ARHGEF10,RXRB,ZBTB12,SLC17A7,SYT6,ERBB3,CPXM2,RASL12,ADCK5,DPPA2,NEUROG1,POU3F2,DPPA4,RPS20,SCX,ABTB2,PLXND1,PPFIA4,SYP,TBX3,GRIA2,ADAM33,TMEM132E,B3GNT9,COL1A2,FAM189A1,GRHL3,NKD1,CA2,DLX4,BAIAP3,NXPH4,ACSF2,TARBP1,ATP2B2,ST6GALNAC5,DLG5,NOS2,MGAT4B,STMN3,AFAP1L2,PKD1,CCDC103,TERF2IP,UNC5C,RAB3A,SNAP25,KLF7,PSD2,DUSP15,RAB26,KIF17,PKDCC,ACP5,DHX16,SMARCB1,THBS…
TF	Factor: ZBP89; motif: CCCCKCCCCCNN	TF:M07397	0.000913156	3.03945	7171	300	151	19945	PRRX2,BST2,TSEN34,GALNS,RAB32,CCER2,ARHGEF10,RXRB,ZBTB12,SLC17A7,SYT6,ERBB3,CPXM2,RASL12,ADCK5,DPPA2,NEUROG1,POU3F2,DPPA4,RPS20,SCX,ABTB2,PLXND1,PPFIA4,SYP,TBX3,GRIA2,ADAM33,TMEM132E,B3GNT9,COL1A2,FAM189A1,GRHL3,NKD1,CA2,DLX4,BAIAP3,NXPH4,ACSF2,TARBP1,ATP2B2,ST6GALNAC5,DLG5,NOS2,MGAT4B,STMN3,AFAP1L2,PKD1,CCDC103,TERF2IP,UNC5C,RAB3A,SNAP25,KLF7,PSD2,DUSP15,RAB26,KIF17,PKDCC,ACP5,DHX16,SMARCB1,THBS…
TF	Factor: EZI; motif: GGGGAGGGGRRGGRGRRGGRRR; match class: 0	TF:M10151_0	0.00105003	2.9788	2127	300	62	19945	TFAP2A,PRRX2,GALNS,ADAMTS2,RXRB,ZBTB12,CCDC3,RASL12,DPPA2,SERTAD4,POU3F2,DACT1,TMEM130,SYP,TBX3,ADAM33,SOGA3,KBTBD11,HPSE2,FEZF1,DLX4,DLG5,MGAT4B,STMN3,EBF2,UNC5C,KLF7,RAB3C,PKDCC,ACP5,L1CAM,CA10,RPS26,ST8SIA2,GRP,CARMIL2,YPEL4,TTYH2,ITPR3,HAS3,APCDD1,GRM4,SESN2,PDGFA,SOCS2,HAS2,RAI2,CDH15,ARSJ,TNFRSF10B,NMNAT2,SCN4B,SMARCD3,ONECUT2,LRRC14B,LIN28A,NTRK2,DOK6,IFI27L2,LMX1B,TANC1,PFKP
TF	Factor: EZI; motif: GGGGAGGGGRRGGRGRRGGRRR	TF:M10151	0.00105003	2.9788	2127	300	62	19945	TFAP2A,PRRX2,GALNS,ADAMTS2,RXRB,ZBTB12,CCDC3,RASL12,DPPA2,SERTAD4,POU3F2,DACT1,TMEM130,SYP,TBX3,ADAM33,SOGA3,KBTBD11,HPSE2,FEZF1,DLX4,DLG5,MGAT4B,STMN3,EBF2,UNC5C,KLF7,RAB3C,PKDCC,ACP5,L1CAM,CA10,RPS26,ST8SIA2,GRP,CARMIL2,YPEL4,TTYH2,ITPR3,HAS3,APCDD1,GRM4,SESN2,PDGFA,SOCS2,HAS2,RAI2,CDH15,ARSJ,TNFRSF10B,NMNAT2,SCN4B,SMARCD3,ONECUT2,LRRC14B,LIN28A,NTRK2,DOK6,IFI27L2,LMX1B,TANC1,PFKP
TF	Factor: EGR1; motif: NCNCCGCCCCCGCN	TF:M07208	0.00122998	2.9101	6211	300	135	19945	NSG2,TMEM42,PRRX2,TSEN34,GALNS,RAB32,CCER2,ADAMTS2,RXRB,ZBTB12,SLC17A7,SYT6,CCDC3,CPXM2,RASL12,ADCK5,DPPA2,NEUROG1,SERTAD4,POU3F2,DACT1,SCX,PLXND1,PPFIA4,PSME1,SYP,FOXA3,PLPP4,GRIA2,ADAM33,TMEM132E,B3GNT9,COLGALT2,RPS14,COL1A2,FAM189A1,KBTBD11,CWC25,PDYN,GRHL3,NKD1,CA2,DLX4,BAIAP3,NXPH4,ACSF2,TARBP1,ATP2B2,DLG5,PYGL,MGAT4B,STMN3,FBLL1,PKD1,TERF2IP,UNC5C,RAB3A,SNAP25,KLF7,PSD2,DUSP15,RAB26,PKDCC,R…
TF	Factor: EGR1; motif: NCNCCGCCCCCGCN; match class: 0	TF:M07208_0	0.00122998	2.9101	6211	300	135	19945	NSG2,TMEM42,PRRX2,TSEN34,GALNS,RAB32,CCER2,ADAMTS2,RXRB,ZBTB12,SLC17A7,SYT6,CCDC3,CPXM2,RASL12,ADCK5,DPPA2,NEUROG1,SERTAD4,POU3F2,DACT1,SCX,PLXND1,PPFIA4,PSME1,SYP,FOXA3,PLPP4,GRIA2,ADAM33,TMEM132E,B3GNT9,COLGALT2,RPS14,COL1A2,FAM189A1,KBTBD11,CWC25,PDYN,GRHL3,NKD1,CA2,DLX4,BAIAP3,NXPH4,ACSF2,TARBP1,ATP2B2,DLG5,PYGL,MGAT4B,STMN3,FBLL1,PKD1,TERF2IP,UNC5C,RAB3A,SNAP25,KLF7,PSD2,DUSP15,RAB26,PKDCC,R…
TF	Factor: MOVO-B; motif: GNGGGGG; match class: 0	TF:M01104_0	0.00134795	2.87033	10306	300	198	19945	NSG2,TMEM42,THBS2,TRIM9,PRRX2,TSEN34,GALNS,RAB32,CCER2,ARHGEF10,ADAMTS2,ZBTB12,SLC17A7,GPR143,NRP2,SYT6,ERBB3,RBM24,CPXM2,RASL12,ADCK5,DPPA2,NEUROG1,SERTAD4,POU3F2,DACT1,RPS20,SCX,ABTB2,PLXND1,PPFIA4,SPNS2,AP1M1,SYP,TBX3,FOXA3,PLPP4,GRIA2,TMEM132E,B3GNT9,COLGALT2,SOGA3,COL1A2,OLFM3,FAM189A1,CADPS,KBTBD11,RNF175,HPSE2,CWC25,FEZF1,ANKRD34B,NKD1,CA2,DLX4,EYA2,BAIAP3,NXPH4,ACSF2,TARBP1,ATP2B2,GDF10,D…
TF	Factor: MOVO-B; motif: GNGGGGG	TF:M01104	0.00134795	2.87033	10306	300	198	19945	NSG2,TMEM42,THBS2,TRIM9,PRRX2,TSEN34,GALNS,RAB32,CCER2,ARHGEF10,ADAMTS2,ZBTB12,SLC17A7,GPR143,NRP2,SYT6,ERBB3,RBM24,CPXM2,RASL12,ADCK5,DPPA2,NEUROG1,SERTAD4,POU3F2,DACT1,RPS20,SCX,ABTB2,PLXND1,PPFIA4,SPNS2,AP1M1,SYP,TBX3,FOXA3,PLPP4,GRIA2,TMEM132E,B3GNT9,COLGALT2,SOGA3,COL1A2,OLFM3,FAM189A1,CADPS,KBTBD11,RNF175,HPSE2,CWC25,FEZF1,ANKRD34B,NKD1,CA2,DLX4,EYA2,BAIAP3,NXPH4,ACSF2,TARBP1,ATP2B2,GDF10,D…
TF	Factor: Zic3; motif: NGGGKGGTC; match class: 0	TF:M00450_0	0.00165796	2.78043	14143	300	250	19945	TFAP2A,NSG2,TMEM42,THBS2,TRIM9,PRRX2,BST2,MED22,TSEN34,GALNS,RAB32,CCER2,LYPD1,COL14A1,ARHGEF10,ADAMTS2,RXRB,ZBTB12,SLC17A7,NRP2,SYT6,CCDC88B,TNNC2,ERBB3,RBM24,NTS,RASL12,DPPA2,POU3F2,DACT1,DPPA4,RPS20,SCX,ABTB2,PLXND1,SPNS2,TMEM130,PSME1,AP1M1,SYP,TBX3,FOXA3,PLPP4,ADAM33,TMEM132E,B3GNT9,COLGALT2,SCRN1,COL1A2,SH2D2A,OLFM3,STAT5A,TDGF1,CADPS,KBTBD11,RNF175,HPSE2,CWC25,FEZF1,PDYN,GRHL3,GPR1,SPOCK2,…
TF	Factor: Zic3; motif: NGGGKGGTC	TF:M00450	0.00165796	2.78043	14143	300	250	19945	TFAP2A,NSG2,TMEM42,THBS2,TRIM9,PRRX2,BST2,MED22,TSEN34,GALNS,RAB32,CCER2,LYPD1,COL14A1,ARHGEF10,ADAMTS2,RXRB,ZBTB12,SLC17A7,NRP2,SYT6,CCDC88B,TNNC2,ERBB3,RBM24,NTS,RASL12,DPPA2,POU3F2,DACT1,DPPA4,RPS20,SCX,ABTB2,PLXND1,SPNS2,TMEM130,PSME1,AP1M1,SYP,TBX3,FOXA3,PLPP4,ADAM33,TMEM132E,B3GNT9,COLGALT2,SCRN1,COL1A2,SH2D2A,OLFM3,STAT5A,TDGF1,CADPS,KBTBD11,RNF175,HPSE2,CWC25,FEZF1,PDYN,GRHL3,GPR1,SPOCK2,…
TF	Factor: E2F-3; motif: GGCGGGN; match class: 1	TF:M02089_1	0.00176234	2.75391	9384	300	184	19945	TFAP2A,TMEM42,PRRX2,RNF5,BST2,MED22,TSEN34,GALNS,RAB32,CCER2,ARHGEF10,ADAMTS2,RXRB,ZBTB12,SLC17A7,GPR143,SYT6,CCDC88B,CCDC3,RBM24,CPXM2,RASL12,ADCK5,NEUROG1,SERTAD4,POU3F2,DACT1,SCX,ABTB2,PLXND1,PPFIA4,SPNS2,PSME1,AP1M1,SYP,TBX3,FOXA3,PLPP4,ADAM33,TMEM132E,B3GNT9,COLGALT2,SOGA3,COL1A2,FAM189A1,CADPS,KBTBD11,CWC25,FEZF1,ANKRD34B,NKD1,CA2,DLX4,EYA2,BAIAP3,NXPH4,ACSF2,TARBP1,ATP2B2,GDF10,ST6GALNAC5,…
TF	Factor: AP-2alpha; motif: NGCCYSNNGSN; match class: 0	TF:M01857_0	0.00192177	2.7163	9193	300	181	19945	TMEM42,TRIM9,PRRX2,MED22,TSEN34,RAB32,CCER2,ARHGEF10,ADAMTS2,ZBTB12,SLC17A7,GPR143,NRP2,SYT6,CCDC88B,ERBB3,CCDC3,RBM24,CPXM2,RASL12,ADCK5,SERTAD4,POU3F2,DACT1,SCX,PLXND1,SPNS2,PSME1,AP1M1,SYP,TBX3,FOXA3,PLPP4,ADAM33,B3GNT9,COLGALT2,SOGA3,RPS14,COL1A2,SH2D2A,FAM189A1,CADPS,KBTBD11,HPSE2,ANKRD34B,SPOCK2,NKD1,CA2,DLX4,EYA2,BAIAP3,NXPH4,ACSF2,TARBP1,ATP2B2,GDF10,ST6GALNAC5,DLG5,NOS2,PYGL,MGAT4B,STMN3…
TF	Factor: AP-2alpha; motif: NGCCYSNNGSN	TF:M01857	0.00192177	2.7163	9193	300	181	19945	TMEM42,TRIM9,PRRX2,MED22,TSEN34,RAB32,CCER2,ARHGEF10,ADAMTS2,ZBTB12,SLC17A7,GPR143,NRP2,SYT6,CCDC88B,ERBB3,CCDC3,RBM24,CPXM2,RASL12,ADCK5,SERTAD4,POU3F2,DACT1,SCX,PLXND1,SPNS2,PSME1,AP1M1,SYP,TBX3,FOXA3,PLPP4,ADAM33,B3GNT9,COLGALT2,SOGA3,RPS14,COL1A2,SH2D2A,FAM189A1,CADPS,KBTBD11,HPSE2,ANKRD34B,SPOCK2,NKD1,CA2,DLX4,EYA2,BAIAP3,NXPH4,ACSF2,TARBP1,ATP2B2,GDF10,ST6GALNAC5,DLG5,NOS2,PYGL,MGAT4B,STMN3…
TF	Factor: DB1; motif: GGRRRRGRRGGAGGGGGNGRRR; match class: 1	TF:M10107_1	0.00193324	2.71371	2674	300	72	19945	TFAP2A,TRIM9,GALNS,COL14A1,ADAMTS2,GPR143,TNNC2,CCDC3,SERTAD4,POU3F2,DACT1,PLXND1,PSME1,SYP,TBX3,B3GNT9,SOGA3,FEZF1,NKD1,EYA2,ACSF2,ATP2B2,DLG5,MGAT4B,STMN3,UNC5C,KLF7,PSD2,PKDCC,RAP1GAP2,SMPD3,CA10,RPS26,ST8SIA2,NFIA,ACAP1,YPEL4,TEKT1,ITPR3,APCDD1,RARRES2,SESN2,PDGFA,RUNX1T1,SOCS2,TBC1D9,HAS2,WNT2B,SCRT2,RAI2,TMEM92,HES7,PDGFC,EDIL3,G0S2,CDH15,XKR7,ARSJ,TNFRSF10B,CPLX3,SCN4B,FOXD3,LAMA4,MFSD2A,E…
TF	Factor: WT1; motif: NNGGGNGGGSGN; match class: 0	TF:M07436_0	0.00229087	2.64	6212	300	134	19945	TFAP2A,THBS2,PRRX2,GALNS,RAB32,CCER2,ARHGEF10,ADAMTS2,SLC17A7,SYT6,ERBB3,CCDC3,RBM24,RASL12,ADCK5,POU3F2,RPS20,SCX,ABTB2,SPNS2,TBX3,FOXA3,PLPP4,GRIA2,TMEM132E,B3GNT9,SOGA3,RPS14,SH2D2A,FAM189A1,CADPS,CWC25,GRHL3,SPOCK2,NKD1,CA2,DLX4,NXPH4,ACSF2,ATP2B2,DLG5,NOS2,MGAT4B,STMN3,AFAP1L2,EGFL8,UNC5C,RAB3A,SNAP25,KLF7,PSD2,DUSP15,RAB26,PKDCC,RAP1GAP2,SERPINA5,SMARCB1,SMPD3,THBS1,L1CAM,CA10,RPS26,NPPC,RA…
TF	Factor: WT1; motif: NNGGGNGGGSGN	TF:M07436	0.00229087	2.64	6212	300	134	19945	TFAP2A,THBS2,PRRX2,GALNS,RAB32,CCER2,ARHGEF10,ADAMTS2,SLC17A7,SYT6,ERBB3,CCDC3,RBM24,RASL12,ADCK5,POU3F2,RPS20,SCX,ABTB2,SPNS2,TBX3,FOXA3,PLPP4,GRIA2,TMEM132E,B3GNT9,SOGA3,RPS14,SH2D2A,FAM189A1,CADPS,CWC25,GRHL3,SPOCK2,NKD1,CA2,DLX4,NXPH4,ACSF2,ATP2B2,DLG5,NOS2,MGAT4B,STMN3,AFAP1L2,EGFL8,UNC5C,RAB3A,SNAP25,KLF7,PSD2,DUSP15,RAB26,PKDCC,RAP1GAP2,SERPINA5,SMARCB1,SMPD3,THBS1,L1CAM,CA10,RPS26,NPPC,RA…
TF	Factor: GCMa; motif: RTGCGGGTN; match class: 1	TF:M11595_1	0.00240735	2.61846	5853	300	128	19945	TFAP2A,THBS2,PRRX2,MED22,TSEN34,GALNS,CCER2,LYPD1,ARHGEF10,ADAMTS2,ZBTB12,SYT6,CCDC88B,ERBB3,CCDC3,RBM24,RPL17,RASL12,SERTAD4,POU3F2,PLXND1,PSME1,SYP,TBX3,PLPP4,GRIA2,TMEM132E,SH2D2A,STAT5A,FAM189A1,CADPS,KBTBD11,RNF175,CWC25,FEZF1,ANKRD34B,SPOCK2,CA2,DLX4,EYA2,BAIAP3,ATP2B2,RIPK4,STMN3,FBLL1,EGFL8,PKD1,CORO2A,HEYL,ORM1,UNC5C,RAB3A,SNAP25,PSD2,RAB26,RAP1GAP2,CNTN1,ACP5,L1CAM,RPS26,RASD2,CARMIL2,M…
TF	Factor: ZNF511; motif: GGRRGRGGCWGNG; match class: 1	TF:M09738_1	0.00248844	2.60407	4791	300	110	19945	TFAP2A,TMEM42,TSEN34,CCER2,ADAMTS2,ZBTB12,SYT6,CCDC88B,CCDC3,RASL12,ADCK5,NEUROG1,SERTAD4,POU3F2,DACT1,SCX,PLXND1,TMEM130,PSME1,AP1M1,SYP,TBX3,B3GNT9,RPS14,SH2D2A,STAT5A,FAM189A1,TDGF1,KBTBD11,RNF175,FLRT1,DLX4,EYA2,NXPH4,NEUROD4,ACSF2,DLG5,MGAT4B,AFAP1L2,FBLL1,CHST7,CCDC103,CORO2A,PSD2,DUSP15,RAB26,KIF17,PKDCC,RAP1GAP2,ACP5,PIK3IP1,L1CAM,CA10,NPPC,LRRC7,ST8SIA2,NFIA,GRP,ACAP1,CARMIL2,YPEL4,CPE,A…
TF	Factor: Churchill; motif: CGGGNN	TF:M00986	0.00284947	2.54524	14280	300	251	19945	TFAP2A,NSG2,TMEM42,THBS2,TRIM9,PRRX2,RNF5,BST2,MED22,TSEN34,GALNS,RAB32,CCER2,LYPD1,ARHGEF10,ADAMTS2,RXRB,ZBTB12,SLC17A7,GPR143,NRP2,SYT6,CCDC88B,TNNC2,ERBB3,CCDC3,RBM24,RPL17,CPXM2,RASL12,ADCK5,DPPA2,NEUROG1,SERTAD4,POU3F2,DACT1,DPPA4,RPS20,SCX,ABTB2,PLXND1,PPFIA4,SPNS2,PSME1,AP1M1,SYP,TBX3,FOXA3,PLPP4,GRIA2,ADAM33,TMEM132E,B3GNT9,COLGALT2,SOGA3,RPS14,COL1A2,SH2D2A,OLFM3,STAT5A,FAM189A1,TDGF1,CA…
TF	Factor: Churchill; motif: CGGGNN; match class: 0	TF:M00986_0	0.00284947	2.54524	14280	300	251	19945	TFAP2A,NSG2,TMEM42,THBS2,TRIM9,PRRX2,RNF5,BST2,MED22,TSEN34,GALNS,RAB32,CCER2,LYPD1,ARHGEF10,ADAMTS2,RXRB,ZBTB12,SLC17A7,GPR143,NRP2,SYT6,CCDC88B,TNNC2,ERBB3,CCDC3,RBM24,RPL17,CPXM2,RASL12,ADCK5,DPPA2,NEUROG1,SERTAD4,POU3F2,DACT1,DPPA4,RPS20,SCX,ABTB2,PLXND1,PPFIA4,SPNS2,PSME1,AP1M1,SYP,TBX3,FOXA3,PLPP4,GRIA2,ADAM33,TMEM132E,B3GNT9,COLGALT2,SOGA3,RPS14,COL1A2,SH2D2A,OLFM3,STAT5A,FAM189A1,TDGF1,CA…
TF	Factor: WT1; motif: GNGGGGGCGGGG	TF:M03893	0.00285185	2.54487	8315	300	167	19945	TMEM42,PRRX2,BST2,TSEN34,GALNS,RAB32,CCER2,ARHGEF10,ADAMTS2,RXRB,ZBTB12,SLC17A7,SYT6,CCDC88B,ERBB3,CCDC3,RBM24,CPXM2,RASL12,ADCK5,NEUROG1,SERTAD4,POU3F2,SCX,ABTB2,PLXND1,PPFIA4,SYP,TBX3,FOXA3,PLPP4,GRIA2,ADAM33,TMEM132E,B3GNT9,COLGALT2,RPS14,COL1A2,FAM189A1,KBTBD11,RNF175,HPSE2,CWC25,PDYN,ANKRD34B,NKD1,CA2,DLX4,BAIAP3,NXPH4,ACSF2,TARBP1,ST6GALNAC5,DLG5,NOS2,PYGL,MGAT4B,RIPK4,STMN3,TTC38,AFAP1L2,F…
TF	Factor: WT1; motif: GNGGGGGCGGGG; match class: 0	TF:M03893_0	0.00285185	2.54487	8315	300	167	19945	TMEM42,PRRX2,BST2,TSEN34,GALNS,RAB32,CCER2,ARHGEF10,ADAMTS2,RXRB,ZBTB12,SLC17A7,SYT6,CCDC88B,ERBB3,CCDC3,RBM24,CPXM2,RASL12,ADCK5,NEUROG1,SERTAD4,POU3F2,SCX,ABTB2,PLXND1,PPFIA4,SYP,TBX3,FOXA3,PLPP4,GRIA2,ADAM33,TMEM132E,B3GNT9,COLGALT2,RPS14,COL1A2,FAM189A1,KBTBD11,RNF175,HPSE2,CWC25,PDYN,ANKRD34B,NKD1,CA2,DLX4,BAIAP3,NXPH4,ACSF2,TARBP1,ST6GALNAC5,DLG5,NOS2,PYGL,MGAT4B,RIPK4,STMN3,TTC38,AFAP1L2,F…
TF	Factor: MAZ; motif: GGGMGGGGSSGGGGGGGGGGGG	TF:M09636	0.00294647	2.5307	16373	300	276	19945	TFAP2A,TMEM42,THBS2,TRIM9,PRRX2,RNF5,BST2,MED22,TSEN34,GALNS,RAB32,CCER2,LYPD1,COL14A1,ARHGEF10,ADAMTS2,RXRB,ZBTB12,SLC17A7,GPR143,NRP2,SYT6,CCDC88B,TNNC2,ERBB3,CCDC3,RBM24,CPXM2,HSD17B2,NTS,RASL12,ADCK5,DPPA2,NEUROG1,SERTAD4,POU3F2,DACT1,DPPA4,RPS20,SCX,ABTB2,PLXND1,PPFIA4,SPNS2,TMEM130,PSME1,AP1M1,SYP,TBX3,FOXA3,PLPP4,GRIA2,ADAM33,TMEM132E,B3GNT9,COLGALT2,SOGA3,RPS14,SCRN1,COL1A2,SH2D2A,STAT5A,…
TF	Factor: MAZ; motif: GGGMGGGGSSGGGGGGGGGGGG; match class: 0	TF:M09636_0	0.00294647	2.5307	16373	300	276	19945	TFAP2A,TMEM42,THBS2,TRIM9,PRRX2,RNF5,BST2,MED22,TSEN34,GALNS,RAB32,CCER2,LYPD1,COL14A1,ARHGEF10,ADAMTS2,RXRB,ZBTB12,SLC17A7,GPR143,NRP2,SYT6,CCDC88B,TNNC2,ERBB3,CCDC3,RBM24,CPXM2,HSD17B2,NTS,RASL12,ADCK5,DPPA2,NEUROG1,SERTAD4,POU3F2,DACT1,DPPA4,RPS20,SCX,ABTB2,PLXND1,PPFIA4,SPNS2,TMEM130,PSME1,AP1M1,SYP,TBX3,FOXA3,PLPP4,GRIA2,ADAM33,TMEM132E,B3GNT9,COLGALT2,SOGA3,RPS14,SCRN1,COL1A2,SH2D2A,STAT5A,…
TF	Factor: E2F-3:HES-7; motif: NNNSGCGCSNNNNNCRCGYGNN	TF:M08526	0.00312926	2.50456	17026	300	283	19945	TFAP2A,NSG2,TMEM42,THBS2,TRIM9,PRRX2,RNF5,BST2,MED22,TSEN34,GALNS,RAB32,CCER2,LYPD1,COL14A1,ARHGEF10,ADAMTS2,RXRB,ZBTB12,SLC17A7,GPR143,NRP2,SYT6,CCDC88B,CERCAM,ERBB3,CCDC3,RBM24,RPL17,CPXM2,HSD17B2,RASL12,ADCK5,DPPA2,NEUROG1,SERTAD4,POU3F2,DACT1,DPPA4,RPS20,SCX,ABTB2,PLXND1,PPFIA4,SPNS2,TMEM130,PSME1,AP1M1,SYP,TBX3,FOXA3,PLPP4,GRIA2,ADAM33,TMEM132E,B3GNT9,COLGALT2,SOGA3,RPS14,SCRN1,COL1A2,SH2D2A…
TF	Factor: E2F-3:HES-7; motif: NNNSGCGCSNNNNNCRCGYGNN; match class: 0	TF:M08526_0	0.00312926	2.50456	17026	300	283	19945	TFAP2A,NSG2,TMEM42,THBS2,TRIM9,PRRX2,RNF5,BST2,MED22,TSEN34,GALNS,RAB32,CCER2,LYPD1,COL14A1,ARHGEF10,ADAMTS2,RXRB,ZBTB12,SLC17A7,GPR143,NRP2,SYT6,CCDC88B,CERCAM,ERBB3,CCDC3,RBM24,RPL17,CPXM2,HSD17B2,RASL12,ADCK5,DPPA2,NEUROG1,SERTAD4,POU3F2,DACT1,DPPA4,RPS20,SCX,ABTB2,PLXND1,PPFIA4,SPNS2,TMEM130,PSME1,AP1M1,SYP,TBX3,FOXA3,PLPP4,GRIA2,ADAM33,TMEM132E,B3GNT9,COLGALT2,SOGA3,RPS14,SCRN1,COL1A2,SH2D2A…
TF	Factor: Egr-1; motif: GCGGGGGCGG; match class: 0	TF:M07354_0	0.00331095	2.48005	7815	300	159	19945	NSG2,TMEM42,PRRX2,TSEN34,RAB32,CCER2,COL14A1,ARHGEF10,ADAMTS2,RXRB,ZBTB12,SLC17A7,NRP2,SYT6,ERBB3,CCDC3,RBM24,RPL17,CPXM2,RASL12,ADCK5,NEUROG1,SERTAD4,POU3F2,SCX,ABTB2,PLXND1,SPNS2,SYP,FOXA3,PLPP4,GRIA2,ADAM33,TMEM132E,B3GNT9,COLGALT2,RPS14,COL1A2,FAM189A1,KBTBD11,RNF175,HPSE2,CWC25,FEZF1,PDYN,SPOCK2,NKD1,CA2,DLX4,EYA2,BAIAP3,NXPH4,SMIM3,ACSF2,TARBP1,ATP2B2,NOS2,PYGL,MGAT4B,STMN3,AFAP1L2,FBLL1,PK…
TF	Factor: Egr-1; motif: GCGGGGGCGG	TF:M07354	0.00331095	2.48005	7815	300	159	19945	NSG2,TMEM42,PRRX2,TSEN34,RAB32,CCER2,COL14A1,ARHGEF10,ADAMTS2,RXRB,ZBTB12,SLC17A7,NRP2,SYT6,ERBB3,CCDC3,RBM24,RPL17,CPXM2,RASL12,ADCK5,NEUROG1,SERTAD4,POU3F2,SCX,ABTB2,PLXND1,SPNS2,SYP,FOXA3,PLPP4,GRIA2,ADAM33,TMEM132E,B3GNT9,COLGALT2,RPS14,COL1A2,FAM189A1,KBTBD11,RNF175,HPSE2,CWC25,FEZF1,PDYN,SPOCK2,NKD1,CA2,DLX4,EYA2,BAIAP3,NXPH4,SMIM3,ACSF2,TARBP1,ATP2B2,NOS2,PYGL,MGAT4B,STMN3,AFAP1L2,FBLL1,PK…
TF	Factor: CPBP; motif: GNNRGGGHGGGGNNGGGRN; match class: 0	TF:M09973_0	0.00361061	2.44242	10904	300	205	19945	TFAP2A,TMEM42,THBS2,TRIM9,PRRX2,RNF5,BST2,MED22,TSEN34,GALNS,RAB32,CCER2,LYPD1,COL14A1,ARHGEF10,ADAMTS2,RXRB,ZBTB12,SLC17A7,SYT6,CCDC88B,ERBB3,CCDC3,RBM24,CPXM2,HSD17B2,RASL12,ADCK5,DPPA2,SERTAD4,POU3F2,DACT1,SCX,ABTB2,PLXND1,PPFIA4,SPNS2,TMEM130,PSME1,SYP,TBX3,PLPP4,GRIA2,ADAM33,TMEM132E,B3GNT9,COLGALT2,SOGA3,COL1A2,SH2D2A,FAM189A1,KBTBD11,FEZF1,WNT5A,GRHL3,ANKRD34B,NKD1,CA2,DLX4,BAIAP3,NXPH4,AC…
TF	Factor: CPBP; motif: GNNRGGGHGGGGNNGGGRN	TF:M09973	0.00361061	2.44242	10904	300	205	19945	TFAP2A,TMEM42,THBS2,TRIM9,PRRX2,RNF5,BST2,MED22,TSEN34,GALNS,RAB32,CCER2,LYPD1,COL14A1,ARHGEF10,ADAMTS2,RXRB,ZBTB12,SLC17A7,SYT6,CCDC88B,ERBB3,CCDC3,RBM24,CPXM2,HSD17B2,RASL12,ADCK5,DPPA2,SERTAD4,POU3F2,DACT1,SCX,ABTB2,PLXND1,PPFIA4,SPNS2,TMEM130,PSME1,SYP,TBX3,PLPP4,GRIA2,ADAM33,TMEM132E,B3GNT9,COLGALT2,SOGA3,COL1A2,SH2D2A,FAM189A1,KBTBD11,FEZF1,WNT5A,GRHL3,ANKRD34B,NKD1,CA2,DLX4,BAIAP3,NXPH4,AC…
TF	Factor: TIEG1; motif: NCCCNSNCCCCGCCCCC; match class: 1	TF:M12351_1	0.00366468	2.43596	8213	300	165	19945	TFAP2A,TMEM42,PRRX2,RNF5,TSEN34,GALNS,RAB32,CCER2,ADAMTS2,RXRB,ZBTB12,SLC17A7,SYT6,ERBB3,RBM24,RASL12,ADCK5,DPPA2,NEUROG1,SERTAD4,POU3F2,DACT1,SCX,ABTB2,PLXND1,PPFIA4,SPNS2,TMEM130,PSME1,SYP,TBX3,PLPP4,ADAM33,TMEM132E,B3GNT9,SOGA3,COL1A2,FAM189A1,CADPS,KBTBD11,RNF175,CWC25,ANKRD34B,SPOCK2,NKD1,CA2,DLX4,EYA2,BAIAP3,NXPH4,ACSF2,ATP2B2,GDF10,DLG5,NOS2,PYGL,MGAT4B,RIPK4,STMN3,TTC38,AFAP1L2,FBLL1,PKD1…
TF	Factor: ZNF614; motif: NCYCWGCCYYNNN; match class: 1	TF:M09862_1	0.00376122	2.42467	4197	300	99	19945	TSEN34,GALNS,CCER2,ARHGEF10,ZBTB12,GPR143,CCDC88B,ERBB3,CCDC3,ADCK5,DPPA2,NEUROG1,SERTAD4,POU3F2,SCX,PPFIA4,TMEM130,COL1A2,SH2D2A,FAM189A1,SPOCK2,NKD1,DLX4,BAIAP3,NXPH4,ACSF2,DLG5,MGAT4B,STMN3,CHST7,EGFL8,PKD1,CCDC103,CORO2A,RAB3A,SNAP25,KLF7,PSD2,DUSP15,RAB26,KIF17,PKDCC,RAP1GAP2,CNTN1,ACP5,SMARCB1,SMPD3,THBS1,L1CAM,CA10,NPPC,LRRC7,NFIA,ACAP1,MFAP2,TEKT1,MPZ,PITPNM1,CLIC1,PDGFA,TIMP3,DISP3,FAM12…
TF	Factor: E2F-3; motif: GGCGGGN; match class: 0	TF:M02089_0	0.00377872	2.42266	13231	300	237	19945	TFAP2A,NSG2,TMEM42,THBS2,TRIM9,PRRX2,RNF5,BST2,MED22,TSEN34,GALNS,RAB32,CCER2,LYPD1,COL14A1,ARHGEF10,ADAMTS2,RXRB,ZBTB12,SLC17A7,GPR143,NRP2,SYT6,CCDC88B,ERBB3,CCDC3,RBM24,CPXM2,RASL12,ADCK5,DPPA2,NEUROG1,SERTAD4,POU3F2,DACT1,DPPA4,RPS20,SCX,ABTB2,PLXND1,PPFIA4,SPNS2,PSME1,AP1M1,SYP,TBX3,FOXA3,PLPP4,GRIA2,ADAM33,TMEM132E,B3GNT9,COLGALT2,SOGA3,COL1A2,STAT5A,FAM189A1,TDGF1,CADPS,KBTBD11,RNF175,CWC2…
TF	Factor: E2F-3; motif: GGCGGGN	TF:M02089	0.00377872	2.42266	13231	300	237	19945	TFAP2A,NSG2,TMEM42,THBS2,TRIM9,PRRX2,RNF5,BST2,MED22,TSEN34,GALNS,RAB32,CCER2,LYPD1,COL14A1,ARHGEF10,ADAMTS2,RXRB,ZBTB12,SLC17A7,GPR143,NRP2,SYT6,CCDC88B,ERBB3,CCDC3,RBM24,CPXM2,RASL12,ADCK5,DPPA2,NEUROG1,SERTAD4,POU3F2,DACT1,DPPA4,RPS20,SCX,ABTB2,PLXND1,PPFIA4,SPNS2,PSME1,AP1M1,SYP,TBX3,FOXA3,PLPP4,GRIA2,ADAM33,TMEM132E,B3GNT9,COLGALT2,SOGA3,COL1A2,STAT5A,FAM189A1,TDGF1,CADPS,KBTBD11,RNF175,CWC2…
TF	Factor: E2F-2; motif: GCGCGCGCNCS; match class: 1	TF:M11529_1	0.00427757	2.3688	14562	300	254	19945	TFAP2A,NSG2,TMEM42,TRIM9,PRRX2,RNF5,BST2,MED22,TSEN34,GALNS,RAB32,CCER2,LYPD1,COL14A1,ARHGEF10,ADAMTS2,RXRB,ZBTB12,SLC17A7,GPR143,NRP2,SYT6,CCDC88B,TNNC2,ERBB3,CCDC3,RBM24,RPL17,CPXM2,HSD17B2,RASL12,ADCK5,NEUROG1,SERTAD4,POU3F2,DACT1,RPS20,SCX,ABTB2,PLXND1,PPFIA4,SPNS2,PSME1,SYP,TBX3,FOXA3,PLPP4,GRIA2,ADAM33,TMEM132E,B3GNT9,COLGALT2,SOGA3,RPS14,COL1A2,OLFM3,STAT5A,FAM189A1,CADPS,KBTBD11,RNF175,HP…
TF	Factor: CKROX; motif: SCCCTCCCC	TF:M01175	0.00436734	2.35978	7336	300	151	19945	TFAP2A,TRIM9,PRRX2,RNF5,GALNS,CCER2,ARHGEF10,ADAMTS2,RXRB,ZBTB12,SLC17A7,CCDC88B,TNNC2,ERBB3,RBM24,CPXM2,HSD17B2,RASL12,ADCK5,DPPA2,NEUROG1,SERTAD4,POU3F2,DACT1,RPS20,SCX,ABTB2,PPFIA4,PSME1,SYP,PLPP4,GRIA2,ADAM33,B3GNT9,SOGA3,COL1A2,STAT5A,FAM189A1,TDGF1,KBTBD11,RNF175,HPSE2,CWC25,FEZF1,PDYN,SPOCK2,FLRT1,NKD1,CA2,DLX4,NXPH4,ACSF2,ATP2B2,ST6GALNAC5,DLG5,MGAT4B,S100A10,STMN3,AFAP1L2,CCDC103,UNC5C,R…
TF	Factor: CKROX; motif: SCCCTCCCC; match class: 0	TF:M01175_0	0.00436734	2.35978	7336	300	151	19945	TFAP2A,TRIM9,PRRX2,RNF5,GALNS,CCER2,ARHGEF10,ADAMTS2,RXRB,ZBTB12,SLC17A7,CCDC88B,TNNC2,ERBB3,RBM24,CPXM2,HSD17B2,RASL12,ADCK5,DPPA2,NEUROG1,SERTAD4,POU3F2,DACT1,RPS20,SCX,ABTB2,PPFIA4,PSME1,SYP,PLPP4,GRIA2,ADAM33,B3GNT9,SOGA3,COL1A2,STAT5A,FAM189A1,TDGF1,KBTBD11,RNF175,HPSE2,CWC25,FEZF1,PDYN,SPOCK2,FLRT1,NKD1,CA2,DLX4,NXPH4,ACSF2,ATP2B2,ST6GALNAC5,DLG5,MGAT4B,S100A10,STMN3,AFAP1L2,CCDC103,UNC5C,R…
TF	Factor: E2F-4; motif: GCGGGAAANA; match class: 0	TF:M02090_0	0.00440627	2.35593	12066	300	221	19945	TFAP2A,TMEM42,THBS2,TRIM9,PRRX2,RNF5,BST2,MED22,TSEN34,GALNS,RAB32,CCER2,LYPD1,COL14A1,ARHGEF10,ADAMTS2,RXRB,ZBTB12,SLC17A7,GPR143,SYT6,CCDC88B,ERBB3,CCDC3,RBM24,RPL17,CPXM2,HSD17B2,RASL12,ADCK5,NEUROG1,SERTAD4,POU3F2,DACT1,RPS20,SCX,ABTB2,PLXND1,SPNS2,AP1M1,SYP,TBX3,FOXA3,PLPP4,GRIA2,ADAM33,TMEM132E,COLGALT2,SOGA3,RPS14,OLFM3,STAT5A,FAM189A1,TDGF1,KBTBD11,RNF175,HPSE2,FEZF1,WNT5A,GPR1,ANKRD34B,S…
TF	Factor: E2F-4; motif: GCGGGAAANA	TF:M02090	0.00440627	2.35593	12066	300	221	19945	TFAP2A,TMEM42,THBS2,TRIM9,PRRX2,RNF5,BST2,MED22,TSEN34,GALNS,RAB32,CCER2,LYPD1,COL14A1,ARHGEF10,ADAMTS2,RXRB,ZBTB12,SLC17A7,GPR143,SYT6,CCDC88B,ERBB3,CCDC3,RBM24,RPL17,CPXM2,HSD17B2,RASL12,ADCK5,NEUROG1,SERTAD4,POU3F2,DACT1,RPS20,SCX,ABTB2,PLXND1,SPNS2,AP1M1,SYP,TBX3,FOXA3,PLPP4,GRIA2,ADAM33,TMEM132E,COLGALT2,SOGA3,RPS14,OLFM3,STAT5A,FAM189A1,TDGF1,KBTBD11,RNF175,HPSE2,FEZF1,WNT5A,GPR1,ANKRD34B,S…
TF	Factor: MAZ; motif: GGGMGGGGSSGGGGGGGGGGGG; match class: 1	TF:M09636_1	0.00464282	2.33322	14176	300	249	19945	TFAP2A,TMEM42,THBS2,TRIM9,PRRX2,RNF5,MED22,TSEN34,GALNS,RAB32,CCER2,LYPD1,COL14A1,ARHGEF10,ADAMTS2,RXRB,ZBTB12,SLC17A7,GPR143,NRP2,SYT6,CCDC88B,TNNC2,ERBB3,CCDC3,RBM24,CPXM2,HSD17B2,RASL12,ADCK5,DPPA2,NEUROG1,SERTAD4,POU3F2,DACT1,RPS20,SCX,ABTB2,PLXND1,PPFIA4,SPNS2,TMEM130,PSME1,AP1M1,SYP,TBX3,FOXA3,PLPP4,GRIA2,ADAM33,TMEM132E,B3GNT9,COLGALT2,SOGA3,RPS14,COL1A2,SH2D2A,STAT5A,FAM189A1,TDGF1,CADPS,…
TF	Factor: CTCF; motif: NCCRSTAGGGGGCGC; match class: 1	TF:M08911_1	0.00496109	2.30442	3939	300	94	19945	TMEM42,PRRX2,TSEN34,RAB32,LYPD1,ARHGEF10,ADAMTS2,SLC17A7,SYT6,ERBB3,CCDC3,RBM24,ADCK5,NEUROG1,SERTAD4,POU3F2,SCX,PLXND1,SPNS2,PSME1,TBX3,FOXA3,PLPP4,ADAM33,STAT5A,FAM189A1,NKD1,ACSF2,TARBP1,DLG5,MGAT4B,STMN3,AFAP1L2,CHST7,PKD1,CORO2A,EBF2,KLF7,PSD2,RAB26,KIF17,SMARCB1,THBS1,CA10,NPPC,LRRC7,ST8SIA2,CPE,HAS3,APCDD1,GRM4,SESN2,ALDH2,NDUFA4L2,NMNAT3,STOM,ADAM12,SOCS2,CDK5R2,SCRT2,TUBB2A,ABCG1,TRIB3,R…
TF	Factor: WT1; motif: CGCCCCCNCN; match class: 0	TF:M02036_0	0.00553764	2.25667	9784	300	188	19945	NSG2,TMEM42,TRIM9,PRRX2,BST2,TSEN34,RAB32,CCER2,LYPD1,COL14A1,ARHGEF10,ADAMTS2,RXRB,ZBTB12,SLC17A7,GPR143,NRP2,SYT6,ERBB3,CCDC3,RBM24,RPL17,CPXM2,RASL12,ADCK5,NEUROG1,SERTAD4,POU3F2,DACT1,SCX,ABTB2,PLXND1,PPFIA4,SPNS2,SYP,FOXA3,PLPP4,GRIA2,ADAM33,TMEM132E,B3GNT9,COLGALT2,RPS14,COL1A2,FAM189A1,CADPS,KBTBD11,RNF175,HPSE2,CWC25,FEZF1,PDYN,WNT5A,ANKRD34B,SPOCK2,NKD1,CA2,DLX4,EYA2,BAIAP3,NXPH4,SMIM3,A…
TF	Factor: WT1; motif: CGCCCCCNCN	TF:M02036	0.00553764	2.25667	9784	300	188	19945	NSG2,TMEM42,TRIM9,PRRX2,BST2,TSEN34,RAB32,CCER2,LYPD1,COL14A1,ARHGEF10,ADAMTS2,RXRB,ZBTB12,SLC17A7,GPR143,NRP2,SYT6,ERBB3,CCDC3,RBM24,RPL17,CPXM2,RASL12,ADCK5,NEUROG1,SERTAD4,POU3F2,DACT1,SCX,ABTB2,PLXND1,PPFIA4,SPNS2,SYP,FOXA3,PLPP4,GRIA2,ADAM33,TMEM132E,B3GNT9,COLGALT2,RPS14,COL1A2,FAM189A1,CADPS,KBTBD11,RNF175,HPSE2,CWC25,FEZF1,PDYN,WNT5A,ANKRD34B,SPOCK2,NKD1,CA2,DLX4,EYA2,BAIAP3,NXPH4,SMIM3,A…
TF	Factor: Kaiso; motif: GCMGGGRGCRGS	TF:M03876	0.00585488	2.23248	13737	300	243	19945	TMEM42,PRRX2,BST2,TSEN34,GALNS,RAB32,CCER2,LYPD1,ARHGEF10,ADAMTS2,ZBTB12,SLC17A7,GPR143,NRP2,SYT6,CCDC88B,TNNC2,CERCAM,ERBB3,CCDC3,RBM24,CPXM2,HSD17B2,RASL12,ADCK5,DPPA2,NEUROG1,SERTAD4,POU3F2,DACT1,DPPA4,RPS20,SCX,ABTB2,PLXND1,PPFIA4,SPNS2,TMEM130,PSME1,SYP,TBX3,FOXA3,PLPP4,GRIA2,ADAM33,TMEM132E,B3GNT9,COLGALT2,RPS14,COL1A2,SH2D2A,OLFM3,FAM189A1,TDGF1,CADPS,KBTBD11,RNF175,CWC25,ANKRD34B,SPOCK2,F…
TF	Factor: Kaiso; motif: GCMGGGRGCRGS; match class: 0	TF:M03876_0	0.00585488	2.23248	13737	300	243	19945	TMEM42,PRRX2,BST2,TSEN34,GALNS,RAB32,CCER2,LYPD1,ARHGEF10,ADAMTS2,ZBTB12,SLC17A7,GPR143,NRP2,SYT6,CCDC88B,TNNC2,CERCAM,ERBB3,CCDC3,RBM24,CPXM2,HSD17B2,RASL12,ADCK5,DPPA2,NEUROG1,SERTAD4,POU3F2,DACT1,DPPA4,RPS20,SCX,ABTB2,PLXND1,PPFIA4,SPNS2,TMEM130,PSME1,SYP,TBX3,FOXA3,PLPP4,GRIA2,ADAM33,TMEM132E,B3GNT9,COLGALT2,RPS14,COL1A2,SH2D2A,OLFM3,FAM189A1,TDGF1,CADPS,KBTBD11,RNF175,CWC25,ANKRD34B,SPOCK2,F…
TF	Factor: ZF5; motif: NRNGNGCGCGCWN; match class: 1	TF:M00333_1	0.00687112	2.16297	12482	300	226	19945	TFAP2A,NSG2,TMEM42,THBS2,TRIM9,PRRX2,TSEN34,GALNS,RAB32,CCER2,LYPD1,COL14A1,ARHGEF10,ADAMTS2,ZBTB12,SLC17A7,GPR143,NRP2,SYT6,ERBB3,RBM24,CPXM2,RASL12,ADCK5,NEUROG1,SERTAD4,POU3F2,DACT1,RPS20,SCX,ABTB2,PLXND1,PPFIA4,SPNS2,PSME1,AP1M1,SYP,TBX3,FOXA3,PLPP4,GRIA2,ADAM33,TMEM132E,B3GNT9,COLGALT2,COL1A2,OLFM3,STAT5A,FAM189A1,CADPS,KBTBD11,HPSE2,FEZF1,WNT5A,ANKRD34B,SPOCK2,NKD1,CA2,DLX4,EYA2,BAIAP3,NXPH…
TF	Factor: ZIC4; motif: NNCCNCCCRYNGYGN; match class: 1	TF:M12227_1	0.00744797	2.12796	5907	300	127	19945	TMEM42,TRIM9,PRRX2,MED22,TSEN34,GALNS,CCER2,LYPD1,ARHGEF10,ADAMTS2,RXRB,ZBTB12,SLC17A7,SYT6,ERBB3,RBM24,RPL17,RASL12,ADCK5,SERTAD4,POU3F2,DACT1,SCX,ABTB2,PLXND1,SPNS2,PSME1,AP1M1,TBX3,FOXA3,PLPP4,TMEM132E,COLGALT2,OLFM3,STAT5A,FAM189A1,KBTBD11,RNF175,ANKRD34B,SPOCK2,NKD1,DLX4,EYA2,BAIAP3,NXPH4,ACSF2,TARBP1,DLG5,PYGL,MGAT4B,STMN3,AFAP1L2,FBLL1,PKD1,CORO2A,EBF2,UNC5C,PSD2,DUSP15,RAB26,KIF17,RAP1GAP…
TF	Factor: Pax-4; motif: NNNNNYCACCCB; match class: 1	TF:M00378_1	0.00790602	2.10204	14869	300	257	19945	TFAP2A,NSG2,TMEM42,THBS2,PRRX2,RNF5,BST2,MED22,TSEN34,GALNS,RAB32,CCER2,LYPD1,COL14A1,ARHGEF10,ADAMTS2,RXRB,ZBTB12,SLC17A7,GPR143,NRP2,SYT6,CCDC88B,TNNC2,CERCAM,ERBB3,CCDC3,RBM24,HSD17B2,RASL12,ADCK5,DPPA2,NEUROG1,SERTAD4,POU3F2,DACT1,RPS20,SCX,ABTB2,PLXND1,PPFIA4,SPNS2,TMEM130,PSME1,AP1M1,SYP,TBX3,FOXA3,GRIA2,ADAM33,TMEM132E,B3GNT9,COLGALT2,SOGA3,RPS14,SCRN1,COL1A2,SH2D2A,STAT5A,FAM189A1,TDGF1,C…
TF	Factor: E2F-1; motif: NGGGCGGGARV	TF:M07206	0.00821319	2.08549	14713	300	255	19945	TFAP2A,NSG2,TRIM9,PRRX2,RNF5,MED22,TSEN34,GALNS,RAB32,CCER2,LYPD1,COL14A1,ARHGEF10,ADAMTS2,RXRB,SLC17A7,GPR143,NRP2,SYT6,ERBB3,CCDC3,RBM24,RPL17,CPXM2,HSD17B2,NTS,RASL12,ADCK5,NEUROG1,SERTAD4,POU3F2,DACT1,DPPA4,RPS20,SCX,ABTB2,PLXND1,PPFIA4,SPNS2,PSME1,AP1M1,SYP,TBX3,FOXA3,PLPP4,GRIA2,ADAM33,TMEM132E,B3GNT9,COLGALT2,SOGA3,RPS14,COL1A2,SH2D2A,STAT5A,FAM189A1,TDGF1,CADPS,KBTBD11,RNF175,HPSE2,FEZF1,…
TF	Factor: E2F-1; motif: NGGGCGGGARV; match class: 0	TF:M07206_0	0.00821319	2.08549	14713	300	255	19945	TFAP2A,NSG2,TRIM9,PRRX2,RNF5,MED22,TSEN34,GALNS,RAB32,CCER2,LYPD1,COL14A1,ARHGEF10,ADAMTS2,RXRB,SLC17A7,GPR143,NRP2,SYT6,ERBB3,CCDC3,RBM24,RPL17,CPXM2,HSD17B2,NTS,RASL12,ADCK5,NEUROG1,SERTAD4,POU3F2,DACT1,DPPA4,RPS20,SCX,ABTB2,PLXND1,PPFIA4,SPNS2,PSME1,AP1M1,SYP,TBX3,FOXA3,PLPP4,GRIA2,ADAM33,TMEM132E,B3GNT9,COLGALT2,SOGA3,RPS14,COL1A2,SH2D2A,STAT5A,FAM189A1,TDGF1,CADPS,KBTBD11,RNF175,HPSE2,FEZF1,…
TF	Factor: RNF96; motif: BCCCGCRGCC; match class: 0	TF:M01199_0	0.00842884	2.07423	8503	300	168	19945	TFAP2A,TMEM42,PRRX2,MED22,GALNS,RAB32,LYPD1,COL14A1,ARHGEF10,ADAMTS2,ZBTB12,CCDC3,RBM24,CPXM2,RASL12,ADCK5,NEUROG1,SERTAD4,POU3F2,DACT1,RPS20,SCX,ABTB2,PLXND1,PPFIA4,SPNS2,PSME1,AP1M1,SYP,TBX3,FOXA3,PLPP4,TMEM132E,B3GNT9,COLGALT2,OLFM3,FAM189A1,CADPS,KBTBD11,RNF175,FEZF1,WNT5A,ANKRD34B,SPOCK2,FLRT1,NKD1,CA2,DLX4,BAIAP3,NXPH4,ACSF2,TARBP1,ATP2B2,GDF10,ST6GALNAC5,DLG5,NOS2,PYGL,MGAT4B,RIPK4,STMN3,T…
TF	Factor: RNF96; motif: BCCCGCRGCC	TF:M01199	0.00842884	2.07423	8503	300	168	19945	TFAP2A,TMEM42,PRRX2,MED22,GALNS,RAB32,LYPD1,COL14A1,ARHGEF10,ADAMTS2,ZBTB12,CCDC3,RBM24,CPXM2,RASL12,ADCK5,NEUROG1,SERTAD4,POU3F2,DACT1,RPS20,SCX,ABTB2,PLXND1,PPFIA4,SPNS2,PSME1,AP1M1,SYP,TBX3,FOXA3,PLPP4,TMEM132E,B3GNT9,COLGALT2,OLFM3,FAM189A1,CADPS,KBTBD11,RNF175,FEZF1,WNT5A,ANKRD34B,SPOCK2,FLRT1,NKD1,CA2,DLX4,BAIAP3,NXPH4,ACSF2,TARBP1,ATP2B2,GDF10,ST6GALNAC5,DLG5,NOS2,PYGL,MGAT4B,RIPK4,STMN3,T…
TF	Factor: Sp1; motif: GGGGCGGGGC; match class: 0	TF:M00931_0	0.00844845	2.07322	10311	300	195	19945	TMEM42,THBS2,TRIM9,PRRX2,RNF5,BST2,MED22,TSEN34,GALNS,RAB32,CCER2,LYPD1,COL14A1,ARHGEF10,ADAMTS2,RXRB,ZBTB12,SLC17A7,NRP2,SYT6,CCDC88B,ERBB3,CCDC3,RBM24,CPXM2,RASL12,ADCK5,DPPA2,SERTAD4,POU3F2,DACT1,DPPA4,SCX,ABTB2,PLXND1,PPFIA4,SPNS2,PSME1,AP1M1,SYP,TBX3,FOXA3,PLPP4,GRIA2,ADAM33,B3GNT9,COLGALT2,SOGA3,COL1A2,FAM189A1,TDGF1,CADPS,KBTBD11,CWC25,FEZF1,WNT5A,ANKRD34B,NKD1,CA2,DLX4,EYA2,BAIAP3,NXPH4,A…
TF	Factor: Sp1; motif: GGGGCGGGGC	TF:M00931	0.00844845	2.07322	10311	300	195	19945	TMEM42,THBS2,TRIM9,PRRX2,RNF5,BST2,MED22,TSEN34,GALNS,RAB32,CCER2,LYPD1,COL14A1,ARHGEF10,ADAMTS2,RXRB,ZBTB12,SLC17A7,NRP2,SYT6,CCDC88B,ERBB3,CCDC3,RBM24,CPXM2,RASL12,ADCK5,DPPA2,SERTAD4,POU3F2,DACT1,DPPA4,SCX,ABTB2,PLXND1,PPFIA4,SPNS2,PSME1,AP1M1,SYP,TBX3,FOXA3,PLPP4,GRIA2,ADAM33,B3GNT9,COLGALT2,SOGA3,COL1A2,FAM189A1,TDGF1,CADPS,KBTBD11,CWC25,FEZF1,WNT5A,ANKRD34B,NKD1,CA2,DLX4,EYA2,BAIAP3,NXPH4,A…
TF	Factor: AP-2; motif: MKCCCSCNGGCG	TF:M00189	0.00846452	2.0724	10656	300	200	19945	TMEM42,PRRX2,TSEN34,GALNS,RAB32,LYPD1,COL14A1,ARHGEF10,ADAMTS2,RXRB,ZBTB12,SLC17A7,GPR143,NRP2,SYT6,CERCAM,ERBB3,CCDC3,RBM24,RPL17,CPXM2,RASL12,ADCK5,NEUROG1,SERTAD4,POU3F2,DACT1,RPS20,SCX,ABTB2,PLXND1,PPFIA4,SPNS2,PSME1,AP1M1,SYP,FOXA3,PLPP4,B3GNT9,COLGALT2,COL1A2,FAM189A1,CADPS,KBTBD11,RNF175,PDYN,WNT5A,GPR1,ANKRD34B,SPOCK2,FLRT1,NKD1,CA2,DLX4,BAIAP3,NXPH4,SMIM3,NEUROD4,ACSF2,TARBP1,ATP2B2,DLG5…
TF	Factor: AP-2; motif: MKCCCSCNGGCG; match class: 0	TF:M00189_0	0.00846452	2.0724	10656	300	200	19945	TMEM42,PRRX2,TSEN34,GALNS,RAB32,LYPD1,COL14A1,ARHGEF10,ADAMTS2,RXRB,ZBTB12,SLC17A7,GPR143,NRP2,SYT6,CERCAM,ERBB3,CCDC3,RBM24,RPL17,CPXM2,RASL12,ADCK5,NEUROG1,SERTAD4,POU3F2,DACT1,RPS20,SCX,ABTB2,PLXND1,PPFIA4,SPNS2,PSME1,AP1M1,SYP,FOXA3,PLPP4,B3GNT9,COLGALT2,COL1A2,FAM189A1,CADPS,KBTBD11,RNF175,PDYN,WNT5A,GPR1,ANKRD34B,SPOCK2,FLRT1,NKD1,CA2,DLX4,BAIAP3,NXPH4,SMIM3,NEUROD4,ACSF2,TARBP1,ATP2B2,DLG5…
TF	Factor: AP2; motif: GCCYGSGGSN; match class: 0	TF:M08867_0	0.00861286	2.06485	10108	300	192	19945	TFAP2A,TMEM42,PRRX2,BST2,MED22,TSEN34,GALNS,RAB32,CCER2,LYPD1,ARHGEF10,ADAMTS2,RXRB,ZBTB12,SLC17A7,GPR143,NRP2,SYT6,CCDC88B,ERBB3,RBM24,ADCK5,POU3F2,DACT1,SCX,ABTB2,PLXND1,SPNS2,PSME1,AP1M1,SYP,TBX3,FOXA3,PLPP4,ADAM33,TMEM132E,COLGALT2,RPS14,SH2D2A,STAT5A,FAM189A1,CADPS,KBTBD11,FEZF1,WNT5A,GPR1,SPOCK2,NKD1,CA2,DLX4,EYA2,BAIAP3,NXPH4,ACSF2,TARBP1,GDF10,ST6GALNAC5,DLG5,PYGL,MGAT4B,RIPK4,STMN3,AFAP1…
TF	Factor: AP2; motif: GCCYGSGGSN	TF:M08867	0.00861286	2.06485	10108	300	192	19945	TFAP2A,TMEM42,PRRX2,BST2,MED22,TSEN34,GALNS,RAB32,CCER2,LYPD1,ARHGEF10,ADAMTS2,RXRB,ZBTB12,SLC17A7,GPR143,NRP2,SYT6,CCDC88B,ERBB3,RBM24,ADCK5,POU3F2,DACT1,SCX,ABTB2,PLXND1,SPNS2,PSME1,AP1M1,SYP,TBX3,FOXA3,PLPP4,ADAM33,TMEM132E,COLGALT2,RPS14,SH2D2A,STAT5A,FAM189A1,CADPS,KBTBD11,FEZF1,WNT5A,GPR1,SPOCK2,NKD1,CA2,DLX4,EYA2,BAIAP3,NXPH4,ACSF2,TARBP1,GDF10,ST6GALNAC5,DLG5,PYGL,MGAT4B,RIPK4,STMN3,AFAP1…
TF	Factor: ZNF692; motif: SYNGGSCCCASCCNC; match class: 0	TF:M09734_0	0.00923804	2.03442	11793	300	216	19945	TFAP2A,TMEM42,THBS2,TRIM9,PRRX2,RNF5,MED22,TSEN34,GALNS,RAB32,CCER2,LYPD1,COL14A1,ARHGEF10,ADAMTS2,RXRB,ZBTB12,SLC17A7,GPR143,NRP2,SYT6,CCDC88B,TNNC2,ERBB3,CCDC3,RBM24,HSD17B2,RASL12,DPPA2,SERTAD4,POU3F2,DACT1,RPS20,SCX,ABTB2,PLXND1,PPFIA4,SPNS2,PSME1,AP1M1,TBX3,FOXA3,PLPP4,ADAM33,TMEM132E,B3GNT9,SOGA3,COL1A2,SH2D2A,FAM189A1,CADPS,KBTBD11,RNF175,CWC25,FEZF1,WNT5A,GRHL3,ANKRD34B,SPOCK2,FLRT1,NKD1,…
TF	Factor: ZNF692; motif: SYNGGSCCCASCCNC	TF:M09734	0.00923804	2.03442	11793	300	216	19945	TFAP2A,TMEM42,THBS2,TRIM9,PRRX2,RNF5,MED22,TSEN34,GALNS,RAB32,CCER2,LYPD1,COL14A1,ARHGEF10,ADAMTS2,RXRB,ZBTB12,SLC17A7,GPR143,NRP2,SYT6,CCDC88B,TNNC2,ERBB3,CCDC3,RBM24,HSD17B2,RASL12,DPPA2,SERTAD4,POU3F2,DACT1,RPS20,SCX,ABTB2,PLXND1,PPFIA4,SPNS2,PSME1,AP1M1,TBX3,FOXA3,PLPP4,ADAM33,TMEM132E,B3GNT9,SOGA3,COL1A2,SH2D2A,FAM189A1,CADPS,KBTBD11,RNF175,CWC25,FEZF1,WNT5A,GRHL3,ANKRD34B,SPOCK2,FLRT1,NKD1,…
TF	Factor: E2F-2; motif: GCGCGCGCNCS; match class: 0	TF:M11529_0	0.00958805	2.01827	16399	300	275	19945	TFAP2A,NSG2,TMEM42,THBS2,TRIM9,PRRX2,RNF5,BST2,MED22,TSEN34,GALNS,RAB32,CCER2,LYPD1,COL14A1,ARHGEF10,ADAMTS2,RXRB,ZBTB12,SLC17A7,GPR143,NRP2,SYT6,CCDC88B,TNNC2,CERCAM,ERBB3,CCDC3,RBM24,RPL17,CPXM2,HSD17B2,NTS,RASL12,ADCK5,DPPA2,NEUROG1,SERTAD4,POU3F2,DACT1,RPS20,SCX,ABTB2,PLXND1,PPFIA4,SPNS2,TMEM130,PSME1,AP1M1,SYP,TBX3,FOXA3,PLPP4,GRIA2,ADAM33,TMEM132E,B3GNT9,COLGALT2,SOGA3,RPS14,COL1A2,SH2D2A,O…
TF	Factor: E2F-2; motif: GCGCGCGCNCS	TF:M11529	0.00958805	2.01827	16399	300	275	19945	TFAP2A,NSG2,TMEM42,THBS2,TRIM9,PRRX2,RNF5,BST2,MED22,TSEN34,GALNS,RAB32,CCER2,LYPD1,COL14A1,ARHGEF10,ADAMTS2,RXRB,ZBTB12,SLC17A7,GPR143,NRP2,SYT6,CCDC88B,TNNC2,CERCAM,ERBB3,CCDC3,RBM24,RPL17,CPXM2,HSD17B2,NTS,RASL12,ADCK5,DPPA2,NEUROG1,SERTAD4,POU3F2,DACT1,RPS20,SCX,ABTB2,PLXND1,PPFIA4,SPNS2,TMEM130,PSME1,AP1M1,SYP,TBX3,FOXA3,PLPP4,GRIA2,ADAM33,TMEM132E,B3GNT9,COLGALT2,SOGA3,RPS14,COL1A2,SH2D2A,O…
TF	Factor: ZF5; motif: GGSGCGCGS; match class: 1	TF:M10438_1	0.0097099	2.01279	14972	300	258	19945	TFAP2A,NSG2,TMEM42,TRIM9,PRRX2,RNF5,MED22,TSEN34,GALNS,RAB32,CCER2,LYPD1,COL14A1,ARHGEF10,ADAMTS2,RXRB,ZBTB12,SLC17A7,GPR143,NRP2,SYT6,ERBB3,CCDC3,RBM24,RPL17,CPXM2,RASL12,ADCK5,DPPA2,NEUROG1,SERTAD4,POU3F2,DACT1,DPPA4,RPS20,SCX,ABTB2,PLXND1,PPFIA4,SPNS2,PSME1,AP1M1,SYP,TBX3,FOXA3,PLPP4,GRIA2,ADAM33,TMEM132E,B3GNT9,COLGALT2,RPS14,COL1A2,OLFM3,STAT5A,FAM189A1,TDGF1,CADPS,KBTBD11,RNF175,HPSE2,CWC25…
TF	Factor: TIEG1; motif: NCCCNSNCCCCGCCCCC; match class: 0	TF:M12351_0	0.00973712	2.01157	12377	300	224	19945	TFAP2A,TMEM42,THBS2,TRIM9,PRRX2,RNF5,BST2,MED22,TSEN34,GALNS,RAB32,CCER2,LYPD1,ARHGEF10,ADAMTS2,RXRB,ZBTB12,SLC17A7,SYT6,CCDC88B,ERBB3,CCDC3,RBM24,CPXM2,HSD17B2,RASL12,ADCK5,DPPA2,NEUROG1,SERTAD4,POU3F2,DACT1,SCX,ABTB2,PLXND1,PPFIA4,SPNS2,TMEM130,PSME1,SYP,TBX3,FOXA3,PLPP4,GRIA2,ADAM33,TMEM132E,B3GNT9,SOGA3,RPS14,COL1A2,SH2D2A,FAM189A1,CADPS,KBTBD11,RNF175,CWC25,FEZF1,GRHL3,ANKRD34B,SPOCK2,NKD1,C…
TF	Factor: TIEG1; motif: NCCCNSNCCCCGCCCCC	TF:M12351	0.00973712	2.01157	12377	300	224	19945	TFAP2A,TMEM42,THBS2,TRIM9,PRRX2,RNF5,BST2,MED22,TSEN34,GALNS,RAB32,CCER2,LYPD1,ARHGEF10,ADAMTS2,RXRB,ZBTB12,SLC17A7,SYT6,CCDC88B,ERBB3,CCDC3,RBM24,CPXM2,HSD17B2,RASL12,ADCK5,DPPA2,NEUROG1,SERTAD4,POU3F2,DACT1,SCX,ABTB2,PLXND1,PPFIA4,SPNS2,TMEM130,PSME1,SYP,TBX3,FOXA3,PLPP4,GRIA2,ADAM33,TMEM132E,B3GNT9,SOGA3,RPS14,COL1A2,SH2D2A,FAM189A1,CADPS,KBTBD11,RNF175,CWC25,FEZF1,GRHL3,ANKRD34B,SPOCK2,NKD1,C…
TF	Factor: SALL2; motif: GGGTGGG; match class: 1	TF:M04595_1	0.0101797	1.99227	7430	300	151	19945	TFAP2A,TMEM42,PRRX2,RNF5,MED22,GALNS,CCER2,LYPD1,COL14A1,ARHGEF10,ADAMTS2,RXRB,ZBTB12,SLC17A7,SYT6,CCDC88B,CCDC3,RASL12,DPPA2,SERTAD4,POU3F2,RPS20,SCX,ABTB2,PLXND1,PPFIA4,SPNS2,PSME1,AP1M1,TMEM132E,B3GNT9,SOGA3,SH2D2A,STAT5A,FAM189A1,CADPS,KBTBD11,CWC25,FEZF1,GRHL3,SPOCK2,CA2,EYA2,ACSF2,ATP2B2,PYGL,MGAT4B,S100A10,STMN3,AFAP1L2,CHST7,EGFL8,PKD1,CORO2A,TERF2IP,UNC5C,SNAP25,KLF7,PSD2,DUSP15,RAB26,PK…
TF	Factor: Sp1; motif: NGGGGCGGGGN	TF:M07395	0.010512	1.97831	10682	300	200	19945	TMEM42,THBS2,TRIM9,PRRX2,RNF5,BST2,TSEN34,GALNS,RAB32,CCER2,LYPD1,ARHGEF10,ADAMTS2,RXRB,ZBTB12,SLC17A7,NRP2,SYT6,CCDC88B,ERBB3,CCDC3,RBM24,CPXM2,RASL12,ADCK5,DPPA2,SERTAD4,POU3F2,DACT1,SCX,ABTB2,PLXND1,PPFIA4,SPNS2,PSME1,AP1M1,SYP,TBX3,FOXA3,PLPP4,B3GNT9,COLGALT2,SOGA3,COL1A2,STAT5A,FAM189A1,TDGF1,KBTBD11,RNF175,HPSE2,CWC25,WNT5A,ANKRD34B,NKD1,CA2,DLX4,EYA2,BAIAP3,NXPH4,ACSF2,TARBP1,ATP2B2,GDF10,…
TF	Factor: Sp1; motif: NGGGGCGGGGN; match class: 0	TF:M07395_0	0.010512	1.97831	10682	300	200	19945	TMEM42,THBS2,TRIM9,PRRX2,RNF5,BST2,TSEN34,GALNS,RAB32,CCER2,LYPD1,ARHGEF10,ADAMTS2,RXRB,ZBTB12,SLC17A7,NRP2,SYT6,CCDC88B,ERBB3,CCDC3,RBM24,CPXM2,RASL12,ADCK5,DPPA2,SERTAD4,POU3F2,DACT1,SCX,ABTB2,PLXND1,PPFIA4,SPNS2,PSME1,AP1M1,SYP,TBX3,FOXA3,PLPP4,B3GNT9,COLGALT2,SOGA3,COL1A2,STAT5A,FAM189A1,TDGF1,KBTBD11,RNF175,HPSE2,CWC25,WNT5A,ANKRD34B,NKD1,CA2,DLX4,EYA2,BAIAP3,NXPH4,ACSF2,TARBP1,ATP2B2,GDF10,…
TF	Factor: E2F-1; motif: NNNNGGCGGGAARN; match class: 0	TF:M09892_0	0.0105916	1.97504	13652	300	241	19945	TMEM42,TRIM9,PRRX2,RNF5,MED22,TSEN34,GALNS,RAB32,CCER2,LYPD1,COL14A1,ARHGEF10,ADAMTS2,RXRB,SLC17A7,GPR143,NRP2,SYT6,CCDC88B,ERBB3,CCDC3,RBM24,RPL17,CPXM2,RASL12,ADCK5,NEUROG1,SERTAD4,POU3F2,DACT1,RPS20,SCX,ABTB2,PLXND1,PPFIA4,SPNS2,PSME1,AP1M1,SYP,TBX3,FOXA3,PLPP4,GRIA2,ADAM33,TMEM132E,B3GNT9,COLGALT2,SOGA3,RPS14,COL1A2,FAM189A1,TDGF1,CADPS,KBTBD11,RNF175,HPSE2,FEZF1,WNT5A,GPR1,ANKRD34B,SPOCK2,FL…
TF	Factor: E2F-1; motif: NNNNGGCGGGAARN	TF:M09892	0.0105916	1.97504	13652	300	241	19945	TMEM42,TRIM9,PRRX2,RNF5,MED22,TSEN34,GALNS,RAB32,CCER2,LYPD1,COL14A1,ARHGEF10,ADAMTS2,RXRB,SLC17A7,GPR143,NRP2,SYT6,CCDC88B,ERBB3,CCDC3,RBM24,RPL17,CPXM2,RASL12,ADCK5,NEUROG1,SERTAD4,POU3F2,DACT1,RPS20,SCX,ABTB2,PLXND1,PPFIA4,SPNS2,PSME1,AP1M1,SYP,TBX3,FOXA3,PLPP4,GRIA2,ADAM33,TMEM132E,B3GNT9,COLGALT2,SOGA3,RPS14,COL1A2,FAM189A1,TDGF1,CADPS,KBTBD11,RNF175,HPSE2,FEZF1,WNT5A,GPR1,ANKRD34B,SPOCK2,FL…
TF	Factor: CPBP; motif: GNNRGGGHGGGGNNGGGRN; match class: 1	TF:M09973_1	0.0110881	1.95514	6624	300	138	19945	TFAP2A,TMEM42,THBS2,PRRX2,RNF5,TSEN34,GALNS,RAB32,CCER2,ADAMTS2,RXRB,ZBTB12,SLC17A7,SYT6,CCDC88B,CCDC3,RBM24,CPXM2,RASL12,ADCK5,DPPA2,SERTAD4,POU3F2,DACT1,SCX,ABTB2,PLXND1,PPFIA4,SPNS2,TMEM130,SYP,PLPP4,B3GNT9,SOGA3,COL1A2,FAM189A1,KBTBD11,NKD1,CA2,DLX4,BAIAP3,NXPH4,ACSF2,TARBP1,ATP2B2,GDF10,NOS2,MGAT4B,STMN3,TTC38,EGFL8,PKD1,CORO2A,HEYL,UNC5C,RAB3A,SNAP25,KLF7,PSD2,DUSP15,RAB26,KIF17,PKDCC,CNTN1…
TF	Factor: Egr-1; motif: NNNNNGYGKGGGNGGGNN	TF:M09603	0.011915	1.92391	4648	300	105	19945	TMEM42,PRRX2,RNF5,MED22,RAB32,CCER2,ARHGEF10,RXRB,SLC17A7,SYT6,CCDC88B,CPXM2,RASL12,DPPA2,SERTAD4,POU3F2,DACT1,SCX,ABTB2,SYP,FOXA3,PLPP4,GRIA2,ADAM33,B3GNT9,RPS14,COL1A2,FAM189A1,KBTBD11,WNT5A,GRHL3,NKD1,CA2,DLX4,BAIAP3,NXPH4,ACSF2,TARBP1,STMN3,TTC38,PKD1,TERF2IP,UNC5C,SNAP25,KLF7,DUSP15,RAB26,PKDCC,RAP1GAP2,ACP5,SMARCB1,THBS1,CA10,RASD2,YPEL4,PARM1,TTYH2,RPL23,NPY5R,ITPR3,HAS3,APCDD1,RARRES2,PDG…
TF	Factor: Egr-1; motif: NNNNNGYGKGGGNGGGNN; match class: 0	TF:M09603_0	0.011915	1.92391	4648	300	105	19945	TMEM42,PRRX2,RNF5,MED22,RAB32,CCER2,ARHGEF10,RXRB,SLC17A7,SYT6,CCDC88B,CPXM2,RASL12,DPPA2,SERTAD4,POU3F2,DACT1,SCX,ABTB2,SYP,FOXA3,PLPP4,GRIA2,ADAM33,B3GNT9,RPS14,COL1A2,FAM189A1,KBTBD11,WNT5A,GRHL3,NKD1,CA2,DLX4,BAIAP3,NXPH4,ACSF2,TARBP1,STMN3,TTC38,PKD1,TERF2IP,UNC5C,SNAP25,KLF7,DUSP15,RAB26,PKDCC,RAP1GAP2,ACP5,SMARCB1,THBS1,CA10,RASD2,YPEL4,PARM1,TTYH2,RPL23,NPY5R,ITPR3,HAS3,APCDD1,RARRES2,PDG…
TF	Factor: AP-2beta; motif: NSCCNNNGGSN; match class: 0	TF:M11478_0	0.0131911	1.87972	10023	300	190	19945	TFAP2A,TMEM42,TRIM9,MED22,GALNS,RAB32,CCER2,LYPD1,ARHGEF10,ADAMTS2,RXRB,ZBTB12,SLC17A7,GPR143,NRP2,SYT6,ERBB3,CCDC3,RBM24,CPXM2,RASL12,ADCK5,NEUROG1,POU3F2,DACT1,SCX,ABTB2,PLXND1,PPFIA4,SPNS2,TMEM130,PSME1,AP1M1,TBX3,FOXA3,PLPP4,ADAM33,TMEM132E,COLGALT2,SH2D2A,STAT5A,FAM189A1,KBTBD11,CWC25,FEZF1,GPR1,SPOCK2,NKD1,CA2,DLX4,EYA2,BAIAP3,NXPH4,SMIM3,ACSF2,TARBP1,ATP2B2,GDF10,DLG5,PYGL,MGAT4B,STMN3,TTC…
TF	Factor: AP-2beta; motif: NSCCNNNGGSN	TF:M11478	0.0131911	1.87972	10023	300	190	19945	TFAP2A,TMEM42,TRIM9,MED22,GALNS,RAB32,CCER2,LYPD1,ARHGEF10,ADAMTS2,RXRB,ZBTB12,SLC17A7,GPR143,NRP2,SYT6,ERBB3,CCDC3,RBM24,CPXM2,RASL12,ADCK5,NEUROG1,POU3F2,DACT1,SCX,ABTB2,PLXND1,PPFIA4,SPNS2,TMEM130,PSME1,AP1M1,TBX3,FOXA3,PLPP4,ADAM33,TMEM132E,COLGALT2,SH2D2A,STAT5A,FAM189A1,KBTBD11,CWC25,FEZF1,GPR1,SPOCK2,NKD1,CA2,DLX4,EYA2,BAIAP3,NXPH4,SMIM3,ACSF2,TARBP1,ATP2B2,GDF10,DLG5,PYGL,MGAT4B,STMN3,TTC…
TF	Factor: Sp1; motif: NGGGGCGGGGN; match class: 1	TF:M07395_1	0.0140377	1.8527	6341	300	133	19945	TMEM42,TRIM9,PRRX2,RNF5,TSEN34,GALNS,RAB32,ARHGEF10,ADAMTS2,RXRB,ZBTB12,SLC17A7,NRP2,SYT6,CCDC3,RBM24,RASL12,ADCK5,SERTAD4,POU3F2,SCX,PLXND1,PPFIA4,SPNS2,PSME1,AP1M1,SYP,TBX3,PLPP4,B3GNT9,COL1A2,FAM189A1,KBTBD11,NKD1,CA2,DLX4,EYA2,BAIAP3,NXPH4,ACSF2,TARBP1,ATP2B2,GDF10,NOS2,PYGL,MGAT4B,RIPK4,STMN3,TTC38,PKD1,CORO2A,HEYL,RAB3A,SNAP25,KLF7,PSD2,DUSP15,RAB26,KIF17,PKDCC,RAP1GAP2,CNTN1,SERPINA5,SMARC…
TF	Factor: MOVO-B; motif: GNGGGGG; match class: 1	TF:M01104_1	0.0144616	1.83978	5614	300	121	19945	TMEM42,PRRX2,CCER2,ARHGEF10,ADAMTS2,ZBTB12,SLC17A7,SYT6,RBM24,ADCK5,SERTAD4,POU3F2,DACT1,SCX,PLXND1,SPNS2,SYP,FOXA3,PLPP4,GRIA2,B3GNT9,COLGALT2,COL1A2,OLFM3,FAM189A1,KBTBD11,RNF175,ANKRD34B,NKD1,DLX4,EYA2,BAIAP3,NXPH4,ACSF2,TARBP1,DLG5,NOS2,MGAT4B,STMN3,AFAP1L2,FBLL1,PKD1,CORO2A,EBF2,HEYL,RAB3A,SNAP25,KLF7,PSD2,DUSP15,RAB26,KIF17,PKDCC,THBS1,NPPC,LRRC7,ST8SIA2,ITGA8,CPE,RABGGTA,NPY5R,HAS3,PITPNM1…
TF	Factor: Sp2; motif: TGGGCGCGCCCA	TF:M06948	0.0150682	1.82194	8900	300	173	19945	TFAP2A,PRRX2,RNF5,BST2,TSEN34,GALNS,RAB32,COL14A1,ARHGEF10,ADAMTS2,ZBTB12,GPR143,NRP2,CCDC88B,CERCAM,ERBB3,CCDC3,RBM24,RPL17,CPXM2,RASL12,ADCK5,NEUROG1,POU3F2,RPS20,ABTB2,PLXND1,SPNS2,TMEM130,PSME1,TBX3,FOXA3,PLPP4,GRIA2,ADAM33,TMEM132E,B3GNT9,RPS14,FAM189A1,CADPS,KBTBD11,FEZF1,WNT5A,ANKRD34B,NKD1,CA2,DLX4,EYA2,BAIAP3,NXPH4,TARBP1,ATP2B2,GDF10,ST6GALNAC5,DLG5,NOS2,PYGL,MGAT4B,RIPK4,STMN3,TTC38,AF…
TF	Factor: Sp2; motif: TGGGCGCGCCCA; match class: 0	TF:M06948_0	0.0150682	1.82194	8900	300	173	19945	TFAP2A,PRRX2,RNF5,BST2,TSEN34,GALNS,RAB32,COL14A1,ARHGEF10,ADAMTS2,ZBTB12,GPR143,NRP2,CCDC88B,CERCAM,ERBB3,CCDC3,RBM24,RPL17,CPXM2,RASL12,ADCK5,NEUROG1,POU3F2,RPS20,ABTB2,PLXND1,SPNS2,TMEM130,PSME1,TBX3,FOXA3,PLPP4,GRIA2,ADAM33,TMEM132E,B3GNT9,RPS14,FAM189A1,CADPS,KBTBD11,FEZF1,WNT5A,ANKRD34B,NKD1,CA2,DLX4,EYA2,BAIAP3,NXPH4,TARBP1,ATP2B2,GDF10,ST6GALNAC5,DLG5,NOS2,PYGL,MGAT4B,RIPK4,STMN3,TTC38,AF…
TF	Factor: E2F-1:Elk-1; motif: SGCGCSNNAMCGGAAGT	TF:M08205	0.015164	1.81918	14544	300	252	19945	TFAP2A,TMEM42,TRIM9,PRRX2,RNF5,MED22,TSEN34,GALNS,RAB32,CCER2,LYPD1,COL14A1,ARHGEF10,ADAMTS2,RXRB,ZBTB12,SLC17A7,NRP2,SYT6,CCDC88B,ERBB3,CCDC3,RBM24,RPL17,CPXM2,RASL12,ADCK5,DPPA2,NEUROG1,SERTAD4,POU3F2,DACT1,DPPA4,RPS20,SCX,ABTB2,PLXND1,PPFIA4,SPNS2,PSME1,AP1M1,TBX3,PLPP4,ADAM33,TMEM132E,B3GNT9,COLGALT2,SOGA3,RPS14,SH2D2A,OLFM3,STAT5A,FAM189A1,TDGF1,CADPS,KBTBD11,RNF175,HPSE2,CWC25,FEZF1,PDYN,WN…
TF	Factor: E2F-1:Elk-1; motif: SGCGCSNNAMCGGAAGT; match class: 0	TF:M08205_0	0.015164	1.81918	14544	300	252	19945	TFAP2A,TMEM42,TRIM9,PRRX2,RNF5,MED22,TSEN34,GALNS,RAB32,CCER2,LYPD1,COL14A1,ARHGEF10,ADAMTS2,RXRB,ZBTB12,SLC17A7,NRP2,SYT6,CCDC88B,ERBB3,CCDC3,RBM24,RPL17,CPXM2,RASL12,ADCK5,DPPA2,NEUROG1,SERTAD4,POU3F2,DACT1,DPPA4,RPS20,SCX,ABTB2,PLXND1,PPFIA4,SPNS2,PSME1,AP1M1,TBX3,PLPP4,ADAM33,TMEM132E,B3GNT9,COLGALT2,SOGA3,RPS14,SH2D2A,OLFM3,STAT5A,FAM189A1,TDGF1,CADPS,KBTBD11,RNF175,HPSE2,CWC25,FEZF1,PDYN,WN…
TF	Factor: Sp2; motif: NTWAGTCCCGCCCMCTT	TF:M12155	0.016245	1.78928	4620	300	104	19945	THBS2,TRIM9,PRRX2,RNF5,BST2,MED22,TSEN34,GALNS,CCER2,LYPD1,RXRB,ZBTB12,SLC17A7,CCDC88B,CCDC3,RBM24,RASL12,ADCK5,DPPA2,POU3F2,DPPA4,RPS20,SCX,ABTB2,PLXND1,PPFIA4,TBX3,B3GNT9,OLFM3,TDGF1,RNF175,HPSE2,CWC25,ANKRD34B,NKD1,BAIAP3,NXPH4,ACSF2,DLG5,PYGL,RIPK4,STMN3,TERF2IP,RAB3A,PSD2,RAB26,SERPINA5,SMARCB1,THBS1,L1CAM,LRRC7,NFIA,CARMIL2,CPE,ATG16L1,CUTA,NPY5R,CKS1B,PITPNM1,SESN2,PDGFA,ALDH2,HHAT,NDUFA4L…
TF	Factor: Sp2; motif: NTWAGTCCCGCCCMCTT; match class: 0	TF:M12155_0	0.016245	1.78928	4620	300	104	19945	THBS2,TRIM9,PRRX2,RNF5,BST2,MED22,TSEN34,GALNS,CCER2,LYPD1,RXRB,ZBTB12,SLC17A7,CCDC88B,CCDC3,RBM24,RASL12,ADCK5,DPPA2,POU3F2,DPPA4,RPS20,SCX,ABTB2,PLXND1,PPFIA4,TBX3,B3GNT9,OLFM3,TDGF1,RNF175,HPSE2,CWC25,ANKRD34B,NKD1,BAIAP3,NXPH4,ACSF2,DLG5,PYGL,RIPK4,STMN3,TERF2IP,RAB3A,PSD2,RAB26,SERPINA5,SMARCB1,THBS1,L1CAM,LRRC7,NFIA,CARMIL2,CPE,ATG16L1,CUTA,NPY5R,CKS1B,PITPNM1,SESN2,PDGFA,ALDH2,HHAT,NDUFA4L…
TF	Factor: KLF15; motif: RCCMCRCCCMCN	TF:M12160	0.0182134	1.73961	12966	300	231	19945	TFAP2A,NSG2,TMEM42,THBS2,TRIM9,PRRX2,BST2,MED22,TSEN34,GALNS,RAB32,CCER2,LYPD1,COL14A1,ARHGEF10,RXRB,ZBTB12,SLC17A7,SYT6,CCDC88B,ERBB3,CCDC3,RBM24,CPXM2,HSD17B2,RASL12,ADCK5,DPPA2,NEUROG1,POU3F2,DACT1,RPS20,SCX,ABTB2,PLXND1,PPFIA4,SPNS2,PSME1,SYP,TBX3,FOXA3,GRIA2,TMEM132E,B3GNT9,COLGALT2,SOGA3,COL1A2,SH2D2A,FAM189A1,CADPS,KBTBD11,RNF175,HPSE2,CWC25,FEZF1,WNT5A,GRHL3,NKD1,CA2,DLX4,EYA2,BAIAP3,NXPH…
TF	Factor: KLF15; motif: RCCMCRCCCMCN; match class: 0	TF:M12160_0	0.0182134	1.73961	12966	300	231	19945	TFAP2A,NSG2,TMEM42,THBS2,TRIM9,PRRX2,BST2,MED22,TSEN34,GALNS,RAB32,CCER2,LYPD1,COL14A1,ARHGEF10,RXRB,ZBTB12,SLC17A7,SYT6,CCDC88B,ERBB3,CCDC3,RBM24,CPXM2,HSD17B2,RASL12,ADCK5,DPPA2,NEUROG1,POU3F2,DACT1,RPS20,SCX,ABTB2,PLXND1,PPFIA4,SPNS2,PSME1,SYP,TBX3,FOXA3,GRIA2,TMEM132E,B3GNT9,COLGALT2,SOGA3,COL1A2,SH2D2A,FAM189A1,CADPS,KBTBD11,RNF175,HPSE2,CWC25,FEZF1,WNT5A,GRHL3,NKD1,CA2,DLX4,EYA2,BAIAP3,NXPH…
TF	Factor: SP1; motif: CCCCKCCCCC; match class: 0	TF:M02281_0	0.0191941	1.71683	6499	300	135	19945	PRRX2,BST2,TSEN34,GALNS,RAB32,CCER2,ARHGEF10,RXRB,ZBTB12,SLC17A7,SYT6,ERBB3,CPXM2,RASL12,ADCK5,DPPA2,NEUROG1,POU3F2,RPS20,SCX,PLXND1,PPFIA4,SYP,TBX3,GRIA2,B3GNT9,COL1A2,FAM189A1,NKD1,CA2,DLX4,BAIAP3,NXPH4,ACSF2,TARBP1,ST6GALNAC5,DLG5,NOS2,STMN3,AFAP1L2,PKD1,CCDC103,TERF2IP,UNC5C,RAB3A,SNAP25,KLF7,PSD2,DUSP15,RAB26,KIF17,PKDCC,ACP5,SMARCB1,THBS1,L1CAM,CA10,RPS26,NPPC,LRRC7,ST8SIA2,NFIA,ACAP1,PARM1…
TF	Factor: SP1; motif: CCCCKCCCCC	TF:M02281	0.0191941	1.71683	6499	300	135	19945	PRRX2,BST2,TSEN34,GALNS,RAB32,CCER2,ARHGEF10,RXRB,ZBTB12,SLC17A7,SYT6,ERBB3,CPXM2,RASL12,ADCK5,DPPA2,NEUROG1,POU3F2,RPS20,SCX,PLXND1,PPFIA4,SYP,TBX3,GRIA2,B3GNT9,COL1A2,FAM189A1,NKD1,CA2,DLX4,BAIAP3,NXPH4,ACSF2,TARBP1,ST6GALNAC5,DLG5,NOS2,STMN3,AFAP1L2,PKD1,CCDC103,TERF2IP,UNC5C,RAB3A,SNAP25,KLF7,PSD2,DUSP15,RAB26,KIF17,PKDCC,ACP5,SMARCB1,THBS1,L1CAM,CA10,RPS26,NPPC,LRRC7,ST8SIA2,NFIA,ACAP1,PARM1…
TF	Factor: KLF15; motif: NCCMCGCCCMCN; match class: 1	TF:M12158_1	0.020557	1.68704	5591	300	120	19945	TMEM42,PRRX2,MED22,TSEN34,RAB32,CCER2,LYPD1,ADAMTS2,ZBTB12,SLC17A7,SYT6,CCDC88B,ERBB3,RBM24,RASL12,ADCK5,DPPA2,POU3F2,SCX,ABTB2,PLXND1,PPFIA4,PSME1,B3GNT9,SOGA3,FAM189A1,CADPS,KBTBD11,HPSE2,GRHL3,NKD1,CA2,DLX4,BAIAP3,NXPH4,ACSF2,ATP2B2,ST6GALNAC5,NOS2,PYGL,MGAT4B,RIPK4,STMN3,TTC38,PKD1,CORO2A,EBF2,UNC5C,SNAP25,KLF7,PSD2,RAB26,KIF17,PKDCC,ACP5,SMARCB1,SMPD3,THBS1,L1CAM,LRRC7,CARMIL2,YPEL4,TTYH2,NP…
TF	Factor: Egr-2; motif: GNGRRNGWGKGGGNGGRG	TF:M09898	0.0207681	1.6826	6694	300	138	19945	TMEM42,PRRX2,RNF5,MED22,TSEN34,GALNS,RAB32,CCER2,LYPD1,ARHGEF10,ADAMTS2,RXRB,SLC17A7,SYT6,CCDC88B,CCDC3,RASL12,DPPA2,SERTAD4,POU3F2,DACT1,SCX,ABTB2,PLXND1,SYP,TBX3,FOXA3,ADAM33,TMEM132E,B3GNT9,RPS14,SH2D2A,FAM189A1,KBTBD11,WNT5A,GRHL3,NKD1,CA2,DLX4,NXPH4,ACSF2,ATP2B2,DLG5,PYGL,MGAT4B,STMN3,FBLL1,EGFL8,PKD1,CORO2A,EBF2,TERF2IP,UNC5C,RAB3A,SNAP25,KLF7,PSD2,DUSP15,RAB26,PKDCC,ACP5,SMARCB1,CA10,RPS26…
TF	Factor: Egr-2; motif: GNGRRNGWGKGGGNGGRG; match class: 0	TF:M09898_0	0.0207681	1.6826	6694	300	138	19945	TMEM42,PRRX2,RNF5,MED22,TSEN34,GALNS,RAB32,CCER2,LYPD1,ARHGEF10,ADAMTS2,RXRB,SLC17A7,SYT6,CCDC88B,CCDC3,RASL12,DPPA2,SERTAD4,POU3F2,DACT1,SCX,ABTB2,PLXND1,SYP,TBX3,FOXA3,ADAM33,TMEM132E,B3GNT9,RPS14,SH2D2A,FAM189A1,KBTBD11,WNT5A,GRHL3,NKD1,CA2,DLX4,NXPH4,ACSF2,ATP2B2,DLG5,PYGL,MGAT4B,STMN3,FBLL1,EGFL8,PKD1,CORO2A,EBF2,TERF2IP,UNC5C,RAB3A,SNAP25,KLF7,PSD2,DUSP15,RAB26,PKDCC,ACP5,SMARCB1,CA10,RPS26…
TF	Factor: LRF; motif: GGGGKYNNB	TF:M01100	0.0224515	1.64875	7585	300	152	19945	PRRX2,RNF5,BST2,MED22,TSEN34,GALNS,RAB32,COL14A1,ARHGEF10,ADAMTS2,RXRB,NRP2,SYT6,CERCAM,ERBB3,RPL17,CPXM2,NTS,RASL12,ADCK5,DPPA2,NEUROG1,SERTAD4,DACT1,RPS20,SCX,PLXND1,SPNS2,SYP,FOXA3,TMEM132E,B3GNT9,COL1A2,STAT5A,TDGF1,CADPS,KBTBD11,RNF175,HPSE2,FEZF1,NKD1,CA2,DLX4,EYA2,BAIAP3,NXPH4,ACSF2,ATP2B2,GDF10,DLG5,NOS2,PYGL,MGAT4B,STMN3,FBLL1,CHST7,PKD1,CORO2A,EBF2,HEYL,ORM1,PSD2,DUSP15,CRYGD,KIF17,PKDC…
TF	Factor: LRF; motif: GGGGKYNNB; match class: 0	TF:M01100_0	0.0224515	1.64875	7585	300	152	19945	PRRX2,RNF5,BST2,MED22,TSEN34,GALNS,RAB32,COL14A1,ARHGEF10,ADAMTS2,RXRB,NRP2,SYT6,CERCAM,ERBB3,RPL17,CPXM2,NTS,RASL12,ADCK5,DPPA2,NEUROG1,SERTAD4,DACT1,RPS20,SCX,PLXND1,SPNS2,SYP,FOXA3,TMEM132E,B3GNT9,COL1A2,STAT5A,TDGF1,CADPS,KBTBD11,RNF175,HPSE2,FEZF1,NKD1,CA2,DLX4,EYA2,BAIAP3,NXPH4,ACSF2,ATP2B2,GDF10,DLG5,NOS2,PYGL,MGAT4B,STMN3,FBLL1,CHST7,PKD1,CORO2A,EBF2,HEYL,ORM1,PSD2,DUSP15,CRYGD,KIF17,PKDC…
TF	Factor: EGR1; motif: NGNGKGGGYGGNGS	TF:M09761	0.0231834	1.63482	5185	300	113	19945	TMEM42,PRRX2,MED22,TSEN34,RAB32,CCER2,ADAMTS2,ZBTB12,SLC17A7,CCDC3,RBM24,RASL12,ADCK5,NEUROG1,SERTAD4,POU3F2,SCX,ABTB2,PLXND1,PSME1,SYP,FOXA3,PLPP4,GRIA2,TMEM132E,B3GNT9,RPS14,FAM189A1,KBTBD11,HPSE2,CWC25,GRHL3,NKD1,CA2,DLX4,BAIAP3,NXPH4,ACSF2,TARBP1,MGAT4B,STMN3,TTC38,FBLL1,PKD1,UNC5C,SNAP25,KLF7,PSD2,DUSP15,RAB26,PKDCC,RAP1GAP2,SMARCB1,L1CAM,CA10,LRRC7,NFIA,YPEL4,ATG16L1,NPY5R,APCDD1,RARRES2,PD…
TF	Factor: EGR1; motif: NGNGKGGGYGGNGS; match class: 0	TF:M09761_0	0.0231834	1.63482	5185	300	113	19945	TMEM42,PRRX2,MED22,TSEN34,RAB32,CCER2,ADAMTS2,ZBTB12,SLC17A7,CCDC3,RBM24,RASL12,ADCK5,NEUROG1,SERTAD4,POU3F2,SCX,ABTB2,PLXND1,PSME1,SYP,FOXA3,PLPP4,GRIA2,TMEM132E,B3GNT9,RPS14,FAM189A1,KBTBD11,HPSE2,CWC25,GRHL3,NKD1,CA2,DLX4,BAIAP3,NXPH4,ACSF2,TARBP1,MGAT4B,STMN3,TTC38,FBLL1,PKD1,UNC5C,SNAP25,KLF7,PSD2,DUSP15,RAB26,PKDCC,RAP1GAP2,SMARCB1,L1CAM,CA10,LRRC7,NFIA,YPEL4,ATG16L1,NPY5R,APCDD1,RARRES2,PD…
TF	Factor: BTEB2; motif: WGGGTGKGGCNGGN	TF:M09972	0.025125	1.59989	9294	300	178	19945	TFAP2A,TMEM42,THBS2,PRRX2,RNF5,MED22,TSEN34,GALNS,RAB32,CCER2,LYPD1,ARHGEF10,ADAMTS2,RXRB,ZBTB12,SLC17A7,GPR143,NRP2,SYT6,CCDC88B,CCDC3,RBM24,CPXM2,HSD17B2,RASL12,ADCK5,DPPA2,SERTAD4,SCX,ABTB2,PLXND1,PPFIA4,SPNS2,TMEM130,PSME1,SYP,TBX3,TMEM132E,B3GNT9,SOGA3,COL1A2,SH2D2A,STAT5A,FAM189A1,FEZF1,WNT5A,GRHL3,SPOCK2,NKD1,CA2,DLX4,EYA2,BAIAP3,NXPH4,ACSF2,ATP2B2,GDF10,DLG5,NOS2,PYGL,MGAT4B,S100A10,STMN3…
TF	Factor: BTEB2; motif: WGGGTGKGGCNGGN; match class: 0	TF:M09972_0	0.025125	1.59989	9294	300	178	19945	TFAP2A,TMEM42,THBS2,PRRX2,RNF5,MED22,TSEN34,GALNS,RAB32,CCER2,LYPD1,ARHGEF10,ADAMTS2,RXRB,ZBTB12,SLC17A7,GPR143,NRP2,SYT6,CCDC88B,CCDC3,RBM24,CPXM2,HSD17B2,RASL12,ADCK5,DPPA2,SERTAD4,SCX,ABTB2,PLXND1,PPFIA4,SPNS2,TMEM130,PSME1,SYP,TBX3,TMEM132E,B3GNT9,SOGA3,COL1A2,SH2D2A,STAT5A,FAM189A1,FEZF1,WNT5A,GRHL3,SPOCK2,NKD1,CA2,DLX4,EYA2,BAIAP3,NXPH4,ACSF2,ATP2B2,GDF10,DLG5,NOS2,PYGL,MGAT4B,S100A10,STMN3…
TF	Factor: AP-2gamma; motif: GCCYNCRGSN	TF:M03811	0.0257327	1.58952	8899	300	172	19945	TFAP2A,TMEM42,TSEN34,GALNS,RAB32,LYPD1,ARHGEF10,ADAMTS2,RXRB,ZBTB12,SLC17A7,GPR143,NRP2,CERCAM,ERBB3,CCDC3,RBM24,RPL17,CPXM2,ADCK5,NEUROG1,SERTAD4,POU3F2,DACT1,RPS20,PLXND1,PPFIA4,SPNS2,TMEM130,PSME1,AP1M1,SYP,FOXA3,PLPP4,TMEM132E,B3GNT9,COLGALT2,RPS14,COL1A2,FAM189A1,CADPS,WNT5A,GPR1,SPOCK2,FLRT1,NKD1,CA2,DLX4,EYA2,BAIAP3,SMIM3,ACSF2,TARBP1,ATP2B2,GDF10,DLG5,NOS2,PYGL,MGAT4B,RIPK4,STMN3,AFAP1L2,…
TF	Factor: AP-2gamma; motif: GCCYNCRGSN; match class: 0	TF:M03811_0	0.0257327	1.58952	8899	300	172	19945	TFAP2A,TMEM42,TSEN34,GALNS,RAB32,LYPD1,ARHGEF10,ADAMTS2,RXRB,ZBTB12,SLC17A7,GPR143,NRP2,CERCAM,ERBB3,CCDC3,RBM24,RPL17,CPXM2,ADCK5,NEUROG1,SERTAD4,POU3F2,DACT1,RPS20,PLXND1,PPFIA4,SPNS2,TMEM130,PSME1,AP1M1,SYP,FOXA3,PLPP4,TMEM132E,B3GNT9,COLGALT2,RPS14,COL1A2,FAM189A1,CADPS,WNT5A,GPR1,SPOCK2,FLRT1,NKD1,CA2,DLX4,EYA2,BAIAP3,SMIM3,ACSF2,TARBP1,ATP2B2,GDF10,DLG5,NOS2,PYGL,MGAT4B,RIPK4,STMN3,AFAP1L2,…
TF	Factor: E2F-4; motif: SNGGGCGGGAANN	TF:M09894	0.0272989	1.56385	16331	300	273	19945	TFAP2A,NSG2,TMEM42,THBS2,TRIM9,PRRX2,RNF5,BST2,MED22,TSEN34,GALNS,RAB32,CCER2,LYPD1,COL14A1,ARHGEF10,ADAMTS2,RXRB,ZBTB12,SLC17A7,GPR143,NRP2,SYT6,CCDC88B,ERBB3,CCDC3,RBM24,RPL17,CPXM2,RASL12,ADCK5,DPPA2,NEUROG1,SERTAD4,POU3F2,DACT1,DPPA4,RPS20,SCX,ABTB2,PLXND1,PPFIA4,SPNS2,PSME1,AP1M1,SYP,TBX3,FOXA3,PLPP4,GRIA2,ADAM33,TMEM132E,B3GNT9,COLGALT2,SOGA3,RPS14,COL1A2,OLFM3,STAT5A,FAM189A1,TDGF1,CADPS,K…
TF	Factor: E2F-4; motif: SNGGGCGGGAANN; match class: 0	TF:M09894_0	0.0272989	1.56385	16331	300	273	19945	TFAP2A,NSG2,TMEM42,THBS2,TRIM9,PRRX2,RNF5,BST2,MED22,TSEN34,GALNS,RAB32,CCER2,LYPD1,COL14A1,ARHGEF10,ADAMTS2,RXRB,ZBTB12,SLC17A7,GPR143,NRP2,SYT6,CCDC88B,ERBB3,CCDC3,RBM24,RPL17,CPXM2,RASL12,ADCK5,DPPA2,NEUROG1,SERTAD4,POU3F2,DACT1,DPPA4,RPS20,SCX,ABTB2,PLXND1,PPFIA4,SPNS2,PSME1,AP1M1,SYP,TBX3,FOXA3,PLPP4,GRIA2,ADAM33,TMEM132E,B3GNT9,COLGALT2,SOGA3,RPS14,COL1A2,OLFM3,STAT5A,FAM189A1,TDGF1,CADPS,K…
TF	Factor: RREB-1; motif: CCCCAAACMMCCCC	TF:M00257	0.028389	1.54685	10597	300	197	19945	TFAP2A,NSG2,TMEM42,ZNF385B,PRRX2,RNF5,MED22,TSEN34,GALNS,CCER2,LYPD1,ARHGEF10,ADAMTS2,RXRB,ZBTB12,SLC17A7,GPR143,NRP2,SYT6,CCDC88B,CERCAM,CCDC3,RBM24,CPXM2,RGS5,RASL12,ADCK5,DPPA2,NEUROG1,SERTAD4,DACT1,DPPA4,SCX,ABTB2,PLXND1,PPFIA4,SPNS2,PSME1,SYP,TBX3,FOXA3,ADAM33,TMEM132E,B3GNT9,SOGA3,COL1A2,SH2D2A,STAT5A,FAM189A1,TDGF1,CADPS,KBTBD11,RNF175,HPSE2,CWC25,FEZF1,WNT5A,GRHL3,ANKRD34B,SPOCK2,NKD1,CA2…
TF	Factor: RREB-1; motif: CCCCAAACMMCCCC; match class: 0	TF:M00257_0	0.028389	1.54685	10597	300	197	19945	TFAP2A,NSG2,TMEM42,ZNF385B,PRRX2,RNF5,MED22,TSEN34,GALNS,CCER2,LYPD1,ARHGEF10,ADAMTS2,RXRB,ZBTB12,SLC17A7,GPR143,NRP2,SYT6,CCDC88B,CERCAM,CCDC3,RBM24,CPXM2,RGS5,RASL12,ADCK5,DPPA2,NEUROG1,SERTAD4,DACT1,DPPA4,SCX,ABTB2,PLXND1,PPFIA4,SPNS2,PSME1,SYP,TBX3,FOXA3,ADAM33,TMEM132E,B3GNT9,SOGA3,COL1A2,SH2D2A,STAT5A,FAM189A1,TDGF1,CADPS,KBTBD11,RNF175,HPSE2,CWC25,FEZF1,WNT5A,GRHL3,ANKRD34B,SPOCK2,NKD1,CA2…
TF	Factor: MAZ; motif: NKGGGAGGGGRGGR	TF:M02023	0.0310067	1.50854	7179	300	145	19945	TMEM42,THBS2,PRRX2,RNF5,MED22,GALNS,RAB32,CCER2,COL14A1,ARHGEF10,ADAMTS2,RXRB,ZBTB12,SLC17A7,SYT6,CCDC88B,TNNC2,CCDC3,RBM24,HSD17B2,RASL12,ADCK5,DPPA2,SERTAD4,POU3F2,DACT1,RPS20,SCX,PLXND1,PPFIA4,TMEM130,PSME1,SYP,ADAM33,TMEM132E,SOGA3,COL1A2,SH2D2A,FAM189A1,TDGF1,KBTBD11,HPSE2,GRHL3,ANKRD34B,CA2,DLX4,EYA2,NXPH4,ACSF2,ATP2B2,GDF10,DLG5,NOS2,PYGL,MGAT4B,STMN3,TTC38,AFAP1L2,PKD1,CORO2A,EBF2,UNC5C,R…
TF	Factor: MAZ; motif: NKGGGAGGGGRGGR; match class: 0	TF:M02023_0	0.0310067	1.50854	7179	300	145	19945	TMEM42,THBS2,PRRX2,RNF5,MED22,GALNS,RAB32,CCER2,COL14A1,ARHGEF10,ADAMTS2,RXRB,ZBTB12,SLC17A7,SYT6,CCDC88B,TNNC2,CCDC3,RBM24,HSD17B2,RASL12,ADCK5,DPPA2,SERTAD4,POU3F2,DACT1,RPS20,SCX,PLXND1,PPFIA4,TMEM130,PSME1,SYP,ADAM33,TMEM132E,SOGA3,COL1A2,SH2D2A,FAM189A1,TDGF1,KBTBD11,HPSE2,GRHL3,ANKRD34B,CA2,DLX4,EYA2,NXPH4,ACSF2,ATP2B2,GDF10,DLG5,NOS2,PYGL,MGAT4B,STMN3,TTC38,AFAP1L2,PKD1,CORO2A,EBF2,UNC5C,R…
TF	Factor: ER-beta; motif: RGGTCASCNTGMCCY; match class: 1	TF:M09910_1	0.0323385	1.49028	4110	300	94	19945	PRRX2,MED22,ADAMTS2,RXRB,ZBTB12,GPR143,SYT6,CCDC88B,TNNC2,CPXM2,RASL12,ADCK5,DACT1,SCX,PLXND1,SPNS2,B3GNT9,COLGALT2,COL1A2,SH2D2A,TDGF1,KBTBD11,FLRT1,NKD1,DLX4,BAIAP3,TARBP1,ATP2B2,GDF10,DLG5,NOS2,MGAT4B,TTC38,AFAP1L2,FBLL1,EGFL8,PKD1,HEYL,RAB3A,PSD2,DUSP15,RAB26,PKDCC,ACP5,SMPD3,LRRC7,CARMIL2,MFAP2,TTYH2,ATG16L1,HAS3,APCDD1,PITPNM1,RARRES2,PDGFA,TIMP3,SPON1,DISP3,SSC4D,NMNAT3,STOM,INA,EVX1,TBC1D…
TF	Factor: LKLF; motif: CNCCACCCS; match class: 0	TF:M08819_0	0.0323896	1.48959	5640	300	120	19945	TFAP2A,TMEM42,THBS2,PRRX2,MED22,GALNS,LYPD1,ZBTB12,SLC17A7,GPR143,SYT6,CCDC88B,CCDC3,HSD17B2,RASL12,DPPA2,SERTAD4,POU3F2,SCX,ABTB2,PLXND1,PPFIA4,SPNS2,PSME1,TMEM132E,B3GNT9,SOGA3,STAT5A,FAM189A1,CADPS,CWC25,FEZF1,WNT5A,GRHL3,SPOCK2,CA2,DLX4,ATP2B2,DLG5,MGAT4B,STMN3,EGFL8,CORO2A,EBF2,HEYL,UNC5C,SNAP25,KLF7,DUSP15,RAB26,CNTN1,SERPINA5,ACP5,DHX16,SMARCB1,SMPD3,L1CAM,RASD2,NFIA,GRP,YPEL4,ITGA8,TEKT1,…
TF	Factor: LKLF; motif: CNCCACCCS	TF:M08819	0.0323896	1.48959	5640	300	120	19945	TFAP2A,TMEM42,THBS2,PRRX2,MED22,GALNS,LYPD1,ZBTB12,SLC17A7,GPR143,SYT6,CCDC88B,CCDC3,HSD17B2,RASL12,DPPA2,SERTAD4,POU3F2,SCX,ABTB2,PLXND1,PPFIA4,SPNS2,PSME1,TMEM132E,B3GNT9,SOGA3,STAT5A,FAM189A1,CADPS,CWC25,FEZF1,WNT5A,GRHL3,SPOCK2,CA2,DLX4,ATP2B2,DLG5,MGAT4B,STMN3,EGFL8,CORO2A,EBF2,HEYL,UNC5C,SNAP25,KLF7,DUSP15,RAB26,CNTN1,SERPINA5,ACP5,DHX16,SMARCB1,SMPD3,L1CAM,RASD2,NFIA,GRP,YPEL4,ITGA8,TEKT1,…
TF	Factor: ETF; motif: CCCCGCCCCYN	TF:M07039	0.0326421	1.48622	16523	300	275	19945	TFAP2A,NSG2,TMEM42,THBS2,TRIM9,PRRX2,RNF5,BST2,MED22,TSEN34,GALNS,RAB32,CCER2,LYPD1,ARHGEF10,ADAMTS2,RXRB,ZBTB12,SLC17A7,GPR143,NRP2,SYT6,CCDC88B,TNNC2,CERCAM,ERBB3,CCDC3,RBM24,CPXM2,HSD17B2,NTS,RASL12,ADCK5,DPPA2,NEUROG1,SERTAD4,POU3F2,DACT1,DPPA4,RPS20,SCX,ABTB2,PLXND1,PPFIA4,SPNS2,TMEM130,PSME1,AP1M1,SYP,TBX3,FOXA3,PLPP4,GRIA2,ADAM33,TMEM132E,B3GNT9,COLGALT2,SOGA3,RPS14,COL1A2,SH2D2A,OLFM3,STA…
TF	Factor: ETF; motif: CCCCGCCCCYN; match class: 0	TF:M07039_0	0.0326421	1.48622	16523	300	275	19945	TFAP2A,NSG2,TMEM42,THBS2,TRIM9,PRRX2,RNF5,BST2,MED22,TSEN34,GALNS,RAB32,CCER2,LYPD1,ARHGEF10,ADAMTS2,RXRB,ZBTB12,SLC17A7,GPR143,NRP2,SYT6,CCDC88B,TNNC2,CERCAM,ERBB3,CCDC3,RBM24,CPXM2,HSD17B2,NTS,RASL12,ADCK5,DPPA2,NEUROG1,SERTAD4,POU3F2,DACT1,DPPA4,RPS20,SCX,ABTB2,PLXND1,PPFIA4,SPNS2,TMEM130,PSME1,AP1M1,SYP,TBX3,FOXA3,PLPP4,GRIA2,ADAM33,TMEM132E,B3GNT9,COLGALT2,SOGA3,RPS14,COL1A2,SH2D2A,OLFM3,STA…
TF	Factor: PLAG1; motif: CCCCCKWNNNGGSCCC; match class: 0	TF:M01973_0	0.032676	1.48577	6189	300	129	19945	TFAP2A,TMEM42,PRRX2,BST2,ARHGEF10,ADAMTS2,ZBTB12,SLC17A7,GPR143,SYT6,TNNC2,CPXM2,RASL12,POU3F2,DACT1,SCX,PLXND1,PPFIA4,SPNS2,PSME1,SYP,FOXA3,PLPP4,GRIA2,ADAM33,TMEM132E,FAM189A1,KBTBD11,SPOCK2,FLRT1,NKD1,CA2,DLX4,EYA2,BAIAP3,NXPH4,ATP2B2,ST6GALNAC5,MGAT4B,RIPK4,S100A10,STMN3,TTC38,AFAP1L2,FBLL1,EGFL8,PKD1,HEYL,ORM1,UNC5C,PSD2,RAB26,CRYGD,KIF17,PKDCC,RAP1GAP2,SMARCB1,SMPD3,THBS1,RASD2,ST8SIA2,NFIA…
TF	Factor: PLAG1; motif: CCCCCKWNNNGGSCCC	TF:M01973	0.032676	1.48577	6189	300	129	19945	TFAP2A,TMEM42,PRRX2,BST2,ARHGEF10,ADAMTS2,ZBTB12,SLC17A7,GPR143,SYT6,TNNC2,CPXM2,RASL12,POU3F2,DACT1,SCX,PLXND1,PPFIA4,SPNS2,PSME1,SYP,FOXA3,PLPP4,GRIA2,ADAM33,TMEM132E,FAM189A1,KBTBD11,SPOCK2,FLRT1,NKD1,CA2,DLX4,EYA2,BAIAP3,NXPH4,ATP2B2,ST6GALNAC5,MGAT4B,RIPK4,S100A10,STMN3,TTC38,AFAP1L2,FBLL1,EGFL8,PKD1,HEYL,ORM1,UNC5C,PSD2,RAB26,CRYGD,KIF17,PKDCC,RAP1GAP2,SMARCB1,SMPD3,THBS1,RASD2,ST8SIA2,NFIA…
TF	Factor: SP1:SP3; motif: CCSCCCCCYCC; match class: 1	TF:M01219_1	0.0330638	1.48065	2942	300	73	19945	TMEM42,PRRX2,TSEN34,RAB32,ZBTB12,SLC17A7,SYT6,RBM24,RASL12,SERTAD4,POU3F2,DACT1,SCX,ABTB2,PLXND1,SPNS2,PSME1,SYP,PLPP4,KBTBD11,NKD1,BAIAP3,ACSF2,DLG5,MGAT4B,STMN3,FBLL1,PKD1,CORO2A,SNAP25,KLF7,PSD2,DUSP15,RAB26,PKDCC,SMARCB1,THBS1,CA10,RASD2,LRRC7,NPY5R,PITPNM1,PDGFA,ALDH2,ADAM12,CDK5R2,SCRT2,TRIB3,RAI2,SRRM4,COL9A2,TPPP,CDH15,XKR7,BCL2,CPLX3,TTLL9,PPM1J,INSM1,CLN8,ZBTB22,ONECUT2,TMEM221,FAM78B,K…
TF	Factor: ZNF148; motif: NNNNNNCCNNCCCCTCCCCCACCCN; match class: 1	TF:M09834_1	0.0338866	1.46997	2890	300	72	19945	PRRX2,TSEN34,GALNS,RAB32,ZBTB12,SLC17A7,SYT6,RASL12,POU3F2,SCX,ABTB2,PLXND1,PPFIA4,SYP,SOGA3,FAM189A1,GRHL3,NKD1,CA2,DLX4,BAIAP3,NXPH4,ACSF2,STMN3,PKD1,UNC5C,RAB3A,SNAP25,KLF7,RAB26,PKDCC,CNTN1,L1CAM,LRRC7,ST8SIA2,YPEL4,TTYH2,ITPR3,HAS3,PITPNM1,SESN2,PDGFA,NMNAT3,SOCS2,RING1,TBC1D9,SCRT2,TUBB2A,SRRM4,HES7,PDGFC,TPPP,CDH15,CPLX3,SCN4B,KIF21B,FOXD3,SMARCD3,PPM1J,INSM1,CLN8,ONECUT2,TMEM221,FAM78B,LI…
TF	Factor: KLF15; motif: NCCMCGCCCMCN; match class: 0	TF:M12158_0	0.0359585	1.4442	10765	300	199	19945	TFAP2A,NSG2,TMEM42,TRIM9,PRRX2,RNF5,BST2,MED22,TSEN34,GALNS,RAB32,CCER2,LYPD1,ARHGEF10,ADAMTS2,RXRB,ZBTB12,SLC17A7,SYT6,CCDC88B,ERBB3,CCDC3,RBM24,RASL12,ADCK5,DPPA2,POU3F2,SCX,ABTB2,PLXND1,PPFIA4,SPNS2,PSME1,SYP,TBX3,FOXA3,TMEM132E,B3GNT9,COLGALT2,SOGA3,COL1A2,STAT5A,FAM189A1,CADPS,KBTBD11,RNF175,HPSE2,CWC25,FEZF1,WNT5A,GRHL3,NKD1,CA2,DLX4,BAIAP3,NXPH4,NEUROD4,ZNHIT3,ACSF2,TARBP1,ATP2B2,GDF10,ST6…
TF	Factor: KLF15; motif: NCCMCGCCCMCN	TF:M12158	0.0359585	1.4442	10765	300	199	19945	TFAP2A,NSG2,TMEM42,TRIM9,PRRX2,RNF5,BST2,MED22,TSEN34,GALNS,RAB32,CCER2,LYPD1,ARHGEF10,ADAMTS2,RXRB,ZBTB12,SLC17A7,SYT6,CCDC88B,ERBB3,CCDC3,RBM24,RASL12,ADCK5,DPPA2,POU3F2,SCX,ABTB2,PLXND1,PPFIA4,SPNS2,PSME1,SYP,TBX3,FOXA3,TMEM132E,B3GNT9,COLGALT2,SOGA3,COL1A2,STAT5A,FAM189A1,CADPS,KBTBD11,RNF175,HPSE2,CWC25,FEZF1,WNT5A,GRHL3,NKD1,CA2,DLX4,BAIAP3,NXPH4,NEUROD4,ZNHIT3,ACSF2,TARBP1,ATP2B2,GDF10,ST6…
TF	Factor: E2F-1; motif: NGGGCGGGARV; match class: 1	TF:M07206_1	0.0375147	1.4258	10909	300	201	19945	TRIM9,PRRX2,RNF5,MED22,TSEN34,GALNS,RAB32,LYPD1,COL14A1,ARHGEF10,ADAMTS2,RXRB,SLC17A7,SYT6,ERBB3,CCDC3,RBM24,RPL17,CPXM2,ADCK5,NEUROG1,SERTAD4,POU3F2,DACT1,RPS20,SCX,ABTB2,PLXND1,PPFIA4,SPNS2,PSME1,SYP,TBX3,FOXA3,PLPP4,GRIA2,ADAM33,TMEM132E,B3GNT9,COLGALT2,COL1A2,FAM189A1,TDGF1,CADPS,KBTBD11,RNF175,HPSE2,FEZF1,WNT5A,ANKRD34B,SPOCK2,FLRT1,NKD1,CA2,DLX4,EYA2,BAIAP3,NXPH4,ZNHIT3,ACSF2,TARBP1,ATP2B2,…
TF	Factor: GEMIN3; motif: NCWGGRARRGRGNGNG	TF:M09727	0.0378564	1.42186	8618	300	167	19945	TFAP2A,TMEM42,TRIM9,PRRX2,TSEN34,GALNS,CCER2,LYPD1,COL14A1,ARHGEF10,ADAMTS2,RXRB,ZBTB12,SLC17A7,GPR143,SYT6,CCDC3,CPXM2,RGS5,RASL12,ADCK5,SERTAD4,POU3F2,DPPA4,ABTB2,PLXND1,PPFIA4,TMEM130,PSME1,AP1M1,SYP,TBX3,FOXA3,PLPP4,ADAM33,TMEM132E,B3GNT9,SH2D2A,STAT5A,CADPS,RNF175,FEZF1,WNT5A,NKD1,CA2,EYA2,NXPH4,NEUROD4,ACSF2,ATP2B2,GDF10,ST6GALNAC5,DLG5,NOS2,MGAT4B,RIPK4,STMN3,TTC38,FBLL1,CHST7,EGFL8,PKD1,C…
TF	Factor: GEMIN3; motif: NCWGGRARRGRGNGNG; match class: 0	TF:M09727_0	0.0378564	1.42186	8618	300	167	19945	TFAP2A,TMEM42,TRIM9,PRRX2,TSEN34,GALNS,CCER2,LYPD1,COL14A1,ARHGEF10,ADAMTS2,RXRB,ZBTB12,SLC17A7,GPR143,SYT6,CCDC3,CPXM2,RGS5,RASL12,ADCK5,SERTAD4,POU3F2,DPPA4,ABTB2,PLXND1,PPFIA4,TMEM130,PSME1,AP1M1,SYP,TBX3,FOXA3,PLPP4,ADAM33,TMEM132E,B3GNT9,SH2D2A,STAT5A,CADPS,RNF175,FEZF1,WNT5A,NKD1,CA2,EYA2,NXPH4,NEUROD4,ACSF2,ATP2B2,GDF10,ST6GALNAC5,DLG5,NOS2,MGAT4B,RIPK4,STMN3,TTC38,FBLL1,CHST7,EGFL8,PKD1,C…
TF	Factor: Sp1; motif: GGGGCGGGGT; match class: 1	TF:M00008_1	0.0401121	1.39672	4946	300	108	19945	PRRX2,RNF5,BST2,MED22,TSEN34,GALNS,CCER2,ARHGEF10,RXRB,ZBTB12,SLC17A7,SYT6,CCDC3,ADCK5,NEUROG1,SERTAD4,POU3F2,DACT1,SCX,PLXND1,PPFIA4,PSME1,AP1M1,SYP,TBX3,PLPP4,COL1A2,FAM189A1,KBTBD11,FEZF1,WNT5A,ANKRD34B,NKD1,CA2,BAIAP3,NXPH4,ACSF2,TARBP1,GDF10,NOS2,MGAT4B,STMN3,TTC38,FBLL1,PKD1,HEYL,SNAP25,KLF7,PSD2,RAB26,KIF17,RAP1GAP2,SERPINA5,SMPD3,L1CAM,CA10,RASD2,LRRC7,ST8SIA2,CARMIL2,MFAP2,TTYH2,CUTA,ITP…
TF	Factor: Sp1; motif: GGNDGGRGGCGGGG; match class: 1	TF:M04953_1	0.0455884	1.34115	4086	300	93	19945	TFAP2A,PRRX2,TSEN34,GALNS,RAB32,CCER2,ADAMTS2,ZBTB12,SLC17A7,SYT6,ERBB3,RASL12,POU3F2,SCX,ABTB2,PLXND1,TMEM130,PSME1,TBX3,ADAM33,SOGA3,SH2D2A,FAM189A1,GRHL3,NKD1,CA2,DLX4,BAIAP3,NXPH4,ACSF2,MGAT4B,STMN3,PKD1,UNC5C,SNAP25,KLF7,PSD2,RAB26,KIF17,PKDCC,RAP1GAP2,SMPD3,L1CAM,CA10,LRRC7,ST8SIA2,NFIA,MFAP2,YPEL4,TTYH2,ITGA8,ITPR3,PITPNM1,RARRES2,SESN2,PDGFA,RUNX1T1,DISP3,FAM120B,NMNAT3,SOCS2,RING1,SCRT2,…
TF	Factor: Sp1; motif: NNGGGGCGGGGNN; match class: 0	TF:M00932_0	0.0481436	1.31746	10458	300	194	19945	TMEM42,THBS2,TRIM9,PRRX2,RNF5,BST2,MED22,TSEN34,GALNS,RAB32,CCER2,LYPD1,ARHGEF10,ADAMTS2,RXRB,ZBTB12,SLC17A7,NRP2,SYT6,CCDC88B,ERBB3,CCDC3,RBM24,CPXM2,RASL12,ADCK5,DPPA2,NEUROG1,SERTAD4,POU3F2,DACT1,SCX,ABTB2,PLXND1,PPFIA4,SPNS2,PSME1,AP1M1,SYP,TBX3,FOXA3,PLPP4,ADAM33,B3GNT9,COLGALT2,SOGA3,COL1A2,FAM189A1,TDGF1,CADPS,KBTBD11,CWC25,FEZF1,WNT5A,ANKRD34B,NKD1,CA2,DLX4,BAIAP3,NXPH4,ACSF2,TARBP1,ATP2B…
TF	Factor: Sp1; motif: NNGGGGCGGGGNN	TF:M00932	0.0481436	1.31746	10458	300	194	19945	TMEM42,THBS2,TRIM9,PRRX2,RNF5,BST2,MED22,TSEN34,GALNS,RAB32,CCER2,LYPD1,ARHGEF10,ADAMTS2,RXRB,ZBTB12,SLC17A7,NRP2,SYT6,CCDC88B,ERBB3,CCDC3,RBM24,CPXM2,RASL12,ADCK5,DPPA2,NEUROG1,SERTAD4,POU3F2,DACT1,SCX,ABTB2,PLXND1,PPFIA4,SPNS2,PSME1,AP1M1,SYP,TBX3,FOXA3,PLPP4,ADAM33,B3GNT9,COLGALT2,SOGA3,COL1A2,FAM189A1,TDGF1,CADPS,KBTBD11,CWC25,FEZF1,WNT5A,ANKRD34B,NKD1,CA2,DLX4,BAIAP3,NXPH4,ACSF2,TARBP1,ATP2B…
TF	Factor: MAZ; motif: CCCTCCCYCYN; match class: 0	TF:M07297_0	0.0490461	1.3094	2975	300	73	19945	TFAP2A,TRIM9,LYPD1,ARHGEF10,ADAMTS2,RXRB,ZBTB12,GPR143,CERCAM,ERBB3,CCDC3,SERTAD4,RPS20,TBX3,B3GNT9,COL1A2,SH2D2A,OLFM3,CADPS,KBTBD11,RNF175,NKD1,CA2,DLX4,ATP2B2,MGAT4B,STMN3,CORO2A,UNC5C,RAB3A,KLF7,PSD2,PKDCC,CNTN1,SMPD3,RPS26,ST8SIA2,YPEL4,CPE,RPL23,ITPR3,RARRES2,SESN2,NDUFA4L2,SPON1,B3GALT5,DISP3,TBC1D9,WNT2B,SCRT2,HES7,CDH15,RUSC2,FST,TNFRSF10B,SCN4B,IL11,INSM1,CLN8,ONECUT2,TMEM221,SIX6,RPS6K…
TF	Factor: MAZ; motif: CCCTCCCYCYN	TF:M07297	0.0490461	1.3094	2975	300	73	19945	TFAP2A,TRIM9,LYPD1,ARHGEF10,ADAMTS2,RXRB,ZBTB12,GPR143,CERCAM,ERBB3,CCDC3,SERTAD4,RPS20,TBX3,B3GNT9,COL1A2,SH2D2A,OLFM3,CADPS,KBTBD11,RNF175,NKD1,CA2,DLX4,ATP2B2,MGAT4B,STMN3,CORO2A,UNC5C,RAB3A,KLF7,PSD2,PKDCC,CNTN1,SMPD3,RPS26,ST8SIA2,YPEL4,CPE,RPL23,ITPR3,RARRES2,SESN2,NDUFA4L2,SPON1,B3GALT5,DISP3,TBC1D9,WNT2B,SCRT2,HES7,CDH15,RUSC2,FST,TNFRSF10B,SCN4B,IL11,INSM1,CLN8,ONECUT2,TMEM221,SIX6,RPS6K…
CORUM	ERBB3-SPG1 complex	CORUM:6505	0.0498216	1.30258	2	58	2	3629	ERBB3,L1CAM
CORUM	HAS2-HAS3	CORUM:7486	0.0498216	1.30258	2	58	2	3629	HAS3,HAS2

## Sheet: gprofiler_d25
Related to figure 4F. GO term enrichment analysis for top 300 genes driving interspecies variance at day 25 generated from g:Profiler (Reimand et al., 2007).
source	term_name	term_id	adjusted_p_value	negative_log10_of_adjusted_p_value	term_size	query_size	intersection_size	effective_domain_size	intersections
GO:BP	nervous system development	GO:0007399	2.47698e-07	6.60608	2432	272	77	17906	ATAT1,DACT1,PRRX1,EDNRA,NEUROG1,PCDH19,OLIG2,ADORA1,TGFB2,RASSF10,SYBU,EPHA8,RTN4RL2,LHFPL4,ALDH1A3,SIRT2,GAS8,POU3F2,RBFOX3,ATP1A2,SALL3,SCRT1,PTEN,PTN,NOS1,DSCAML1,MMP24,CPLX2,NHLH1,CDK5R2,CTSC,EVX1,INKA1,PLPPR1,TNC,FGF11,OLFM3,KIRREL3,LOXL3,SRRM4,VSX1,BARHL1,NRP2,ETS1,PPP1R17,TH,KALRN,TUBB2A,TPPP,LIN28A,FLOT1,ELAVL3,STMN4,ASCL2,SNAP25,SOX1,CD9,SSTR2,CNTN2,WNT10B,PADI2,INSM1,MPZ,L1CAM,NEUROD1,P…
GO:BP	developmental process	GO:0032502	1.64659e-06	5.78341	6630	272	150	17906	RFLNA,PSME1,ATAT1,SPNS2,DACT1,PRRX1,EDNRA,SH3PXD2A,FBL,NEUROG1,DPPA4,TGFBI,PCDH19,TMEM119,FAM20A,NPPC,OLIG2,ADORA1,TGFB2,RASSF10,UCP2,CPE,SYBU,NID1,SIAH3,EPHA8,RTN4RL2,LHFPL4,ALDH1A3,SIRT2,GAS8,POU3F2,IER3,RBFOX3,LAMA4,ATP1A2,COL16A1,XKR7,RING1,RND3,ADIPOR2,SALL3,RXRB,SCRT1,PTEN,EYA2,SNAI2,PTN,NOS1,DSCAML1,NPR1,MMP24,CDH15,PTPRN,CPLX2,RAD51C,NHLH1,C1QL4,CDK5R2,CTSC,EVX1,COL14A1,FBLIM1,PLPP4,INKA1…
GO:BP	anatomical structure development	GO:0048856	5.04641e-06	5.29702	6105	272	140	17906	RFLNA,PSME1,ATAT1,SPNS2,DACT1,PRRX1,EDNRA,SH3PXD2A,NEUROG1,DPPA4,TGFBI,PCDH19,TMEM119,FAM20A,NPPC,OLIG2,ADORA1,TGFB2,RASSF10,UCP2,CPE,SYBU,NID1,SIAH3,EPHA8,RTN4RL2,LHFPL4,ALDH1A3,SIRT2,GAS8,POU3F2,IER3,RBFOX3,LAMA4,ATP1A2,COL16A1,XKR7,RING1,RND3,ADIPOR2,SALL3,RXRB,SCRT1,PTEN,EYA2,SNAI2,PTN,NOS1,DSCAML1,NPR1,MMP24,CDH15,PTPRN,CPLX2,NHLH1,CDK5R2,CTSC,EVX1,COL14A1,FBLIM1,PLPP4,INKA1,SPN,TLL1,PLPPR1,…
GO:BP	system development	GO:0048731	8.01937e-05	4.09586	5020	272	118	17906	RFLNA,PSME1,ATAT1,SPNS2,DACT1,PRRX1,EDNRA,SH3PXD2A,NEUROG1,DPPA4,TGFBI,PCDH19,TMEM119,FAM20A,NPPC,OLIG2,ADORA1,TGFB2,RASSF10,UCP2,CPE,SYBU,NID1,EPHA8,RTN4RL2,LHFPL4,ALDH1A3,SIRT2,GAS8,POU3F2,RBFOX3,LAMA4,ATP1A2,RING1,ADIPOR2,SALL3,SCRT1,PTEN,SNAI2,PTN,NOS1,DSCAML1,NPR1,MMP24,PTPRN,CPLX2,NHLH1,CDK5R2,CTSC,EVX1,COL14A1,INKA1,SPN,TLL1,PLPPR1,TNC,FGF11,OLFM3,DACT2,KIRREL3,LOXL3,SRRM4,RFLNB,VSX1,TGFB3…
GO:BP	multicellular organism development	GO:0007275	0.000283545	3.54738	5604	272	126	17906	RFLNA,PSME1,ATAT1,SPNS2,DACT1,PRRX1,EDNRA,SH3PXD2A,NEUROG1,DPPA4,TGFBI,PCDH19,TMEM119,FAM20A,NPPC,OLIG2,ADORA1,TGFB2,RASSF10,UCP2,CPE,SYBU,NID1,SIAH3,EPHA8,RTN4RL2,LHFPL4,ALDH1A3,SIRT2,GAS8,POU3F2,RBFOX3,LAMA4,ATP1A2,RING1,ADIPOR2,SALL3,SCRT1,PTEN,EYA2,SNAI2,PTN,NOS1,DSCAML1,NPR1,MMP24,CDH15,PTPRN,CPLX2,NHLH1,CDK5R2,CTSC,EVX1,COL14A1,PLPP4,INKA1,SPN,TLL1,PLPPR1,TNC,FGF11,OLFM3,DACT2,KIRREL3,LOXL3…
GO:BP	limbic system development	GO:0021761	0.000375979	3.42484	114	272	12	17906	ATAT1,ALDH1A3,POU3F2,ATP1A2,PTEN,CDK5R2,KIRREL3,NRP2,ETS1,NEUROD1,SOX3,RELN
GO:BP	neurogenesis	GO:0022008	0.00114556	2.94098	1679	272	52	17906	ATAT1,PRRX1,NEUROG1,OLIG2,TGFB2,RASSF10,EPHA8,RTN4RL2,SIRT2,POU3F2,SALL3,SCRT1,PTEN,PTN,NOS1,DSCAML1,MMP24,CDK5R2,EVX1,TNC,OLFM3,KIRREL3,SRRM4,VSX1,BARHL1,NRP2,TH,KALRN,TUBB2A,TPPP,LIN28A,FLOT1,STMN4,ASCL2,SNAP25,SOX1,CD9,CNTN2,WNT10B,INSM1,L1CAM,NEUROD1,PCSK9,NTRK1,MT3,CSMD3,CDH11,POU3F4,SOX3,BMPR1B,RELN,RND2
GO:BP	head development	GO:0060322	0.00136199	2.86583	801	272	32	17906	ATAT1,EDNRA,PCDH19,OLIG2,RTN4RL2,ALDH1A3,SIRT2,GAS8,POU3F2,ATP1A2,SALL3,PTEN,PTN,DSCAML1,CDK5R2,KIRREL3,TGFB3,BARHL1,NRP2,ETS1,TH,SOX1,CD9,SSTR2,CNTN2,PADI2,NEUROD1,MT3,SCX,POU3F4,SOX3,RELN
GO:BP	cellular developmental process	GO:0048869	0.00177728	2.75024	4531	272	105	17906	RFLNA,PSME1,ATAT1,PRRX1,EDNRA,SH3PXD2A,FBL,NEUROG1,TGFBI,TMEM119,NPPC,OLIG2,TGFB2,RASSF10,EPHA8,RTN4RL2,SIRT2,POU3F2,LAMA4,RND3,SALL3,RXRB,SCRT1,PTEN,EYA2,SNAI2,PTN,NOS1,DSCAML1,MMP24,CDH15,CPLX2,NHLH1,C1QL4,CDK5R2,EVX1,COL14A1,FBLIM1,SPN,TLL1,TNC,OLFM3,DACT2,KIRREL3,TP53INP2,LOXL3,SRRM4,RFLNB,VSX1,TGFB3,BARHL1,NRP2,ETS1,TH,KALRN,TUBB2A,HAS2,TPPP,LIN28A,RXRG,ARL4A,FLOT1,ELAVL3,ABCG1,STMN4,ASCL2,M…
GO:BP	forebrain development	GO:0030900	0.00193868	2.71249	399	272	21	17906	ATAT1,OLIG2,RTN4RL2,ALDH1A3,POU3F2,ATP1A2,SALL3,PTEN,PTN,CDK5R2,KIRREL3,NRP2,ETS1,TH,SOX1,SSTR2,CNTN2,NEUROD1,POU3F4,SOX3,RELN
GO:BP	generation of neurons	GO:0048699	0.00225735	2.6464	1574	272	49	17906	ATAT1,PRRX1,NEUROG1,OLIG2,TGFB2,RASSF10,EPHA8,RTN4RL2,SIRT2,POU3F2,SALL3,SCRT1,PTEN,PTN,NOS1,DSCAML1,CDK5R2,EVX1,TNC,OLFM3,KIRREL3,SRRM4,VSX1,BARHL1,NRP2,TH,KALRN,TUBB2A,LIN28A,FLOT1,STMN4,ASCL2,SNAP25,SOX1,CNTN2,WNT10B,INSM1,L1CAM,NEUROD1,PCSK9,NTRK1,MT3,CSMD3,CDH11,POU3F4,SOX3,BMPR1B,RELN,RND2
GO:BP	cell differentiation	GO:0030154	0.00261618	2.58233	4335	272	101	17906	RFLNA,PSME1,ATAT1,PRRX1,EDNRA,SH3PXD2A,FBL,NEUROG1,TGFBI,TMEM119,NPPC,OLIG2,TGFB2,RASSF10,EPHA8,RTN4RL2,SIRT2,POU3F2,LAMA4,SALL3,RXRB,SCRT1,PTEN,EYA2,SNAI2,PTN,NOS1,DSCAML1,MMP24,CDH15,CPLX2,NHLH1,C1QL4,CDK5R2,EVX1,COL14A1,SPN,TLL1,TNC,OLFM3,DACT2,KIRREL3,TP53INP2,LOXL3,SRRM4,RFLNB,VSX1,TGFB3,BARHL1,NRP2,ETS1,TH,KALRN,TUBB2A,HAS2,TPPP,LIN28A,RXRG,ARL4A,FLOT1,ELAVL3,ABCG1,STMN4,ASCL2,MIR149,IL11,C…
GO:BP	extracellular matrix organization	GO:0030198	0.00290501	2.53685	375	272	20	17906	SH3PXD2A,TGFBI,TGFB2,NID1,LAMA4,COL16A1,MMP24,COL14A1,TLL1,TNC,LOXL3,ETS1,THSD4,COL9A2,HAS2,FLOT1,TCF15,SMPD3,SCX,OLFML2A
GO:BP	extracellular structure organization	GO:0043062	0.00302684	2.51901	376	272	20	17906	SH3PXD2A,TGFBI,TGFB2,NID1,LAMA4,COL16A1,MMP24,COL14A1,TLL1,TNC,LOXL3,ETS1,THSD4,COL9A2,HAS2,FLOT1,TCF15,SMPD3,SCX,OLFML2A
GO:BP	brain development	GO:0007420	0.0105645	1.97615	756	272	29	17906	ATAT1,PCDH19,OLIG2,RTN4RL2,ALDH1A3,SIRT2,GAS8,POU3F2,ATP1A2,SALL3,PTEN,PTN,DSCAML1,CDK5R2,KIRREL3,BARHL1,NRP2,ETS1,TH,SOX1,CD9,SSTR2,CNTN2,PADI2,NEUROD1,MT3,POU3F4,SOX3,RELN
GO:BP	skeletal system morphogenesis	GO:0048705	0.0135769	1.8672	247	272	15	17906	RFLNA,PRRX1,NEUROG1,TMEM119,NPPC,DSCAML1,COL14A1,RFLNB,TGFB3,HAS2,TCF15,WNT10B,SMPD3,SCX,BMPR1B
GO:BP	central nervous system development	GO:0007417	0.0157972	1.80142	1031	272	35	17906	ATAT1,PCDH19,OLIG2,RTN4RL2,ALDH1A3,SIRT2,GAS8,POU3F2,ATP1A2,SALL3,PTEN,PTN,DSCAML1,NHLH1,CDK5R2,EVX1,KIRREL3,LOXL3,BARHL1,NRP2,ETS1,PPP1R17,TH,TPPP,SOX1,CD9,SSTR2,CNTN2,PADI2,NEUROD1,MT3,CDH11,POU3F4,SOX3,RELN
GO:BP	anatomical structure morphogenesis	GO:0009653	0.0158877	1.79894	2820	272	71	17906	RFLNA,PSME1,DACT1,PRRX1,EDNRA,SH3PXD2A,NEUROG1,TGFBI,TMEM119,FAM20A,NPPC,TGFB2,CPE,EPHA8,ALDH1A3,POU3F2,IER3,COL16A1,RING1,RND3,ADIPOR2,SALL3,PTEN,EYA2,SNAI2,PTN,NOS1,DSCAML1,NPR1,CDH15,CDK5R2,COL14A1,FBLIM1,TNC,OLFM3,DACT2,KIRREL3,MIEF2,RFLNB,VSX1,TGFB3,NRP2,ETS1,TH,KALRN,HAS2,CACNA1C,TPPP,FLOT1,SOX1,CD9,TCF15,CNTN2,WNT10B,TANC1,SMPD3,L1CAM,NEUROD1,NTRK1,FOXA3,MT3,SCX,CDH11,POU3F4,SOX3,TDGF1,CDH…
GO:BP	multicellular organismal process	GO:0032501	0.0214863	1.66784	7873	272	155	17906	RFLNA,ENTPD2,PSME1,ATAT1,SPNS2,DACT1,PRRX1,EDNRA,SH3PXD2A,FBL,NEUROG1,LTB4R,DPPA4,TGFBI,PCDH19,TMEM119,FAM20A,NPPC,OLIG2,ADORA1,TGFB2,RASSF10,UCP2,CPE,SYBU,NID1,SIAH3,EPHA8,RTN4RL2,LHFPL4,ALDH1A3,GRIK2,SIRT2,GAS8,MLLT6,POU3F2,RBFOX3,LAMA4,ATP1A2,C1QTNF4,BST2,COL16A1,RING1,ADIPOR2,SALL3,SCRT1,PTEN,EYA2,ITPR3,NFKBIL1,SNAI2,PTN,NOS1,DSCAML1,KCNK1,NPR1,MMP24,CDH15,PTPRN,CPLX2,RAD51C,NHLH1,CDK5R2,CTSC…
GO:BP	animal organ development	GO:0048513	0.0226945	1.64408	3677	272	86	17906	RFLNA,PSME1,ATAT1,SPNS2,DACT1,PRRX1,EDNRA,SH3PXD2A,NEUROG1,DPPA4,TGFBI,PCDH19,TMEM119,FAM20A,NPPC,OLIG2,TGFB2,UCP2,CPE,NID1,RTN4RL2,ALDH1A3,SIRT2,GAS8,POU3F2,ATP1A2,RING1,ADIPOR2,SALL3,PTEN,SNAI2,PTN,DSCAML1,PTPRN,CDK5R2,EVX1,COL14A1,SPN,TNC,OLFM3,DACT2,KIRREL3,LOXL3,RFLNB,VSX1,TGFB3,BARHL1,NRP2,ETS1,PRSS56,TH,KALRN,HAS2,CACNA1C,LIN28A,FLOT1,ASCL2,MIR149,IL11,SOX1,CD9,TCF15,SSTR2,CNTN2,WNT10B,CAR…
GO:BP	cellular lipid metabolic process	GO:0044255	0.034966	1.45635	1070	272	35	17906	SPNS2,PIGZ,EPHA8,DECR2,PIGW,ALDH1A3,SIRT2,ADIPOR2,ECH1,ABHD16A,PTEN,HSD17B8,ELOVL2,PLPP4,PLPPR1,CPNE7,B3GALT4,B3GALT2,TH,PYURF,ABCG1,FABP3,MGLL,SMPD3,LPL,SCD5,PCSK9,APOM,SOCS1,PRXL2B,MT3,CCKBR,ACOXL,PLPP2,TLCD3B
GO:BP	regulation of bone mineralization	GO:0030500	0.0368181	1.43394	74	272	8	17906	RFLNA,TMEM119,PTN,RFLNB,TGFB3,WNT10B,BMPR1B,NELL1
GO:BP	neuron differentiation	GO:0030182	0.0434468	1.36204	1409	272	42	17906	ATAT1,PRRX1,NEUROG1,OLIG2,TGFB2,EPHA8,RTN4RL2,POU3F2,SALL3,PTEN,PTN,DSCAML1,EVX1,TNC,OLFM3,KIRREL3,SRRM4,VSX1,NRP2,TH,KALRN,LIN28A,FLOT1,STMN4,ASCL2,SNAP25,SOX1,CNTN2,WNT10B,INSM1,L1CAM,NEUROD1,PCSK9,NTRK1,MT3,CSMD3,CDH11,POU3F4,SOX3,BMPR1B,RELN,RND2
GO:BP	chondrocyte differentiation	GO:0002062	0.048201	1.31694	125	272	10	17906	RFLNA,TGFBI,NPPC,SNAI2,COL14A1,RFLNB,WNT10B,SMPD3,SCX,BMPR1B
GO:BP	multicellular organismal response to stress	GO:0033555	0.0494253	1.30605	77	272	8	17906	GRIK2,ATP1A2,PTEN,NOS1,LYPD1,NTRK1,P2RX2,RELN
GO:CC	somatodendritic compartment	GO:0036477	3.79882e-05	4.42035	863	287	35	18856	NEUROG1,GRIA2,ADORA1,TGFB2,RTN4RL2,LHFPL4,GRIK2,SIRT2,RBFOX3,ATP1A2,PTEN,ITPR3,TRIM9,NOS1,KCNK1,PTPRN,CPLX2,KCNC3,HCN3,KIRREL3,TGFB3,TH,CACNA1C,PSD2,SNAP25,CNTN2,TANC1,L1CAM,NTRK1,MT3,KIF21B,BMPR1B,P2RX2,RGS8,RELN
GO:CC	neuronal cell body	GO:0043025	0.000142062	3.84752	523	287	25	18856	NEUROG1,ADORA1,TGFB2,RTN4RL2,GRIK2,SIRT2,RBFOX3,ATP1A2,ITPR3,KCNK1,PTPRN,CPLX2,KCNC3,HCN3,TGFB3,TH,CACNA1C,PSD2,CNTN2,TANC1,L1CAM,NTRK1,BMPR1B,P2RX2,RGS8
GO:CC	synapse	GO:0045202	0.000487298	3.31221	1362	287	44	18856	CADM3,DACT1,SNAP91,GRIA2,RPS20,ADORA1,ATP6V1G2,LHFPL4,GRIK2,LAMA4,ATP1A2,PTEN,TRIM9,PTN,NOS1,DSCAML1,KCNK1,CDH15,PTPRN,CPLX2,KCNC3,HCN3,OLFM3,KIRREL3,PRIMA1,NRP2,RPS25,TH,CACNA1C,TPPP,FLOT1,LYPD1,PAK5,CHRNB1,PSD2,SNAP25,CNTN2,TANC1,MPZ,MT3,CDH11,CDH9,P2RX2,RGS8
GO:CC	perikaryon	GO:0043204	0.00126005	2.89961	154	287	12	18856	NEUROG1,RTN4RL2,GRIK2,SIRT2,RBFOX3,KCNK1,PTPRN,CPLX2,KCNC3,TH,CACNA1C,RGS8
GO:CC	cell body	GO:0044297	0.00131578	2.88082	592	287	25	18856	NEUROG1,ADORA1,TGFB2,RTN4RL2,GRIK2,SIRT2,RBFOX3,ATP1A2,ITPR3,KCNK1,PTPRN,CPLX2,KCNC3,HCN3,TGFB3,TH,CACNA1C,PSD2,CNTN2,TANC1,L1CAM,NTRK1,BMPR1B,P2RX2,RGS8
GO:CC	dendrite	GO:0030425	0.0030832	2.511	622	287	25	18856	GRIA2,ADORA1,RTN4RL2,LHFPL4,GRIK2,ATP1A2,PTEN,TRIM9,NOS1,KCNK1,CPLX2,KCNC3,HCN3,KIRREL3,TH,CACNA1C,PSD2,TANC1,L1CAM,NTRK1,MT3,KIF21B,BMPR1B,RGS8,RELN
GO:CC	dendritic tree	GO:0097447	0.00325604	2.48731	624	287	25	18856	GRIA2,ADORA1,RTN4RL2,LHFPL4,GRIK2,ATP1A2,PTEN,TRIM9,NOS1,KCNK1,CPLX2,KCNC3,HCN3,KIRREL3,TH,CACNA1C,PSD2,TANC1,L1CAM,NTRK1,MT3,KIF21B,BMPR1B,RGS8,RELN
GO:CC	axon	GO:0030424	0.00598332	2.22306	647	287	25	18856	ATAT1,ADORA1,TGFB2,SYBU,RTN4RL2,GRIK2,SIRT2,NOS1,DSCAML1,PTPRN,CPLX2,KCNC3,CDK5R2,HCN3,KIRREL3,NRP2,TH,STMN4,SNAP25,CNTN2,TANC1,L1CAM,NTRK1,MT3,KIF21B
GO:CC	extracellular matrix	GO:0031012	0.0217659	1.66222	534	287	21	18856	ENTPD2,TGFBI,TGFB2,NID1,RTN4RL2,LAMA4,COL16A1,PTN,MMP24,CTSC,COL14A1,TNC,TIMP3,TGFB3,THSD4,COL9A2,SERPINB6,L1CAM,SERPINA5,OLFML2A,RELN
GO:CC	myelin sheath	GO:0043209	0.0312402	1.50529	50	287	6	18856	SIRT2,PTEN,ITPR3,CNTN2,MPZ,PRXL2B
GO:CC	FACIT collagen trimer	GO:0005593	0.0341302	1.46686	7	287	3	18856	COL16A1,COL14A1,COL9A2
GO:CC	neuron projection	GO:0043005	0.0367987	1.43417	1376	287	39	18856	ATAT1,GRIA2,ADORA1,TGFB2,SYBU,EPHA8,RTN4RL2,LHFPL4,GRIK2,SIRT2,ATP1A2,PTEN,TRIM9,NOS1,DSCAML1,KCNK1,PTPRN,CPLX2,KCNC3,CDK5R2,HCN3,KIRREL3,NRP2,TH,CACNA1C,STMN4,CHRNB1,PSD2,SNAP25,SSTR2,CNTN2,TANC1,L1CAM,NTRK1,MT3,KIF21B,BMPR1B,RGS8,RELN
REAC	Cardiac conduction	REAC:R-HSA-5576891	0.0271466	1.56629	139	168	10	10594	NPPC,ATP1A2,ITPR3,NOS1,KCNK1,NPR1,FGF11,CACNA1C,KCNQ1,CACNA2D2
TF	Factor: SALL2; motif: GGGTGGG; match class: 1	TF:M04595_1	5.42604e-10	9.26552	7430	297	173	19945	TMEM92,ENTPD2,PSME1,ATAT1,NAALADL1,SPNS2,GALNT17,PRRX1,LRRC7,EDNRA,SLC7A10,FBL,LTB4R,TGFBI,TMEM119,FAM20A,NPPC,SNAP91,RPS20,ADORA1,UCP2,CPE,PDIA2,NID1,VRTN,ALDH4A1,ATP6V1G2,EPHA8,DDAH2,SERTAD4,KCNA6,RTN4RL2,PPP1R18,RNF5,ALDH1A3,PLSCR3,S100A16,GAS8,NBEAL1,MLLT6,POU3F2,IER3,RBFOX3,ATP1A2,COL16A1,TMEM121,MGAT4B,PRR3,XKR7,RING1,RND3,CCDC183,ASAP3,RXRB,EYA2,GDF1,ZNF578,DSCAML1,KCNK1,LSM2,CDH15,PTPRN,H…
TF	Factor: MAZ; motif: GGGMGGGGSSGGGGGGGGGGGG; match class: 1	TF:M09636_1	1.29045e-09	8.88926	14176	297	263	19945	CADM3,ENTPD2,SYCP2L,PSME1,NAALADL1,SPNS2,DACT1,GALNT17,PRRX1,LRRC7,EDNRA,SLC7A10,SLC16A12,SH3PXD2A,FBL,NEUROG1,TGFBI,PCDH19,TMEM119,FAM20A,NPPC,OLIG2,EMC9,SNAP91,GRIA2,RPS20,PIGZ,MRM1,ADORA1,LRRC14B,TGFB2,RASSF10,UCP2,CPE,SYBU,TMEM130,PDIA2,NID1,VRTN,SIAH3,ALDH4A1,ATP6V1G2,EPHA8,DECR2,DSEL,DDAH2,SERTAD4,PIGW,RTN4RL2,THSD7B,PPP1R18,RNF5,SKA1,LHFPL4,ALDH1A3,SIRT2,PLSCR3,S100A16,GAS8,NBEAL1,MLLT6,PO…
TF	Factor: GKLF; motif: NNNRGGNGNGGSN; match class: 0	TF:M07289_0	2.40696e-09	8.61853	14775	297	269	19945	TMEM92,CADM3,ENTPD2,PSME1,ATAT1,NAALADL1,SPNS2,GALNT17,PRRX1,LRRC7,EDNRA,SLC7A10,SLC16A12,SH3PXD2A,FBL,NEUROG1,LTB4R,DPPA4,TGFBI,PCDH19,TMEM119,FAM20A,NPPC,OLIG2,EMC9,SNAP91,GRIA2,RPS20,PIGZ,ZNF780A,MRM1,ADORA1,LRRC14B,TGFB2,CPE,SYBU,TMEM130,PDIA2,NID1,VRTN,SIAH3,ALDH4A1,ATP6V1G2,EPHA8,DECR2,DSEL,DDAH2,SERTAD4,PIGW,KCNA6,RTN4RL2,THSD7B,PPP1R18,RNF5,LHFPL4,ALDH1A3,SIRT2,PLSCR3,S100A16,NBEAL1,MLLT6…
TF	Factor: GKLF; motif: NNNRGGNGNGGSN	TF:M07289	2.40696e-09	8.61853	14775	297	269	19945	TMEM92,CADM3,ENTPD2,PSME1,ATAT1,NAALADL1,SPNS2,GALNT17,PRRX1,LRRC7,EDNRA,SLC7A10,SLC16A12,SH3PXD2A,FBL,NEUROG1,LTB4R,DPPA4,TGFBI,PCDH19,TMEM119,FAM20A,NPPC,OLIG2,EMC9,SNAP91,GRIA2,RPS20,PIGZ,ZNF780A,MRM1,ADORA1,LRRC14B,TGFB2,CPE,SYBU,TMEM130,PDIA2,NID1,VRTN,SIAH3,ALDH4A1,ATP6V1G2,EPHA8,DECR2,DSEL,DDAH2,SERTAD4,PIGW,KCNA6,RTN4RL2,THSD7B,PPP1R18,RNF5,LHFPL4,ALDH1A3,SIRT2,PLSCR3,S100A16,NBEAL1,MLLT6…
TF	Factor: MAZ; motif: NKGGGAGGGGRGGR; match class: 0	TF:M02023_0	1.67457e-08	7.7761	7179	297	165	19945	CADM3,ENTPD2,SYCP2L,PSME1,DACT1,GALNT17,LRRC7,SLC16A12,SH3PXD2A,FBL,PCDH19,TMEM119,FAM20A,EMC9,RPS20,PIGZ,MRM1,TMEM130,PDIA2,NID1,VRTN,ATP6V1G2,EPHA8,DECR2,DSEL,SERTAD4,RTN4RL2,THSD7B,PPP1R18,RNF5,LHFPL4,SIRT2,S100A16,NBEAL1,MLLT6,POU3F2,ATP1A2,LY6G6C,COL16A1,TMEM121,MGAT4B,PRR3,XKR7,ADIPOR2,SALL3,CCDC183,ASAP3,RXRB,SCRT1,HNRNPL,EYA2,ITPR3,GDF1,NFKBIL1,DSCAML1,KCNK1,NPR1,MMP24,CDH15,HSD17B8,ZBTB2…
TF	Factor: MAZ; motif: NKGGGAGGGGRGGR	TF:M02023	1.67457e-08	7.7761	7179	297	165	19945	CADM3,ENTPD2,SYCP2L,PSME1,DACT1,GALNT17,LRRC7,SLC16A12,SH3PXD2A,FBL,PCDH19,TMEM119,FAM20A,EMC9,RPS20,PIGZ,MRM1,TMEM130,PDIA2,NID1,VRTN,ATP6V1G2,EPHA8,DECR2,DSEL,SERTAD4,RTN4RL2,THSD7B,PPP1R18,RNF5,LHFPL4,SIRT2,S100A16,NBEAL1,MLLT6,POU3F2,ATP1A2,LY6G6C,COL16A1,TMEM121,MGAT4B,PRR3,XKR7,ADIPOR2,SALL3,CCDC183,ASAP3,RXRB,SCRT1,HNRNPL,EYA2,ITPR3,GDF1,NFKBIL1,DSCAML1,KCNK1,NPR1,MMP24,CDH15,HSD17B8,ZBTB2…
TF	Factor: PATZ; motif: GGGGNGGGGGMKGGRRNGGNRN; match class: 0	TF:M10026_0	2.17281e-08	7.66298	8429	297	184	19945	CADM3,ENTPD2,NAALADL1,SPNS2,DACT1,LRRC7,EDNRA,SLC7A10,SH3PXD2A,FBL,TMEM119,FAM20A,OLIG2,SNAP91,MRM1,ADORA1,LRRC14B,TGFB2,UCP2,CPE,TMEM130,PDIA2,NID1,VRTN,ATP6V1G2,EPHA8,DSEL,DDAH2,SERTAD4,RTN4RL2,THSD7B,PPP1R18,SKA1,LHFPL4,PLSCR3,S100A16,GAS8,NBEAL1,MLLT6,POU3F2,IER3,RBFOX3,ATP1A2,BST2,COL16A1,MGAT4B,PRR3,XKR7,RING1,ADIPOR2,SALL3,CCDC183,ASAP3,RXRB,SCRT1,ABHD16A,HNRNPL,PTEN,EYA2,GDF1,NFKBIL1,TRIM…
TF	Factor: PATZ; motif: GGGGNGGGGGMKGGRRNGGNRN	TF:M10026	2.17281e-08	7.66298	8429	297	184	19945	CADM3,ENTPD2,NAALADL1,SPNS2,DACT1,LRRC7,EDNRA,SLC7A10,SH3PXD2A,FBL,TMEM119,FAM20A,OLIG2,SNAP91,MRM1,ADORA1,LRRC14B,TGFB2,UCP2,CPE,TMEM130,PDIA2,NID1,VRTN,ATP6V1G2,EPHA8,DSEL,DDAH2,SERTAD4,RTN4RL2,THSD7B,PPP1R18,SKA1,LHFPL4,PLSCR3,S100A16,GAS8,NBEAL1,MLLT6,POU3F2,IER3,RBFOX3,ATP1A2,BST2,COL16A1,MGAT4B,PRR3,XKR7,RING1,ADIPOR2,SALL3,CCDC183,ASAP3,RXRB,SCRT1,ABHD16A,HNRNPL,PTEN,EYA2,GDF1,NFKBIL1,TRIM…
TF	Factor: MAZ; motif: GGGMGGGGSSGGGGGGGGGGGG; match class: 0	TF:M09636_0	3.03532e-08	7.5178	16373	297	283	19945	TMEM92,CADM3,RFLNA,ENTPD2,SYCP2L,PSME1,ATAT1,NAALADL1,SPNS2,DACT1,GALNT17,PRRX1,LRRC7,EDNRA,SLC7A10,SLC16A12,SH3PXD2A,FBL,NEUROG1,LTB4R,DPPA4,TGFBI,PCDH19,TMEM119,FAM20A,NPPC,OLIG2,EMC9,SNAP91,GRIA2,RPS20,PIGZ,MRM1,ADORA1,LRRC14B,TGFB2,RASSF10,UCP2,CPE,SYBU,TMEM130,PDIA2,NID1,VRTN,SIAH3,ALDH4A1,ATP6V1G2,EPHA8,DECR2,DSEL,DDAH2,SERTAD4,PIGW,RTN4RL2,THSD7B,PPP1R18,RNF5,SKA1,LHFPL4,ALDH1A3,SIRT2,PLSC…
TF	Factor: MAZ; motif: GGGMGGGGSSGGGGGGGGGGGG	TF:M09636	3.03532e-08	7.5178	16373	297	283	19945	TMEM92,CADM3,RFLNA,ENTPD2,SYCP2L,PSME1,ATAT1,NAALADL1,SPNS2,DACT1,GALNT17,PRRX1,LRRC7,EDNRA,SLC7A10,SLC16A12,SH3PXD2A,FBL,NEUROG1,LTB4R,DPPA4,TGFBI,PCDH19,TMEM119,FAM20A,NPPC,OLIG2,EMC9,SNAP91,GRIA2,RPS20,PIGZ,MRM1,ADORA1,LRRC14B,TGFB2,RASSF10,UCP2,CPE,SYBU,TMEM130,PDIA2,NID1,VRTN,SIAH3,ALDH4A1,ATP6V1G2,EPHA8,DECR2,DSEL,DDAH2,SERTAD4,PIGW,RTN4RL2,THSD7B,PPP1R18,RNF5,SKA1,LHFPL4,ALDH1A3,SIRT2,PLSC…
TF	Factor: Sp1; motif: GGNDGGRGGCGGGG; match class: 0	TF:M04953_0	7.13706e-08	7.14648	8727	297	187	19945	TMEM92,CADM3,ENTPD2,PSME1,NAALADL1,SPNS2,DACT1,GALNT17,LRRC7,SLC7A10,SH3PXD2A,FBL,NEUROG1,PCDH19,TMEM119,FAM20A,NPPC,OLIG2,SNAP91,GRIA2,RPS20,ADORA1,UCP2,TMEM130,PDIA2,VRTN,ATP6V1G2,EPHA8,DECR2,DDAH2,SERTAD4,RTN4RL2,PPP1R18,RNF5,PLSCR3,NBEAL1,MLLT6,POU3F2,MOAP1,ATP1A2,BST2,COL16A1,TMEM121,MGAT4B,PRR3,XKR7,RING1,ADIPOR2,SALL3,CCDC183,ASAP3,RXRB,SCRT1,ECH1,HNRNPL,EYA2,ITPR3,GDF1,NFKBIL1,TAP1,DSCAML…
TF	Factor: Sp1; motif: GGNDGGRGGCGGGG	TF:M04953	7.13706e-08	7.14648	8727	297	187	19945	TMEM92,CADM3,ENTPD2,PSME1,NAALADL1,SPNS2,DACT1,GALNT17,LRRC7,SLC7A10,SH3PXD2A,FBL,NEUROG1,PCDH19,TMEM119,FAM20A,NPPC,OLIG2,SNAP91,GRIA2,RPS20,ADORA1,UCP2,TMEM130,PDIA2,VRTN,ATP6V1G2,EPHA8,DECR2,DDAH2,SERTAD4,RTN4RL2,PPP1R18,RNF5,PLSCR3,NBEAL1,MLLT6,POU3F2,MOAP1,ATP1A2,BST2,COL16A1,TMEM121,MGAT4B,PRR3,XKR7,RING1,ADIPOR2,SALL3,CCDC183,ASAP3,RXRB,SCRT1,ECH1,HNRNPL,EYA2,ITPR3,GDF1,NFKBIL1,TAP1,DSCAML…
TF	Factor: GKLF; motif: NNRRGRRNGNSNNN; match class: 1	TF:M07040_1	1.61804e-07	6.79101	8198	297	178	19945	CADM3,ENTPD2,PSME1,ATAT1,NAALADL1,DACT1,PRRX1,SLC7A10,SLC16A12,SH3PXD2A,NEUROG1,TGFBI,PCDH19,TMEM119,FAM20A,NPPC,OLIG2,SNAP91,GRIA2,RPS20,PIGZ,MRM1,ADORA1,TGFB2,CPE,SYBU,TMEM130,PDIA2,NID1,VRTN,ATP6V1G2,EPHA8,SERTAD4,PIGW,RTN4RL2,THSD7B,PPP1R18,RNF5,LHFPL4,ALDH1A3,PLSCR3,MLLT6,POU3F2,RBFOX3,ATP1A2,LY6G6C,C1QTNF4,COL16A1,TMEM121,MGAT4B,PRR3,XKR7,ADIPOR2,SALL3,ASAP3,RXRB,SCRT1,ZNF436,PTEN,EYA2,ITPR…
TF	Factor: KLF15; motif: RCCMCRCCCMCN; match class: 0	TF:M12160_0	4.18844e-07	6.37795	12966	297	243	19945	TMEM92,CADM3,ENTPD2,SYCP2L,PSME1,ATAT1,NAALADL1,SPNS2,DACT1,GALNT17,PRRX1,LRRC7,SLC7A10,SLC16A12,SH3PXD2A,FBL,NEUROG1,TGFBI,PCDH19,TMEM119,FAM20A,NPPC,OLIG2,EMC9,SNAP91,GRIA2,RPS20,PIGZ,ADORA1,LRRC14B,UCP2,PDIA2,VRTN,ATP6V1G2,EPHA8,DECR2,DSEL,DDAH2,KCNA6,RTN4RL2,THSD7B,PPP1R18,ALDH1A3,SIRT2,PLSCR3,S100A16,NBEAL1,MLLT6,POU3F2,MOAP1,IER3,RBFOX3,ATP1A2,BST2,COL16A1,TMEM121,MGAT4B,PRR3,XKR7,RING1,ADI…
TF	Factor: KLF15; motif: RCCMCRCCCMCN	TF:M12160	4.18844e-07	6.37795	12966	297	243	19945	TMEM92,CADM3,ENTPD2,SYCP2L,PSME1,ATAT1,NAALADL1,SPNS2,DACT1,GALNT17,PRRX1,LRRC7,SLC7A10,SLC16A12,SH3PXD2A,FBL,NEUROG1,TGFBI,PCDH19,TMEM119,FAM20A,NPPC,OLIG2,EMC9,SNAP91,GRIA2,RPS20,PIGZ,ADORA1,LRRC14B,UCP2,PDIA2,VRTN,ATP6V1G2,EPHA8,DECR2,DSEL,DDAH2,KCNA6,RTN4RL2,THSD7B,PPP1R18,ALDH1A3,SIRT2,PLSCR3,S100A16,NBEAL1,MLLT6,POU3F2,MOAP1,IER3,RBFOX3,ATP1A2,BST2,COL16A1,TMEM121,MGAT4B,PRR3,XKR7,RING1,ADI…
TF	Factor: ETF; motif: CCCCGCCCCYN; match class: 1	TF:M07039_1	4.47874e-07	6.34884	13706	297	252	19945	TMEM92,CADM3,ENTPD2,PSME1,ATAT1,NAALADL1,SPNS2,DACT1,GALNT17,PRRX1,LRRC7,EDNRA,SLC7A10,SLC16A12,SH3PXD2A,FBL,NEUROG1,TGFBI,PCDH19,TMEM119,FAM20A,OLIG2,EMC9,SNAP91,RPS20,PIGZ,MRM1,ADORA1,LRRC14B,TGFB2,RASSF10,UCP2,TMEM130,PDIA2,NID1,VRTN,SIAH3,ALDH4A1,ATP6V1G2,EPHA8,DECR2,DSEL,DDAH2,SERTAD4,PIGW,RTN4RL2,THSD7B,PPP1R18,RNF5,LHFPL4,ALDH1A3,SIRT2,PLSCR3,S100A16,GAS8,NBEAL1,MLLT6,POU3F2,MOAP1,RBFOX3,A…
TF	Factor: GKLF; motif: NNNRGGNGNGGSN; match class: 1	TF:M07289_1	4.6452e-07	6.333	10628	297	212	19945	TMEM92,CADM3,ENTPD2,NAALADL1,SPNS2,GALNT17,PRRX1,LRRC7,EDNRA,SLC7A10,SLC16A12,SH3PXD2A,TGFBI,PCDH19,TMEM119,FAM20A,NPPC,SNAP91,GRIA2,RPS20,ADORA1,LRRC14B,PDIA2,NID1,VRTN,ATP6V1G2,EPHA8,DECR2,DDAH2,SERTAD4,PIGW,KCNA6,RTN4RL2,THSD7B,PPP1R18,RNF5,LHFPL4,ALDH1A3,S100A16,NBEAL1,MLLT6,POU3F2,MOAP1,IER3,RBFOX3,LAMA4,ATP1A2,C1QTNF4,COL16A1,TMEM121,MGAT4B,PRR3,XKR7,RING1,ADIPOR2,SALL3,CCDC183,ASAP3,RXRB,S…
TF	Factor: MAZ; motif: GGGMGGGGS; match class: 0	TF:M10432_0	1.19106e-06	5.92406	9310	297	192	19945	CADM3,RFLNA,ENTPD2,NAALADL1,SPNS2,DACT1,GALNT17,PRRX1,LRRC7,SLC7A10,SH3PXD2A,NEUROG1,PCDH19,TMEM119,FAM20A,NPPC,OLIG2,EMC9,SNAP91,GRIA2,RPS20,MRM1,ADORA1,TGFB2,TMEM130,PDIA2,NID1,ATP6V1G2,EPHA8,DECR2,SERTAD4,PIGW,RTN4RL2,THSD7B,PPP1R18,RNF5,LHFPL4,ALDH1A3,PLSCR3,NBEAL1,MLLT6,POU3F2,MOAP1,RBFOX3,ATP1A2,LY6G6C,C1QTNF4,COL16A1,TMEM121,MGAT4B,PRR3,XKR7,RING1,ADIPOR2,SALL3,CCDC183,ASAP3,SCRT1,ABHD16A,…
TF	Factor: MAZ; motif: GGGMGGGGS	TF:M10432	1.19106e-06	5.92406	9310	297	192	19945	CADM3,RFLNA,ENTPD2,NAALADL1,SPNS2,DACT1,GALNT17,PRRX1,LRRC7,SLC7A10,SH3PXD2A,NEUROG1,PCDH19,TMEM119,FAM20A,NPPC,OLIG2,EMC9,SNAP91,GRIA2,RPS20,MRM1,ADORA1,TGFB2,TMEM130,PDIA2,NID1,ATP6V1G2,EPHA8,DECR2,SERTAD4,PIGW,RTN4RL2,THSD7B,PPP1R18,RNF5,LHFPL4,ALDH1A3,PLSCR3,NBEAL1,MLLT6,POU3F2,MOAP1,RBFOX3,ATP1A2,LY6G6C,C1QTNF4,COL16A1,TMEM121,MGAT4B,PRR3,XKR7,RING1,ADIPOR2,SALL3,CCDC183,ASAP3,SCRT1,ABHD16A,…
TF	Factor: E2F-3; motif: GGCGGGN	TF:M02089	1.34741e-06	5.8705	13231	297	245	19945	CADM3,ENTPD2,SYCP2L,PSME1,ATAT1,SPNS2,DACT1,GALNT17,PRRX1,LRRC7,SLC7A10,SLC16A12,SH3PXD2A,FBL,NEUROG1,DPPA4,TGFBI,PCDH19,FAM20A,NPPC,OLIG2,EMC9,SNAP91,GRIA2,RPS20,PIGZ,ADORA1,LRRC14B,UCP2,CPE,PDIA2,NID1,ALDH4A1,ATP6V1G2,EPHA8,DECR2,DSEL,DDAH2,SERTAD4,PIGW,RTN4RL2,THSD7B,PPP1R18,RNF5,SKA1,LHFPL4,ALDH1A3,SIRT2,PLSCR3,S100A16,NBEAL1,MLLT6,POU3F2,MOAP1,IER3,RBFOX3,LAMA4,ATP1A2,C1QTNF4,BST2,COL16A1,TM…
TF	Factor: E2F-3; motif: GGCGGGN; match class: 0	TF:M02089_0	1.34741e-06	5.8705	13231	297	245	19945	CADM3,ENTPD2,SYCP2L,PSME1,ATAT1,SPNS2,DACT1,GALNT17,PRRX1,LRRC7,SLC7A10,SLC16A12,SH3PXD2A,FBL,NEUROG1,DPPA4,TGFBI,PCDH19,FAM20A,NPPC,OLIG2,EMC9,SNAP91,GRIA2,RPS20,PIGZ,ADORA1,LRRC14B,UCP2,CPE,PDIA2,NID1,ALDH4A1,ATP6V1G2,EPHA8,DECR2,DSEL,DDAH2,SERTAD4,PIGW,RTN4RL2,THSD7B,PPP1R18,RNF5,SKA1,LHFPL4,ALDH1A3,SIRT2,PLSCR3,S100A16,NBEAL1,MLLT6,POU3F2,MOAP1,IER3,RBFOX3,LAMA4,ATP1A2,C1QTNF4,BST2,COL16A1,TM…
TF	Factor: GCMa:Erg; motif: ATGCGGGCGGAARKG; match class: 0	TF:M08487_0	2.69729e-06	5.56907	14032	297	254	19945	TMEM92,CADM3,ENTPD2,PSME1,ATAT1,NAALADL1,SPNS2,DACT1,GALNT17,PRRX1,LRRC7,EDNRA,SLC7A10,SLC16A12,SH3PXD2A,FBL,NEUROG1,LTB4R,DPPA4,TGFBI,PCDH19,TMEM119,FAM20A,NPPC,OLIG2,EMC9,SNAP91,GRIA2,RPS20,PIGZ,ZNF780A,ADORA1,LRRC14B,TGFB2,RASSF10,UCP2,CPE,TMEM130,PDIA2,NID1,VRTN,SIAH3,ALDH4A1,ATP6V1G2,EPHA8,DECR2,DSEL,DDAH2,SERTAD4,PIGW,KCNA6,RTN4RL2,THSD7B,PPP1R18,RNF5,SKA1,LHFPL4,ALDH1A3,PLSCR3,S100A16,GAS8…
TF	Factor: GCMa:Erg; motif: ATGCGGGCGGAARKG	TF:M08487	2.69729e-06	5.56907	14032	297	254	19945	TMEM92,CADM3,ENTPD2,PSME1,ATAT1,NAALADL1,SPNS2,DACT1,GALNT17,PRRX1,LRRC7,EDNRA,SLC7A10,SLC16A12,SH3PXD2A,FBL,NEUROG1,LTB4R,DPPA4,TGFBI,PCDH19,TMEM119,FAM20A,NPPC,OLIG2,EMC9,SNAP91,GRIA2,RPS20,PIGZ,ZNF780A,ADORA1,LRRC14B,TGFB2,RASSF10,UCP2,CPE,TMEM130,PDIA2,NID1,VRTN,SIAH3,ALDH4A1,ATP6V1G2,EPHA8,DECR2,DSEL,DDAH2,SERTAD4,PIGW,KCNA6,RTN4RL2,THSD7B,PPP1R18,RNF5,SKA1,LHFPL4,ALDH1A3,PLSCR3,S100A16,GAS8…
TF	Factor: TIEG1; motif: NCCCNSNCCCCGCCCCC; match class: 1	TF:M12351_1	3.94023e-06	5.40448	8213	297	174	19945	CADM3,ENTPD2,PSME1,SPNS2,DACT1,GALNT17,PRRX1,LRRC7,SLC7A10,SLC16A12,SH3PXD2A,FBL,NEUROG1,FAM20A,NPPC,OLIG2,SNAP91,ADORA1,UCP2,TMEM130,PDIA2,VRTN,ATP6V1G2,EPHA8,DECR2,DSEL,DDAH2,SERTAD4,PIGW,RTN4RL2,PPP1R18,RNF5,LHFPL4,ALDH1A3,PLSCR3,GAS8,NBEAL1,MLLT6,POU3F2,MOAP1,ATP1A2,C1QTNF4,COL16A1,TMEM121,MGAT4B,PRR3,XKR7,RING1,SALL3,ASAP3,RXRB,SCRT1,ECH1,HNRNPL,EYA2,ITPR3,GDF1,NFKBIL1,DSCAML1,KCNK1,MMP24,CD…
TF	Factor: KLF15; motif: NCCMCGCCCMCN; match class: 0	TF:M12158_0	4.4845e-06	5.34829	10765	297	211	19945	TMEM92,CADM3,ENTPD2,PSME1,ATAT1,SPNS2,GALNT17,PRRX1,LRRC7,SLC7A10,SLC16A12,SH3PXD2A,TGFBI,TMEM119,FAM20A,NPPC,OLIG2,EMC9,SNAP91,PIGZ,ZNF780A,ADORA1,LRRC14B,UCP2,SYBU,VRTN,ATP6V1G2,EPHA8,DECR2,DSEL,DDAH2,KCNA6,RTN4RL2,THSD7B,PPP1R18,RNF5,ALDH1A3,SIRT2,PLSCR3,S100A16,GAS8,NBEAL1,MLLT6,POU3F2,MOAP1,IER3,RBFOX3,ATP1A2,BST2,COL16A1,TMEM121,MGAT4B,PRR3,XKR7,RING1,ADIPOR2,SALL3,CCDC183,ASAP3,RXRB,SCRT1,…
TF	Factor: KLF15; motif: NCCMCGCCCMCN	TF:M12158	4.4845e-06	5.34829	10765	297	211	19945	TMEM92,CADM3,ENTPD2,PSME1,ATAT1,SPNS2,GALNT17,PRRX1,LRRC7,SLC7A10,SLC16A12,SH3PXD2A,TGFBI,TMEM119,FAM20A,NPPC,OLIG2,EMC9,SNAP91,PIGZ,ZNF780A,ADORA1,LRRC14B,UCP2,SYBU,VRTN,ATP6V1G2,EPHA8,DECR2,DSEL,DDAH2,KCNA6,RTN4RL2,THSD7B,PPP1R18,RNF5,ALDH1A3,SIRT2,PLSCR3,S100A16,GAS8,NBEAL1,MLLT6,POU3F2,MOAP1,IER3,RBFOX3,ATP1A2,BST2,COL16A1,TMEM121,MGAT4B,PRR3,XKR7,RING1,ADIPOR2,SALL3,CCDC183,ASAP3,RXRB,SCRT1,…
TF	Factor: E2F-3; motif: GGCGGGN; match class: 1	TF:M02089_1	5.60096e-06	5.25174	9384	297	191	19945	CADM3,ENTPD2,SYCP2L,PSME1,SPNS2,DACT1,GALNT17,PRRX1,LRRC7,SLC7A10,SLC16A12,SH3PXD2A,NEUROG1,TGFBI,PCDH19,FAM20A,NPPC,OLIG2,EMC9,SNAP91,PIGZ,UCP2,PDIA2,NID1,EPHA8,DECR2,DSEL,DDAH2,SERTAD4,PIGW,RTN4RL2,PPP1R18,RNF5,SKA1,ALDH1A3,SIRT2,PLSCR3,S100A16,NBEAL1,MLLT6,POU3F2,MOAP1,ATP1A2,C1QTNF4,BST2,COL16A1,TMEM121,MGAT4B,PRR3,XKR7,RING1,SALL3,ASAP3,RXRB,SCRT1,ECH1,ZNF436,ABHD16A,HNRNPL,PTEN,EYA2,ITPR3,G…
TF	Factor: PATZ; motif: GGGGNGGGGGMKGGRRNGGNRN; match class: 1	TF:M10026_1	5.73733e-06	5.24129	4917	297	120	19945	CADM3,ENTPD2,NAALADL1,SPNS2,DACT1,LRRC7,SH3PXD2A,FAM20A,SNAP91,MRM1,ADORA1,CPE,PDIA2,VRTN,ATP6V1G2,EPHA8,DSEL,SERTAD4,RTN4RL2,THSD7B,PPP1R18,LHFPL4,PLSCR3,NBEAL1,MLLT6,POU3F2,COL16A1,MGAT4B,PRR3,XKR7,RING1,ADIPOR2,SALL3,ASAP3,SCRT1,HNRNPL,PTEN,GDF1,NFKBIL1,DSCAML1,KCNK1,MMP24,CDH15,PTPRN,ZBTB22,KCNC3,ELOVL2,NHLH1,CDK5R2,PLPP4,GLIS3,ZBTB4,TTYH2,TLL1,PLPPR1,FGF11,TP53INP2,CHTF8,CPNE7,LOXL3,SRRM4,TM…
TF	Factor: Sp1; motif: NGGGGCGGGGN	TF:M07395	8.45051e-06	5.07312	10682	297	209	19945	CADM3,ENTPD2,SYCP2L,PSME1,ATAT1,SPNS2,DACT1,GALNT17,PRRX1,LRRC7,SLC7A10,SLC16A12,SH3PXD2A,FBL,TGFBI,FAM20A,NPPC,OLIG2,EMC9,SNAP91,PIGZ,ADORA1,RASSF10,UCP2,PDIA2,NID1,ALDH4A1,ATP6V1G2,EPHA8,DECR2,DSEL,DDAH2,SERTAD4,PIGW,RTN4RL2,PPP1R18,RNF5,LHFPL4,ALDH1A3,SIRT2,PLSCR3,S100A16,GAS8,NBEAL1,MLLT6,POU3F2,MOAP1,ATP1A2,BST2,COL16A1,TMEM121,MGAT4B,PRR3,XKR7,RING1,ADIPOR2,SALL3,ASAP3,RXRB,SCRT1,ZNF436,ABH…
TF	Factor: Sp1; motif: NGGGGCGGGGN; match class: 0	TF:M07395_0	8.45051e-06	5.07312	10682	297	209	19945	CADM3,ENTPD2,SYCP2L,PSME1,ATAT1,SPNS2,DACT1,GALNT17,PRRX1,LRRC7,SLC7A10,SLC16A12,SH3PXD2A,FBL,TGFBI,FAM20A,NPPC,OLIG2,EMC9,SNAP91,PIGZ,ADORA1,RASSF10,UCP2,PDIA2,NID1,ALDH4A1,ATP6V1G2,EPHA8,DECR2,DSEL,DDAH2,SERTAD4,PIGW,RTN4RL2,PPP1R18,RNF5,LHFPL4,ALDH1A3,SIRT2,PLSCR3,S100A16,GAS8,NBEAL1,MLLT6,POU3F2,MOAP1,ATP1A2,BST2,COL16A1,TMEM121,MGAT4B,PRR3,XKR7,RING1,ADIPOR2,SALL3,ASAP3,RXRB,SCRT1,ZNF436,ABH…
TF	Factor: E2F-2; motif: GCGCGCGCNCS; match class: 1	TF:M11529_1	8.81184e-06	5.05493	14562	297	259	19945	CADM3,ENTPD2,SYCP2L,PSME1,ATAT1,SPNS2,DACT1,GALNT17,PRRX1,LRRC7,EDNRA,SLC7A10,SLC16A12,SH3PXD2A,FBL,NEUROG1,TGFBI,PCDH19,TMEM119,FAM20A,NPPC,OLIG2,EMC9,SNAP91,GRIA2,RPS20,PIGZ,ZNF780A,MRM1,ADORA1,LRRC14B,TGFB2,RASSF10,UCP2,CPE,PDIA2,NID1,VRTN,ALDH4A1,ATP6V1G2,EPHA8,DECR2,DSEL,DDAH2,SERTAD4,PIGW,RTN4RL2,THSD7B,PPP1R18,RNF5,LHFPL4,ALDH1A3,SIRT2,PLSCR3,GAS8,NBEAL1,MLLT6,POU3F2,MOAP1,IER3,RBFOX3,LAMA…
TF	Factor: E2F-4; motif: SNGGGCGGGAANN; match class: 1	TF:M09894_1	1.24645e-05	4.90433	14006	297	252	19945	TMEM92,CADM3,ENTPD2,SYCP2L,PSME1,ATAT1,SPNS2,DACT1,GALNT17,PRRX1,LRRC7,EDNRA,SLC7A10,SLC16A12,SH3PXD2A,FBL,NEUROG1,TGFBI,PCDH19,TMEM119,FAM20A,NPPC,OLIG2,EMC9,SNAP91,GRIA2,RPS20,PIGZ,MRM1,ADORA1,LRRC14B,RASSF10,UCP2,CPE,PDIA2,NID1,ALDH4A1,ATP6V1G2,EPHA8,DECR2,DSEL,DDAH2,SERTAD4,PIGW,RTN4RL2,THSD7B,PPP1R18,RNF5,SKA1,LHFPL4,ALDH1A3,SIRT2,PLSCR3,S100A16,GAS8,NBEAL1,MLLT6,POU3F2,MOAP1,IER3,LAMA4,ATP1…
TF	Factor: GEMIN3; motif: NCWGGRARRGRGNGNG; match class: 1	TF:M09727_1	1.47495e-05	4.83122	3216	297	88	19945	PRRX1,SH3PXD2A,TMEM119,FAM20A,OLIG2,ADORA1,TMEM130,PDIA2,ALDH4A1,SERTAD4,RTN4RL2,THSD7B,PPP1R18,PLSCR3,S100A16,MLLT6,POU3F2,RBFOX3,LAMA4,COL16A1,MGAT4B,PRR3,XKR7,SALL3,ASAP3,SCRT1,ZNF436,EYA2,TRIM9,DSCAML1,KCNK1,NPR1,ZBTB22,CPLX2,KCNC3,NHLH1,EVX1,FBLIM1,GLIS3,STK19,TTYH2,FGF11,FAM181A,HCN3,KIRREL3,CHTF8,LOXL3,TGFB3,PRSS56,FAM174B,ZYX,HAS2,LIN28A,FLOT1,EVA1B,ELAVL3,SUSD2,ABCG1,LYPD1,ZNF251,IL11,PS…
TF	Factor: MAZ; motif: GGGGGAGGGGGNGRGRRRGNRG; match class: 1	TF:M09984_1	1.53384e-05	4.81422	5581	297	130	19945	TMEM92,CADM3,ENTPD2,SPNS2,DACT1,SLC7A10,SH3PXD2A,NEUROG1,TMEM119,FAM20A,OLIG2,SNAP91,ADORA1,TMEM130,PDIA2,NID1,VRTN,ATP6V1G2,DSEL,SERTAD4,RTN4RL2,THSD7B,PPP1R18,ALDH1A3,PLSCR3,NBEAL1,MLLT6,POU3F2,RBFOX3,ATP1A2,C1QTNF4,COL16A1,MGAT4B,PRR3,XKR7,RING1,ADIPOR2,ASAP3,RXRB,SCRT1,PTEN,ITPR3,NFKBIL1,DSCAML1,KCNK1,MMP24,CDH15,PTPRN,ZBTB22,KCNC3,NHLH1,CDK5R2,COL14A1,PLPP4,GLIS3,ZBTB4,TTYH2,TLL1,PLPPR1,FAM1…
TF	Factor: ZF5; motif: GGSGCGCGS; match class: 0	TF:M10438_0	2.04083e-05	4.69019	16365	297	278	19945	TMEM92,CADM3,ENTPD2,SYCP2L,PSME1,ATAT1,NAALADL1,SPNS2,DACT1,GALNT17,PRRX1,LRRC7,EDNRA,SLC7A10,SLC16A12,SH3PXD2A,FBL,NEUROG1,DPPA4,TGFBI,PCDH19,TMEM119,FAM20A,NPPC,OLIG2,EMC9,SNAP91,GRIA2,RPS20,PIGZ,ZNF780A,MRM1,ADORA1,LRRC14B,TGFB2,RASSF10,UCP2,CPE,TMEM130,PDIA2,NID1,VRTN,ALDH4A1,ATP6V1G2,EPHA8,DECR2,DSEL,DDAH2,SERTAD4,PIGW,RTN4RL2,THSD7B,PPP1R18,RNF5,SKA1,LHFPL4,ALDH1A3,SIRT2,PLSCR3,GAS8,NBEAL1,…
TF	Factor: ZF5; motif: GGSGCGCGS	TF:M10438	2.04083e-05	4.69019	16365	297	278	19945	TMEM92,CADM3,ENTPD2,SYCP2L,PSME1,ATAT1,NAALADL1,SPNS2,DACT1,GALNT17,PRRX1,LRRC7,EDNRA,SLC7A10,SLC16A12,SH3PXD2A,FBL,NEUROG1,DPPA4,TGFBI,PCDH19,TMEM119,FAM20A,NPPC,OLIG2,EMC9,SNAP91,GRIA2,RPS20,PIGZ,ZNF780A,MRM1,ADORA1,LRRC14B,TGFB2,RASSF10,UCP2,CPE,TMEM130,PDIA2,NID1,VRTN,ALDH4A1,ATP6V1G2,EPHA8,DECR2,DSEL,DDAH2,SERTAD4,PIGW,RTN4RL2,THSD7B,PPP1R18,RNF5,SKA1,LHFPL4,ALDH1A3,SIRT2,PLSCR3,GAS8,NBEAL1,…
TF	Factor: MAZ; motif: GGGGGAGGGGGNGRGRRRGNRG	TF:M09984	2.65933e-05	4.57523	9602	297	192	19945	TMEM92,CADM3,ENTPD2,PSME1,SPNS2,DACT1,PRRX1,LRRC7,EDNRA,SLC7A10,SH3PXD2A,NEUROG1,TGFBI,TMEM119,FAM20A,OLIG2,SNAP91,GRIA2,ADORA1,TGFB2,UCP2,CPE,SYBU,TMEM130,PDIA2,NID1,VRTN,ATP6V1G2,EPHA8,DECR2,DSEL,SERTAD4,RTN4RL2,THSD7B,PPP1R18,RNF5,LHFPL4,ALDH1A3,PLSCR3,S100A16,GAS8,NBEAL1,MLLT6,POU3F2,RBFOX3,ATP1A2,C1QTNF4,COL16A1,TMEM121,MGAT4B,PRR3,XKR7,RING1,RND3,ADIPOR2,SALL3,CCDC183,ASAP3,RXRB,SCRT1,PTEN,…
TF	Factor: MAZ; motif: GGGGGAGGGGGNGRGRRRGNRG; match class: 0	TF:M09984_0	2.65933e-05	4.57523	9602	297	192	19945	TMEM92,CADM3,ENTPD2,PSME1,SPNS2,DACT1,PRRX1,LRRC7,EDNRA,SLC7A10,SH3PXD2A,NEUROG1,TGFBI,TMEM119,FAM20A,OLIG2,SNAP91,GRIA2,ADORA1,TGFB2,UCP2,CPE,SYBU,TMEM130,PDIA2,NID1,VRTN,ATP6V1G2,EPHA8,DECR2,DSEL,SERTAD4,RTN4RL2,THSD7B,PPP1R18,RNF5,LHFPL4,ALDH1A3,PLSCR3,S100A16,GAS8,NBEAL1,MLLT6,POU3F2,RBFOX3,ATP1A2,C1QTNF4,COL16A1,TMEM121,MGAT4B,PRR3,XKR7,RING1,RND3,ADIPOR2,SALL3,CCDC183,ASAP3,RXRB,SCRT1,PTEN,…
TF	Factor: Sp1; motif: GGGGCGGGGC; match class: 0	TF:M00931_0	3.05608e-05	4.51484	10311	297	202	19945	CADM3,ENTPD2,SYCP2L,PSME1,SPNS2,DACT1,GALNT17,PRRX1,LRRC7,SLC7A10,SLC16A12,SH3PXD2A,FBL,DPPA4,TGFBI,FAM20A,NPPC,OLIG2,EMC9,SNAP91,GRIA2,PIGZ,ADORA1,UCP2,PDIA2,NID1,ATP6V1G2,EPHA8,DECR2,DSEL,DDAH2,SERTAD4,PIGW,RTN4RL2,THSD7B,PPP1R18,RNF5,LHFPL4,ALDH1A3,SIRT2,PLSCR3,S100A16,NBEAL1,MLLT6,POU3F2,MOAP1,RBFOX3,ATP1A2,BST2,COL16A1,TMEM121,MGAT4B,PRR3,XKR7,RING1,ADIPOR2,SALL3,ASAP3,RXRB,SCRT1,ZNF436,ABHD…
TF	Factor: Sp1; motif: GGGGCGGGGC	TF:M00931	3.05608e-05	4.51484	10311	297	202	19945	CADM3,ENTPD2,SYCP2L,PSME1,SPNS2,DACT1,GALNT17,PRRX1,LRRC7,SLC7A10,SLC16A12,SH3PXD2A,FBL,DPPA4,TGFBI,FAM20A,NPPC,OLIG2,EMC9,SNAP91,GRIA2,PIGZ,ADORA1,UCP2,PDIA2,NID1,ATP6V1G2,EPHA8,DECR2,DSEL,DDAH2,SERTAD4,PIGW,RTN4RL2,THSD7B,PPP1R18,RNF5,LHFPL4,ALDH1A3,SIRT2,PLSCR3,S100A16,NBEAL1,MLLT6,POU3F2,MOAP1,RBFOX3,ATP1A2,BST2,COL16A1,TMEM121,MGAT4B,PRR3,XKR7,RING1,ADIPOR2,SALL3,ASAP3,RXRB,SCRT1,ZNF436,ABHD…
TF	Factor: Churchill; motif: CGGGNN; match class: 1	TF:M00986_1	3.26387e-05	4.48627	10388	297	203	19945	CADM3,ENTPD2,SYCP2L,PSME1,ATAT1,SPNS2,DACT1,GALNT17,PRRX1,LRRC7,SLC7A10,SLC16A12,SH3PXD2A,TGFBI,PCDH19,TMEM119,FAM20A,NPPC,OLIG2,EMC9,SNAP91,GRIA2,RPS20,PIGZ,ZNF780A,ADORA1,LRRC14B,RASSF10,UCP2,CPE,PDIA2,ALDH4A1,ATP6V1G2,EPHA8,DECR2,DSEL,SERTAD4,PIGW,RTN4RL2,PPP1R18,RNF5,LHFPL4,ALDH1A3,SIRT2,PLSCR3,MLLT6,POU3F2,MOAP1,LAMA4,C1QTNF4,TMEM121,MGAT4B,PRR3,XKR7,RING1,ADIPOR2,SALL3,ASAP3,RXRB,SCRT1,ZNF4…
TF	Factor: TIEG1; motif: NCCCNSNCCCCGCCCCC	TF:M12351	3.81338e-05	4.41869	12377	297	230	19945	CADM3,ENTPD2,PSME1,NAALADL1,SPNS2,DACT1,GALNT17,PRRX1,LRRC7,SLC7A10,SLC16A12,SH3PXD2A,FBL,NEUROG1,PCDH19,TMEM119,FAM20A,NPPC,OLIG2,EMC9,SNAP91,GRIA2,ADORA1,LRRC14B,RASSF10,UCP2,CPE,TMEM130,PDIA2,VRTN,SIAH3,ALDH4A1,ATP6V1G2,EPHA8,DECR2,DSEL,DDAH2,SERTAD4,PIGW,KCNA6,RTN4RL2,THSD7B,PPP1R18,RNF5,LHFPL4,ALDH1A3,SIRT2,PLSCR3,GAS8,NBEAL1,MLLT6,POU3F2,MOAP1,IER3,RBFOX3,ATP1A2,C1QTNF4,BST2,COL16A1,TMEM121…
TF	Factor: TIEG1; motif: NCCCNSNCCCCGCCCCC; match class: 0	TF:M12351_0	3.81338e-05	4.41869	12377	297	230	19945	CADM3,ENTPD2,PSME1,NAALADL1,SPNS2,DACT1,GALNT17,PRRX1,LRRC7,SLC7A10,SLC16A12,SH3PXD2A,FBL,NEUROG1,PCDH19,TMEM119,FAM20A,NPPC,OLIG2,EMC9,SNAP91,GRIA2,ADORA1,LRRC14B,RASSF10,UCP2,CPE,TMEM130,PDIA2,VRTN,SIAH3,ALDH4A1,ATP6V1G2,EPHA8,DECR2,DSEL,DDAH2,SERTAD4,PIGW,KCNA6,RTN4RL2,THSD7B,PPP1R18,RNF5,LHFPL4,ALDH1A3,SIRT2,PLSCR3,GAS8,NBEAL1,MLLT6,POU3F2,MOAP1,IER3,RBFOX3,ATP1A2,C1QTNF4,BST2,COL16A1,TMEM121…
TF	Factor: Churchill; motif: CGGGNN; match class: 0	TF:M00986_0	3.93705e-05	4.40483	14280	297	254	19945	CADM3,ENTPD2,SYCP2L,PSME1,ATAT1,NAALADL1,SPNS2,DACT1,GALNT17,PRRX1,LRRC7,SLC7A10,SLC16A12,SH3PXD2A,FBL,NEUROG1,DPPA4,TGFBI,PCDH19,TMEM119,FAM20A,NPPC,OLIG2,EMC9,SNAP91,GRIA2,RPS20,PIGZ,ZNF780A,MRM1,ADORA1,LRRC14B,RASSF10,UCP2,CPE,PDIA2,NID1,VRTN,SIAH3,ALDH4A1,ATP6V1G2,EPHA8,DECR2,DSEL,DDAH2,SERTAD4,PIGW,RTN4RL2,THSD7B,PPP1R18,RNF5,SKA1,LHFPL4,ALDH1A3,SIRT2,PLSCR3,S100A16,GAS8,NBEAL1,MLLT6,POU3F2,…
TF	Factor: Churchill; motif: CGGGNN	TF:M00986	3.93705e-05	4.40483	14280	297	254	19945	CADM3,ENTPD2,SYCP2L,PSME1,ATAT1,NAALADL1,SPNS2,DACT1,GALNT17,PRRX1,LRRC7,SLC7A10,SLC16A12,SH3PXD2A,FBL,NEUROG1,DPPA4,TGFBI,PCDH19,TMEM119,FAM20A,NPPC,OLIG2,EMC9,SNAP91,GRIA2,RPS20,PIGZ,ZNF780A,MRM1,ADORA1,LRRC14B,RASSF10,UCP2,CPE,PDIA2,NID1,VRTN,SIAH3,ALDH4A1,ATP6V1G2,EPHA8,DECR2,DSEL,DDAH2,SERTAD4,PIGW,RTN4RL2,THSD7B,PPP1R18,RNF5,SKA1,LHFPL4,ALDH1A3,SIRT2,PLSCR3,S100A16,GAS8,NBEAL1,MLLT6,POU3F2,…
TF	Factor: MZF-1; motif: TGGGGAR; match class: 1	TF:M01733_1	3.9534e-05	4.40303	4953	297	118	19945	CADM3,ENTPD2,SYCP2L,PSME1,ATAT1,NAALADL1,DACT1,GALNT17,SLC7A10,SH3PXD2A,TGFBI,TMEM119,FAM20A,NPPC,OLIG2,MRM1,LRRC14B,TGFB2,RASSF10,TMEM130,VRTN,ALDH4A1,EPHA8,DDAH2,SERTAD4,RTN4RL2,THSD7B,PPP1R18,RNF5,LHFPL4,ALDH1A3,S100A16,MLLT6,IER3,RBFOX3,LY6G6C,C1QTNF4,TMEM121,XKR7,RND3,ASAP3,SCRT1,ZNF436,ABHD16A,EYA2,GDF1,ZNF578,DSCAML1,NPR1,MMP24,SARS2,LSM2,PTPRN,NHLH1,EVX1,PLPP4,SPN,TLL1,TNC,TP53INP2,MRPS12…
TF	Factor: GCMa:Erg; motif: ATGCGGGCGGAARKG; match class: 1	TF:M08487_1	7.29634e-05	4.1369	8821	297	179	19945	TMEM92,CADM3,ENTPD2,PSME1,SPNS2,DACT1,GALNT17,LRRC7,EDNRA,SLC7A10,SH3PXD2A,FBL,NEUROG1,DPPA4,TGFBI,PCDH19,FAM20A,NPPC,OLIG2,EMC9,SNAP91,GRIA2,RPS20,PIGZ,LRRC14B,RASSF10,CPE,PDIA2,VRTN,ATP6V1G2,EPHA8,DECR2,DSEL,SERTAD4,PIGW,RTN4RL2,PPP1R18,RNF5,ALDH1A3,S100A16,NBEAL1,MLLT6,POU3F2,MOAP1,IER3,RBFOX3,LY6G6C,C1QTNF4,TMEM121,MGAT4B,XKR7,RING1,ADIPOR2,ASAP3,RXRB,SCRT1,ZNF436,HNRNPL,EYA2,ITPR3,GDF1,TAP1,…
TF	Factor: BTEB3; motif: CCNNSCCNSCCCCKCCCCC; match class: 1	TF:M09826_1	9.27438e-05	4.03272	7664	297	161	19945	CADM3,ENTPD2,PSME1,NAALADL1,SPNS2,DACT1,GALNT17,LRRC7,SLC16A12,SH3PXD2A,NEUROG1,TMEM119,FAM20A,NPPC,OLIG2,EMC9,SNAP91,ADORA1,UCP2,PDIA2,VRTN,ATP6V1G2,EPHA8,DECR2,DSEL,DDAH2,SERTAD4,PIGW,RTN4RL2,PPP1R18,RNF5,ALDH1A3,NBEAL1,MLLT6,POU3F2,MOAP1,RBFOX3,C1QTNF4,COL16A1,MGAT4B,PRR3,XKR7,RING1,ADIPOR2,SALL3,CCDC183,ASAP3,RXRB,SCRT1,HNRNPL,ITPR3,GDF1,NFKBIL1,ZNF578,DSCAML1,KCNK1,MMP24,CDH15,PTPRN,HSD17B8,…
TF	Factor: BTEB2; motif: WGGGTGKGGCNGGN; match class: 1	TF:M09972_1	0.000107046	3.97043	3951	297	99	19945	ENTPD2,ATAT1,NAALADL1,SPNS2,FBL,TMEM119,FAM20A,ADORA1,UCP2,PDIA2,VRTN,ALDH4A1,DSEL,DDAH2,RTN4RL2,RNF5,ALDH1A3,PLSCR3,S100A16,NBEAL1,MLLT6,RBFOX3,COL16A1,MGAT4B,XKR7,SALL3,ASAP3,RXRB,ABHD16A,GDF1,TAP1,DSCAML1,CDH15,KCNC3,NHLH1,CDK5R2,CTSC,STK19,SPN,TTYH2,HCN3,TIMP3,CPNE7,SRRM4,TMEM141,WDR47,VSX1,TGFB3,DPPA2,PRSS56,TH,TUBB2A,PYGL,TMC6,COL9A2,TPPP,EGFL8,FLOT1,EVA1B,ELAVL3,SUSD2,LYPD1,SYT14,STMN4,ASC…
TF	Factor: Sp1; motif: RGGGMGGRGSNGGGG	TF:M10529	0.00012273	3.91105	6928	297	149	19945	CADM3,NAALADL1,DACT1,EDNRA,SLC7A10,SLC16A12,SH3PXD2A,FBL,TGFBI,TMEM119,FAM20A,OLIG2,EMC9,SNAP91,ADORA1,UCP2,TMEM130,NID1,VRTN,SIAH3,ATP6V1G2,EPHA8,DECR2,SERTAD4,RTN4RL2,PPP1R18,ALDH1A3,PLSCR3,GAS8,NBEAL1,MLLT6,POU3F2,MOAP1,RBFOX3,ATP1A2,C1QTNF4,BST2,COL16A1,MGAT4B,PRR3,XKR7,RING1,ADIPOR2,SALL3,CCDC183,ASAP3,RXRB,SCRT1,EYA2,NFKBIL1,ZNF578,DSCAML1,KCNK1,MMP24,ZNF311,CDH15,PTPRN,ZBTB22,ELOVL2,NHLH1,…
TF	Factor: Sp1; motif: RGGGMGGRGSNGGGG; match class: 0	TF:M10529_0	0.00012273	3.91105	6928	297	149	19945	CADM3,NAALADL1,DACT1,EDNRA,SLC7A10,SLC16A12,SH3PXD2A,FBL,TGFBI,TMEM119,FAM20A,OLIG2,EMC9,SNAP91,ADORA1,UCP2,TMEM130,NID1,VRTN,SIAH3,ATP6V1G2,EPHA8,DECR2,SERTAD4,RTN4RL2,PPP1R18,ALDH1A3,PLSCR3,GAS8,NBEAL1,MLLT6,POU3F2,MOAP1,RBFOX3,ATP1A2,C1QTNF4,BST2,COL16A1,MGAT4B,PRR3,XKR7,RING1,ADIPOR2,SALL3,CCDC183,ASAP3,RXRB,SCRT1,EYA2,NFKBIL1,ZNF578,DSCAML1,KCNK1,MMP24,ZNF311,CDH15,PTPRN,ZBTB22,ELOVL2,NHLH1,…
TF	Factor: ETF; motif: CCCCGCCCCYN; match class: 0	TF:M07039_0	0.000130818	3.88333	16523	297	278	19945	TMEM92,CADM3,RFLNA,ENTPD2,SYCP2L,PSME1,ATAT1,NAALADL1,SPNS2,DACT1,GALNT17,PRRX1,LRRC7,EDNRA,SLC7A10,SLC16A12,SH3PXD2A,FBL,NEUROG1,DPPA4,TGFBI,PCDH19,TMEM119,FAM20A,NPPC,OLIG2,EMC9,SNAP91,GRIA2,RPS20,PIGZ,ZNF780A,MRM1,ADORA1,LRRC14B,TGFB2,RASSF10,UCP2,SYBU,TMEM130,PDIA2,NID1,VRTN,SIAH3,ALDH4A1,ATP6V1G2,EPHA8,DECR2,DSEL,DDAH2,SERTAD4,PIGW,KCNA6,RTN4RL2,THSD7B,PPP1R18,RNF5,LHFPL4,ALDH1A3,SIRT2,PLSCR…
TF	Factor: ETF; motif: CCCCGCCCCYN	TF:M07039	0.000130818	3.88333	16523	297	278	19945	TMEM92,CADM3,RFLNA,ENTPD2,SYCP2L,PSME1,ATAT1,NAALADL1,SPNS2,DACT1,GALNT17,PRRX1,LRRC7,EDNRA,SLC7A10,SLC16A12,SH3PXD2A,FBL,NEUROG1,DPPA4,TGFBI,PCDH19,TMEM119,FAM20A,NPPC,OLIG2,EMC9,SNAP91,GRIA2,RPS20,PIGZ,ZNF780A,MRM1,ADORA1,LRRC14B,TGFB2,RASSF10,UCP2,SYBU,TMEM130,PDIA2,NID1,VRTN,SIAH3,ALDH4A1,ATP6V1G2,EPHA8,DECR2,DSEL,DDAH2,SERTAD4,PIGW,KCNA6,RTN4RL2,THSD7B,PPP1R18,RNF5,LHFPL4,ALDH1A3,SIRT2,PLSCR…
TF	Factor: Spz1; motif: DNNGGRGGGWWNNNN	TF:M00446	0.000131986	3.87947	8747	297	177	19945	TMEM92,CADM3,ENTPD2,PSME1,ATAT1,NAALADL1,SPNS2,GALNT17,PRRX1,LRRC7,SLC7A10,SLC16A12,FBL,NEUROG1,DPPA4,TMEM119,FAM20A,EMC9,SNAP91,ZNF780A,MRM1,LRRC14B,TGFB2,UCP2,CPE,SYBU,PDIA2,SIAH3,ALDH4A1,ATP6V1G2,EPHA8,DSEL,DDAH2,SERTAD4,PIGW,PPP1R18,ALDH1A3,SIRT2,S100A16,GAS8,MLLT6,POU3F2,RBFOX3,LY6G6C,C1QTNF4,COL16A1,TMEM121,MGAT4B,PRR3,XKR7,RING1,RND3,ADIPOR2,SALL3,CCDC183,ASAP3,RXRB,HNRNPL,PTEN,EYA2,ITPR3,…
TF	Factor: Spz1; motif: DNNGGRGGGWWNNNN; match class: 0	TF:M00446_0	0.000131986	3.87947	8747	297	177	19945	TMEM92,CADM3,ENTPD2,PSME1,ATAT1,NAALADL1,SPNS2,GALNT17,PRRX1,LRRC7,SLC7A10,SLC16A12,FBL,NEUROG1,DPPA4,TMEM119,FAM20A,EMC9,SNAP91,ZNF780A,MRM1,LRRC14B,TGFB2,UCP2,CPE,SYBU,PDIA2,SIAH3,ALDH4A1,ATP6V1G2,EPHA8,DSEL,DDAH2,SERTAD4,PIGW,PPP1R18,ALDH1A3,SIRT2,S100A16,GAS8,MLLT6,POU3F2,RBFOX3,LY6G6C,C1QTNF4,COL16A1,TMEM121,MGAT4B,PRR3,XKR7,RING1,RND3,ADIPOR2,SALL3,CCDC183,ASAP3,RXRB,HNRNPL,PTEN,EYA2,ITPR3,…
TF	Factor: MAZ; motif: GGGMGGGGS; match class: 1	TF:M10432_1	0.000148364	3.82867	4370	297	106	19945	CADM3,ENTPD2,NAALADL1,SPNS2,GALNT17,LRRC7,SLC7A10,SH3PXD2A,NEUROG1,TMEM119,FAM20A,NPPC,SNAP91,ADORA1,TGFB2,TMEM130,PDIA2,ATP6V1G2,EPHA8,DECR2,PIGW,RTN4RL2,PPP1R18,RNF5,PLSCR3,MLLT6,POU3F2,RBFOX3,C1QTNF4,MGAT4B,ADIPOR2,SALL3,ASAP3,SCRT1,PTEN,EYA2,NFKBIL1,KCNK1,MMP24,PTPRN,ZBTB22,ELOVL2,FBLIM1,PLPP4,GLIS3,STK19,FAM181A,PRIMA1,TP53INP2,CHTF8,CPNE7,LOXL3,SRRM4,B3GALT4,WDR47,DPPA2,TUBB2A,TMC6,ZYX,CACN…
TF	Factor: CSX; motif: NKRAGWGS; match class: 1	TF:M10008_1	0.000156514	3.80545	3980	297	99	19945	TMEM92,CADM3,SPNS2,DACT1,EDNRA,SLC7A10,SLC16A12,LRRC14B,RASSF10,DDAH2,PIGW,PPP1R18,RNF5,S100A16,POU3F2,IER3,LAMA4,ATP1A2,C1QTNF4,TMEM121,XKR7,RING1,SALL3,SCRT1,ABHD16A,HNRNPL,EYA2,SNAI2,DSCAML1,NPR1,MMP24,HSD17B8,ELOVL2,NHLH1,C1QL4,EVX1,COL14A1,INKA1,TTYH2,PLPPR1,HCN3,TP53INP2,CHTF8,LOXL3,SRRM4,TGFB3,PLEKHM1,PPP1R17,TMC6,COL9A2,ZYX,HAS2,CACNA1C,LIN28A,HID1,SSH3,EVA1B,ELAVL3,FBXO17,SUSD2,ABCG1,LYP…
TF	Factor: ZNF37A; motif: CCYYGGCTCCNTSCCMN; match class: 0	TF:M12354_0	0.000241177	3.61766	11020	297	209	19945	TMEM92,CADM3,RFLNA,ENTPD2,PSME1,ATAT1,SPNS2,DACT1,GALNT17,LRRC7,EDNRA,SLC7A10,SLC16A12,SH3PXD2A,FBL,NEUROG1,LTB4R,TGFBI,PCDH19,FAM20A,NPPC,SNAP91,GRIA2,RPS20,PIGZ,MRM1,ADORA1,RASSF10,UCP2,TMEM130,PDIA2,NID1,VRTN,ALDH4A1,ATP6V1G2,EPHA8,DDAH2,SERTAD4,RTN4RL2,THSD7B,PPP1R18,RNF5,LHFPL4,ALDH1A3,PLSCR3,S100A16,GAS8,MLLT6,POU3F2,MOAP1,IER3,RBFOX3,ATP1A2,C1QTNF4,BST2,TMEM121,MGAT4B,PRR3,RING1,ADIPOR2,AS…
TF	Factor: ZNF37A; motif: CCYYGGCTCCNTSCCMN	TF:M12354	0.000241177	3.61766	11020	297	209	19945	TMEM92,CADM3,RFLNA,ENTPD2,PSME1,ATAT1,SPNS2,DACT1,GALNT17,LRRC7,EDNRA,SLC7A10,SLC16A12,SH3PXD2A,FBL,NEUROG1,LTB4R,TGFBI,PCDH19,FAM20A,NPPC,SNAP91,GRIA2,RPS20,PIGZ,MRM1,ADORA1,RASSF10,UCP2,TMEM130,PDIA2,NID1,VRTN,ALDH4A1,ATP6V1G2,EPHA8,DDAH2,SERTAD4,RTN4RL2,THSD7B,PPP1R18,RNF5,LHFPL4,ALDH1A3,PLSCR3,S100A16,GAS8,MLLT6,POU3F2,MOAP1,IER3,RBFOX3,ATP1A2,C1QTNF4,BST2,TMEM121,MGAT4B,PRR3,RING1,ADIPOR2,AS…
TF	Factor: E2F-7; motif: GRGGCGGGAANNN; match class: 1	TF:M09896_1	0.000311688	3.50628	4545	297	108	19945	ENTPD2,PSME1,DACT1,LRRC7,SLC16A12,FBL,TGFBI,PCDH19,NPPC,OLIG2,EMC9,PIGZ,RASSF10,UCP2,NID1,ALDH4A1,ATP6V1G2,DSEL,SERTAD4,PIGW,RTN4RL2,RNF5,ALDH1A3,PLSCR3,GAS8,MLLT6,POU3F2,TMEM121,MGAT4B,PRR3,RING1,SALL3,ASAP3,RXRB,SCRT1,HNRNPL,PTEN,GDF1,NFKBIL1,TAP1,DSCAML1,ZNF311,SARS2,LSM2,CDH15,PTPRN,ZBTB22,DDX24,KCNC3,ELOVL2,C1QL4,COL14A1,INKA1,TLL1,HCN3,CHTF8,CPNE7,MIEF2,MRPS12,LOXL3,TMEM141,WDR47,PRSS56,FAM…
TF	Factor: E2F-1; motif: NGGGCGGGARV; match class: 1	TF:M07206_1	0.000325575	3.48735	10909	297	207	19945	ENTPD2,SYCP2L,PSME1,SPNS2,DACT1,GALNT17,PRRX1,LRRC7,EDNRA,SLC7A10,SLC16A12,SH3PXD2A,FBL,NEUROG1,TGFBI,PCDH19,FAM20A,NPPC,OLIG2,EMC9,GRIA2,RPS20,PIGZ,MRM1,ADORA1,LRRC14B,RASSF10,UCP2,CPE,NID1,ALDH4A1,ATP6V1G2,EPHA8,DECR2,DSEL,SERTAD4,PIGW,RTN4RL2,THSD7B,PPP1R18,RNF5,LHFPL4,ALDH1A3,SIRT2,PLSCR3,GAS8,NBEAL1,MLLT6,POU3F2,MOAP1,IER3,LAMA4,ATP1A2,C1QTNF4,COL16A1,TMEM121,MGAT4B,PRR3,RING1,ADIPOR2,SALL3,…
TF	Factor: NF-KAPPAB1; motif: NGGKRNTTYCCCN; match class: 0	TF:M08952_0	0.000330565	3.48074	7790	297	161	19945	CADM3,RFLNA,ENTPD2,PSME1,NAALADL1,SPNS2,GALNT17,PRRX1,LRRC7,EDNRA,SLC7A10,SH3PXD2A,FBL,NEUROG1,TGFBI,PCDH19,TMEM119,FAM20A,NPPC,GRIA2,RPS20,PIGZ,ZNF780A,ADORA1,LRRC14B,RASSF10,CPE,SYBU,PDIA2,VRTN,SIAH3,ALDH4A1,SERTAD4,PIGW,RTN4RL2,THSD7B,RNF5,SKA1,LHFPL4,ALDH1A3,SIRT2,PLSCR3,S100A16,NBEAL1,MLLT6,POU3F2,IER3,RBFOX3,LAMA4,BST2,COL16A1,TMEM121,PRR3,XKR7,SALL3,CCDC183,ASAP3,RXRB,SCRT1,ZNF436,HNRNPL,P…
TF	Factor: NF-KAPPAB1; motif: NGGKRNTTYCCCN	TF:M08952	0.000330565	3.48074	7790	297	161	19945	CADM3,RFLNA,ENTPD2,PSME1,NAALADL1,SPNS2,GALNT17,PRRX1,LRRC7,EDNRA,SLC7A10,SH3PXD2A,FBL,NEUROG1,TGFBI,PCDH19,TMEM119,FAM20A,NPPC,GRIA2,RPS20,PIGZ,ZNF780A,ADORA1,LRRC14B,RASSF10,CPE,SYBU,PDIA2,VRTN,SIAH3,ALDH4A1,SERTAD4,PIGW,RTN4RL2,THSD7B,RNF5,SKA1,LHFPL4,ALDH1A3,SIRT2,PLSCR3,S100A16,NBEAL1,MLLT6,POU3F2,IER3,RBFOX3,LAMA4,BST2,COL16A1,TMEM121,PRR3,XKR7,SALL3,CCDC183,ASAP3,RXRB,SCRT1,ZNF436,HNRNPL,P…
TF	Factor: KLF15; motif: RGGGMGGRGNNGGGGGNGG; match class: 0	TF:M09968_0	0.000367911	3.43426	3276	297	85	19945	CADM3,SPNS2,DACT1,TGFBI,FAM20A,EMC9,ADORA1,UCP2,SYBU,PDIA2,NID1,VRTN,ATP6V1G2,RTN4RL2,ALDH1A3,NBEAL1,POU3F2,ATP1A2,COL16A1,ADIPOR2,CCDC183,RXRB,SCRT1,EYA2,NFKBIL1,ZNF578,KCNK1,MMP24,CDH15,ZBTB22,KCNC3,CDK5R2,INKA1,ZBTB4,SPN,TTYH2,TP53INP2,CPNE7,LOXL3,SRRM4,WDR47,VSX1,DPPA2,RPS25,TUBB2A,TMC6,COL9A2,HAS2,LIN28A,DENND11,FLOT1,ELAVL3,SUSD2,ZNF251,PSD2,SNAP25,SOX1,CD9,SHANK3,CARD11,TANC1,KCNQ1,PLEKHA6…
TF	Factor: KLF15; motif: RGGGMGGRGNNGGGGGNGG	TF:M09968	0.000367911	3.43426	3276	297	85	19945	CADM3,SPNS2,DACT1,TGFBI,FAM20A,EMC9,ADORA1,UCP2,SYBU,PDIA2,NID1,VRTN,ATP6V1G2,RTN4RL2,ALDH1A3,NBEAL1,POU3F2,ATP1A2,COL16A1,ADIPOR2,CCDC183,RXRB,SCRT1,EYA2,NFKBIL1,ZNF578,KCNK1,MMP24,CDH15,ZBTB22,KCNC3,CDK5R2,INKA1,ZBTB4,SPN,TTYH2,TP53INP2,CPNE7,LOXL3,SRRM4,WDR47,VSX1,DPPA2,RPS25,TUBB2A,TMC6,COL9A2,HAS2,LIN28A,DENND11,FLOT1,ELAVL3,SUSD2,ZNF251,PSD2,SNAP25,SOX1,CD9,SHANK3,CARD11,TANC1,KCNQ1,PLEKHA6…
TF	Factor: E2F-4; motif: SNGGGCGGGAANN; match class: 0	TF:M09894_0	0.000377161	3.42347	16331	297	275	19945	TMEM92,CADM3,RFLNA,ENTPD2,SYCP2L,PSME1,ATAT1,SPNS2,DACT1,GALNT17,PRRX1,LRRC7,EDNRA,SLC7A10,SLC16A12,SH3PXD2A,FBL,NEUROG1,DPPA4,TGFBI,PCDH19,TMEM119,FAM20A,NPPC,OLIG2,EMC9,SNAP91,GRIA2,RPS20,PIGZ,ZNF780A,MRM1,ADORA1,LRRC14B,RASSF10,UCP2,CPE,SYBU,PDIA2,NID1,ALDH4A1,ATP6V1G2,EPHA8,DECR2,DSEL,DDAH2,SERTAD4,PIGW,KCNA6,RTN4RL2,THSD7B,PPP1R18,RNF5,SKA1,LHFPL4,ALDH1A3,SIRT2,PLSCR3,S100A16,GAS8,NBEAL1,MLL…
TF	Factor: E2F-4; motif: SNGGGCGGGAANN	TF:M09894	0.000377161	3.42347	16331	297	275	19945	TMEM92,CADM3,RFLNA,ENTPD2,SYCP2L,PSME1,ATAT1,SPNS2,DACT1,GALNT17,PRRX1,LRRC7,EDNRA,SLC7A10,SLC16A12,SH3PXD2A,FBL,NEUROG1,DPPA4,TGFBI,PCDH19,TMEM119,FAM20A,NPPC,OLIG2,EMC9,SNAP91,GRIA2,RPS20,PIGZ,ZNF780A,MRM1,ADORA1,LRRC14B,RASSF10,UCP2,CPE,SYBU,PDIA2,NID1,ALDH4A1,ATP6V1G2,EPHA8,DECR2,DSEL,DDAH2,SERTAD4,PIGW,KCNA6,RTN4RL2,THSD7B,PPP1R18,RNF5,SKA1,LHFPL4,ALDH1A3,SIRT2,PLSCR3,S100A16,GAS8,NBEAL1,MLL…
TF	Factor: E2F-3:HES-7; motif: NNNSGCGCSNNNNNCRCGYGNN; match class: 0	TF:M08526_0	0.000457941	3.33919	17026	297	282	19945	TMEM92,CADM3,ENTPD2,SYCP2L,PSME1,ATAT1,NAALADL1,SPNS2,DACT1,GALNT17,PRRX1,LRRC7,EDNRA,SLC7A10,SLC16A12,SH3PXD2A,FBL,NEUROG1,DPPA4,TGFBI,PCDH19,TMEM119,FAM20A,NPPC,OLIG2,EMC9,SNAP91,GRIA2,RPS20,PIGZ,ZNF780A,MRM1,ADORA1,LRRC14B,TGFB2,RASSF10,UCP2,CPE,SYBU,TMEM130,PDIA2,NID1,SIAH3,ALDH4A1,ATP6V1G2,EPHA8,DECR2,DSEL,DDAH2,SERTAD4,PIGW,RTN4RL2,THSD7B,PPP1R18,RNF5,SKA1,LHFPL4,ALDH1A3,SIRT2,PLSCR3,S100A1…
TF	Factor: E2F-3:HES-7; motif: NNNSGCGCSNNNNNCRCGYGNN	TF:M08526	0.000457941	3.33919	17026	297	282	19945	TMEM92,CADM3,ENTPD2,SYCP2L,PSME1,ATAT1,NAALADL1,SPNS2,DACT1,GALNT17,PRRX1,LRRC7,EDNRA,SLC7A10,SLC16A12,SH3PXD2A,FBL,NEUROG1,DPPA4,TGFBI,PCDH19,TMEM119,FAM20A,NPPC,OLIG2,EMC9,SNAP91,GRIA2,RPS20,PIGZ,ZNF780A,MRM1,ADORA1,LRRC14B,TGFB2,RASSF10,UCP2,CPE,SYBU,TMEM130,PDIA2,NID1,SIAH3,ALDH4A1,ATP6V1G2,EPHA8,DECR2,DSEL,DDAH2,SERTAD4,PIGW,RTN4RL2,THSD7B,PPP1R18,RNF5,SKA1,LHFPL4,ALDH1A3,SIRT2,PLSCR3,S100A1…
TF	Factor: CPBP; motif: GNNRGGGHGGGGNNGGGRN; match class: 1	TF:M09973_1	0.000491374	3.30859	6624	297	142	19945	CADM3,ENTPD2,NAALADL1,SPNS2,DACT1,LRRC7,SLC16A12,SH3PXD2A,FBL,TGFBI,TMEM119,FAM20A,SNAP91,ADORA1,UCP2,TMEM130,PDIA2,VRTN,ALDH4A1,ATP6V1G2,EPHA8,DECR2,DSEL,SERTAD4,RTN4RL2,PPP1R18,RNF5,ALDH1A3,NBEAL1,MLLT6,POU3F2,MOAP1,RBFOX3,ATP1A2,COL16A1,MGAT4B,PRR3,XKR7,ASAP3,RXRB,SCRT1,ABHD16A,ITPR3,NFKBIL1,ZNF578,DSCAML1,KCNK1,MMP24,CDH15,ZBTB22,KCNC3,ELOVL2,NHLH1,C1QL4,FBLIM1,PLPP4,INKA1,ZBTB4,TTYH2,HCN3,TI…
TF	Factor: MZF-1; motif: TGGGGAR; match class: 0	TF:M01733_0	0.000561435	3.2507	11471	297	214	19945	TMEM92,CADM3,ENTPD2,SYCP2L,PSME1,ATAT1,NAALADL1,SPNS2,DACT1,GALNT17,LRRC7,SLC7A10,SLC16A12,SH3PXD2A,NEUROG1,TGFBI,TMEM119,FAM20A,NPPC,OLIG2,EMC9,RPS20,PIGZ,MRM1,ADORA1,LRRC14B,TGFB2,RASSF10,UCP2,CPE,TMEM130,NID1,VRTN,SIAH3,ALDH4A1,EPHA8,DECR2,DDAH2,SERTAD4,KCNA6,RTN4RL2,THSD7B,PPP1R18,RNF5,SKA1,LHFPL4,ALDH1A3,GRIK2,S100A16,GAS8,NBEAL1,MLLT6,IER3,RBFOX3,LAMA4,ATP1A2,LY6G6C,C1QTNF4,BST2,COL16A1,TME…
TF	Factor: MZF-1; motif: TGGGGAR	TF:M01733	0.000561435	3.2507	11471	297	214	19945	TMEM92,CADM3,ENTPD2,SYCP2L,PSME1,ATAT1,NAALADL1,SPNS2,DACT1,GALNT17,LRRC7,SLC7A10,SLC16A12,SH3PXD2A,NEUROG1,TGFBI,TMEM119,FAM20A,NPPC,OLIG2,EMC9,RPS20,PIGZ,MRM1,ADORA1,LRRC14B,TGFB2,RASSF10,UCP2,CPE,TMEM130,NID1,VRTN,SIAH3,ALDH4A1,EPHA8,DECR2,DDAH2,SERTAD4,KCNA6,RTN4RL2,THSD7B,PPP1R18,RNF5,SKA1,LHFPL4,ALDH1A3,GRIK2,S100A16,GAS8,NBEAL1,MLLT6,IER3,RBFOX3,LAMA4,ATP1A2,LY6G6C,C1QTNF4,BST2,COL16A1,TME…
TF	Factor: Kaiso; motif: GCMGGGRGCRGS	TF:M03876	0.000565784	3.24735	13737	297	244	19945	TMEM92,CADM3,ENTPD2,SYCP2L,PSME1,NAALADL1,SPNS2,DACT1,GALNT17,PRRX1,LRRC7,SLC7A10,SLC16A12,SH3PXD2A,FBL,NEUROG1,DPPA4,TGFBI,PCDH19,FAM20A,NPPC,OLIG2,EMC9,SNAP91,GRIA2,RPS20,PIGZ,MRM1,ADORA1,LRRC14B,TGFB2,RASSF10,UCP2,CPE,SYBU,TMEM130,PDIA2,NID1,VRTN,ALDH4A1,ATP6V1G2,EPHA8,DECR2,DSEL,DDAH2,SERTAD4,PIGW,RTN4RL2,THSD7B,PPP1R18,LHFPL4,ALDH1A3,PLSCR3,S100A16,GAS8,NBEAL1,MLLT6,POU3F2,MOAP1,RBFOX3,LAMA4…
TF	Factor: Kaiso; motif: GCMGGGRGCRGS; match class: 0	TF:M03876_0	0.000565784	3.24735	13737	297	244	19945	TMEM92,CADM3,ENTPD2,SYCP2L,PSME1,NAALADL1,SPNS2,DACT1,GALNT17,PRRX1,LRRC7,SLC7A10,SLC16A12,SH3PXD2A,FBL,NEUROG1,DPPA4,TGFBI,PCDH19,FAM20A,NPPC,OLIG2,EMC9,SNAP91,GRIA2,RPS20,PIGZ,MRM1,ADORA1,LRRC14B,TGFB2,RASSF10,UCP2,CPE,SYBU,TMEM130,PDIA2,NID1,VRTN,ALDH4A1,ATP6V1G2,EPHA8,DECR2,DSEL,DDAH2,SERTAD4,PIGW,RTN4RL2,THSD7B,PPP1R18,LHFPL4,ALDH1A3,PLSCR3,S100A16,GAS8,NBEAL1,MLLT6,POU3F2,MOAP1,RBFOX3,LAMA4…
TF	Factor: EGR1; motif: NCNCCGCCCCCGCN; match class: 0	TF:M07208_0	0.000603338	3.21944	6211	297	135	19945	TMEM92,CADM3,ENTPD2,PSME1,DACT1,LRRC7,SLC7A10,SH3PXD2A,NEUROG1,TGFBI,TMEM119,FAM20A,OLIG2,SNAP91,GRIA2,PIGZ,ADORA1,VRTN,ATP6V1G2,DECR2,DSEL,SERTAD4,PIGW,RTN4RL2,THSD7B,PPP1R18,PLSCR3,NBEAL1,MLLT6,POU3F2,COL16A1,MGAT4B,PRR3,XKR7,RING1,ADIPOR2,SALL3,RXRB,SCRT1,ECH1,ZNF436,HNRNPL,PTEN,ITPR3,NFKBIL1,DSCAML1,KCNK1,CDH15,ZBTB22,RAD51C,ELOVL2,NHLH1,C1QL4,EVX1,FBLIM1,PLPP4,GLIS3,INKA1,STK19,TTYH2,PLPPR1,…
TF	Factor: EGR1; motif: NCNCCGCCCCCGCN	TF:M07208	0.000603338	3.21944	6211	297	135	19945	TMEM92,CADM3,ENTPD2,PSME1,DACT1,LRRC7,SLC7A10,SH3PXD2A,NEUROG1,TGFBI,TMEM119,FAM20A,OLIG2,SNAP91,GRIA2,PIGZ,ADORA1,VRTN,ATP6V1G2,DECR2,DSEL,SERTAD4,PIGW,RTN4RL2,THSD7B,PPP1R18,PLSCR3,NBEAL1,MLLT6,POU3F2,COL16A1,MGAT4B,PRR3,XKR7,RING1,ADIPOR2,SALL3,RXRB,SCRT1,ECH1,ZNF436,HNRNPL,PTEN,ITPR3,NFKBIL1,DSCAML1,KCNK1,CDH15,ZBTB22,RAD51C,ELOVL2,NHLH1,C1QL4,EVX1,FBLIM1,PLPP4,GLIS3,INKA1,STK19,TTYH2,PLPPR1,…
TF	Factor: MAZ; motif: GGGGAGGG	TF:M00649	0.000617878	3.2091	9379	297	184	19945	CADM3,ENTPD2,PSME1,DACT1,LRRC7,SLC7A10,SLC16A12,SH3PXD2A,NEUROG1,DPPA4,TGFBI,PCDH19,TMEM119,FAM20A,OLIG2,SNAP91,GRIA2,RPS20,PIGZ,MRM1,ADORA1,LRRC14B,TGFB2,TMEM130,PDIA2,NID1,VRTN,SIAH3,ATP6V1G2,EPHA8,DECR2,DSEL,SERTAD4,RTN4RL2,PPP1R18,RNF5,SKA1,LHFPL4,ALDH1A3,SIRT2,S100A16,MLLT6,POU3F2,RBFOX3,LAMA4,LY6G6C,C1QTNF4,BST2,COL16A1,MGAT4B,PRR3,XKR7,RING1,RND3,ADIPOR2,SALL3,ASAP3,RXRB,SCRT1,ECH1,HNRNPL,…
TF	Factor: MAZ; motif: GGGGAGGG; match class: 0	TF:M00649_0	0.000617878	3.2091	9379	297	184	19945	CADM3,ENTPD2,PSME1,DACT1,LRRC7,SLC7A10,SLC16A12,SH3PXD2A,NEUROG1,DPPA4,TGFBI,PCDH19,TMEM119,FAM20A,OLIG2,SNAP91,GRIA2,RPS20,PIGZ,MRM1,ADORA1,LRRC14B,TGFB2,TMEM130,PDIA2,NID1,VRTN,SIAH3,ATP6V1G2,EPHA8,DECR2,DSEL,SERTAD4,RTN4RL2,PPP1R18,RNF5,SKA1,LHFPL4,ALDH1A3,SIRT2,S100A16,MLLT6,POU3F2,RBFOX3,LAMA4,LY6G6C,C1QTNF4,BST2,COL16A1,MGAT4B,PRR3,XKR7,RING1,RND3,ADIPOR2,SALL3,ASAP3,RXRB,SCRT1,ECH1,HNRNPL,…
TF	Factor: Kaiso; motif: GCMGGGRGCRGS; match class: 1	TF:M03876_1	0.000760134	3.11911	9131	297	180	19945	ENTPD2,PSME1,NAALADL1,SPNS2,DACT1,GALNT17,LRRC7,SLC16A12,SH3PXD2A,NEUROG1,DPPA4,FAM20A,NPPC,OLIG2,EMC9,SNAP91,PIGZ,ADORA1,LRRC14B,TGFB2,RASSF10,CPE,SYBU,PDIA2,NID1,ALDH4A1,ATP6V1G2,EPHA8,DECR2,DSEL,DDAH2,SERTAD4,PIGW,RTN4RL2,THSD7B,PPP1R18,LHFPL4,ALDH1A3,PLSCR3,S100A16,GAS8,NBEAL1,MLLT6,POU3F2,MOAP1,RBFOX3,ATP1A2,C1QTNF4,COL16A1,TMEM121,MGAT4B,RING1,SALL3,ASAP3,SCRT1,ECH1,ABHD16A,HNRNPL,PTEN,EYA2…
TF	Factor: MOVO-B; motif: GNGGGGG	TF:M01104	0.000834258	3.0787	10306	297	197	19945	CADM3,ENTPD2,SYCP2L,ATAT1,SPNS2,DACT1,GALNT17,PRRX1,LRRC7,SLC7A10,SLC16A12,SH3PXD2A,NEUROG1,PCDH19,FAM20A,NPPC,OLIG2,EMC9,SNAP91,GRIA2,RPS20,PIGZ,ADORA1,LRRC14B,RASSF10,UCP2,CPE,PDIA2,ALDH4A1,ATP6V1G2,EPHA8,DECR2,DSEL,SERTAD4,PIGW,RTN4RL2,PPP1R18,LHFPL4,ALDH1A3,SIRT2,PLSCR3,S100A16,NBEAL1,MLLT6,POU3F2,MOAP1,LAMA4,ATP1A2,C1QTNF4,TMEM121,MGAT4B,PRR3,RING1,SALL3,ASAP3,SCRT1,ECH1,ZNF436,ABHD16A,HNRNP…
TF	Factor: MOVO-B; motif: GNGGGGG; match class: 0	TF:M01104_0	0.000834258	3.0787	10306	297	197	19945	CADM3,ENTPD2,SYCP2L,ATAT1,SPNS2,DACT1,GALNT17,PRRX1,LRRC7,SLC7A10,SLC16A12,SH3PXD2A,NEUROG1,PCDH19,FAM20A,NPPC,OLIG2,EMC9,SNAP91,GRIA2,RPS20,PIGZ,ADORA1,LRRC14B,RASSF10,UCP2,CPE,PDIA2,ALDH4A1,ATP6V1G2,EPHA8,DECR2,DSEL,SERTAD4,PIGW,RTN4RL2,PPP1R18,LHFPL4,ALDH1A3,SIRT2,PLSCR3,S100A16,NBEAL1,MLLT6,POU3F2,MOAP1,LAMA4,ATP1A2,C1QTNF4,TMEM121,MGAT4B,PRR3,RING1,SALL3,ASAP3,SCRT1,ECH1,ZNF436,ABHD16A,HNRNP…
TF	Factor: Sp1; motif: NNGGGGCGGGGNN; match class: 0	TF:M00932_0	0.000931818	3.03067	10458	297	199	19945	ENTPD2,SYCP2L,PSME1,SPNS2,DACT1,GALNT17,PRRX1,LRRC7,SLC7A10,SLC16A12,SH3PXD2A,NEUROG1,TGFBI,TMEM119,FAM20A,NPPC,OLIG2,EMC9,SNAP91,PIGZ,ADORA1,UCP2,PDIA2,NID1,ATP6V1G2,EPHA8,DECR2,DSEL,DDAH2,SERTAD4,PIGW,RTN4RL2,THSD7B,PPP1R18,RNF5,LHFPL4,ALDH1A3,SIRT2,PLSCR3,S100A16,NBEAL1,MLLT6,POU3F2,MOAP1,RBFOX3,ATP1A2,BST2,COL16A1,TMEM121,MGAT4B,PRR3,XKR7,RING1,ADIPOR2,SALL3,ASAP3,RXRB,SCRT1,ZNF436,ABHD16A,HN…
TF	Factor: Sp1; motif: NNGGGGCGGGGNN	TF:M00932	0.000931818	3.03067	10458	297	199	19945	ENTPD2,SYCP2L,PSME1,SPNS2,DACT1,GALNT17,PRRX1,LRRC7,SLC7A10,SLC16A12,SH3PXD2A,NEUROG1,TGFBI,TMEM119,FAM20A,NPPC,OLIG2,EMC9,SNAP91,PIGZ,ADORA1,UCP2,PDIA2,NID1,ATP6V1G2,EPHA8,DECR2,DSEL,DDAH2,SERTAD4,PIGW,RTN4RL2,THSD7B,PPP1R18,RNF5,LHFPL4,ALDH1A3,SIRT2,PLSCR3,S100A16,NBEAL1,MLLT6,POU3F2,MOAP1,RBFOX3,ATP1A2,BST2,COL16A1,TMEM121,MGAT4B,PRR3,XKR7,RING1,ADIPOR2,SALL3,ASAP3,RXRB,SCRT1,ZNF436,ABHD16A,HN…
TF	Factor: ZNF684; motif: MAAGGGGTGGACTGT; match class: 1	TF:M10550_1	0.000943942	3.02505	9425	297	184	19945	TMEM92,CADM3,RFLNA,ENTPD2,SYCP2L,PSME1,ATAT1,NAALADL1,SPNS2,PRRX1,EDNRA,SLC7A10,SLC16A12,SH3PXD2A,TGFBI,TMEM119,OLIG2,EMC9,SNAP91,GRIA2,RPS20,ZNF780A,ADORA1,TGFB2,RASSF10,UCP2,CPE,SYBU,TMEM130,NID1,ALDH4A1,ATP6V1G2,EPHA8,DSEL,DDAH2,SERTAD4,PIGW,KCNA6,RTN4RL2,THSD7B,PPP1R18,RNF5,SKA1,LHFPL4,NBEAL1,POU3F2,RBFOX3,LAMA4,ATP1A2,LY6G6C,BST2,MGAT4B,PRR3,XKR7,RING1,RND3,SALL3,CCDC183,ASAP3,RXRB,SCRT1,ABH…
TF	Factor: WT1; motif: RGGNGGGGGAGGRGGNGGRG; match class: 0	TF:M10108_0	0.000962319	3.01668	6566	297	140	19945	TMEM92,CADM3,ENTPD2,PSME1,SPNS2,DACT1,GALNT17,PRRX1,LRRC7,SLC7A10,SH3PXD2A,TGFBI,PCDH19,TMEM119,FAM20A,NPPC,OLIG2,SNAP91,GRIA2,RPS20,PIGZ,ADORA1,TGFB2,TMEM130,NID1,VRTN,ATP6V1G2,SERTAD4,RTN4RL2,THSD7B,PPP1R18,RNF5,ALDH1A3,GRIK2,PLSCR3,S100A16,NBEAL1,MLLT6,POU3F2,RBFOX3,ATP1A2,COL16A1,MGAT4B,PRR3,XKR7,RING1,ADIPOR2,ASAP3,RXRB,SCRT1,HNRNPL,PTEN,EYA2,ITPR3,NFKBIL1,TRIM9,DSCAML1,KCNK1,MMP24,CDH15,PTP…
TF	Factor: WT1; motif: RGGNGGGGGAGGRGGNGGRG	TF:M10108	0.000962319	3.01668	6566	297	140	19945	TMEM92,CADM3,ENTPD2,PSME1,SPNS2,DACT1,GALNT17,PRRX1,LRRC7,SLC7A10,SH3PXD2A,TGFBI,PCDH19,TMEM119,FAM20A,NPPC,OLIG2,SNAP91,GRIA2,RPS20,PIGZ,ADORA1,TGFB2,TMEM130,NID1,VRTN,ATP6V1G2,SERTAD4,RTN4RL2,THSD7B,PPP1R18,RNF5,ALDH1A3,GRIK2,PLSCR3,S100A16,NBEAL1,MLLT6,POU3F2,RBFOX3,ATP1A2,COL16A1,MGAT4B,PRR3,XKR7,RING1,ADIPOR2,ASAP3,RXRB,SCRT1,HNRNPL,PTEN,EYA2,ITPR3,NFKBIL1,TRIM9,DSCAML1,KCNK1,MMP24,CDH15,PTP…
TF	Factor: ZBP99; motif: GCCCMTCCCCCR; match class: 0	TF:M12057_0	0.00103565	2.98479	5235	297	118	19945	CADM3,ATAT1,NAALADL1,SLC7A10,SH3PXD2A,NEUROG1,PCDH19,TMEM119,FAM20A,OLIG2,EMC9,SNAP91,GRIA2,RPS20,ADORA1,CPE,TMEM130,VRTN,ATP6V1G2,EPHA8,DECR2,RTN4RL2,PPP1R18,LHFPL4,ALDH1A3,NBEAL1,MLLT6,POU3F2,C1QTNF4,MGAT4B,PRR3,RING1,RXRB,SCRT1,HNRNPL,ITPR3,GDF1,NFKBIL1,FAM187A,DSCAML1,KCNK1,MMP24,PTPRN,HSD17B8,ZBTB22,KCNC3,LENG1,ELOVL2,C1QL4,CDK5R2,EVX1,GLIS3,ZBTB4,TTYH2,TLL1,FAM181A,OLFM3,PRIMA1,CHTF8,LOXL3,…
TF	Factor: ZBP99; motif: GCCCMTCCCCCR	TF:M12057	0.00103565	2.98479	5235	297	118	19945	CADM3,ATAT1,NAALADL1,SLC7A10,SH3PXD2A,NEUROG1,PCDH19,TMEM119,FAM20A,OLIG2,EMC9,SNAP91,GRIA2,RPS20,ADORA1,CPE,TMEM130,VRTN,ATP6V1G2,EPHA8,DECR2,RTN4RL2,PPP1R18,LHFPL4,ALDH1A3,NBEAL1,MLLT6,POU3F2,C1QTNF4,MGAT4B,PRR3,RING1,RXRB,SCRT1,HNRNPL,ITPR3,GDF1,NFKBIL1,FAM187A,DSCAML1,KCNK1,MMP24,PTPRN,HSD17B8,ZBTB22,KCNC3,LENG1,ELOVL2,C1QL4,CDK5R2,EVX1,GLIS3,ZBTB4,TTYH2,TLL1,FAM181A,OLFM3,PRIMA1,CHTF8,LOXL3,…
TF	Factor: MAZ; motif: NKGGGAGGGGRGGR; match class: 1	TF:M02023_1	0.00106116	2.97422	3138	297	81	19945	DACT1,LRRC7,SH3PXD2A,FBL,TMEM119,EMC9,PDIA2,EPHA8,SERTAD4,RTN4RL2,RNF5,S100A16,MLLT6,COL16A1,TMEM121,MGAT4B,XKR7,SALL3,ASAP3,SCRT1,ITPR3,GDF1,DSCAML1,KCNK1,ZBTB22,KCNC3,RAD51C,NHLH1,C1QL4,ZBTB4,SPN,TTYH2,PLPPR1,HCN3,KIRREL3,TP53INP2,CHTF8,CPNE7,LOXL3,SRRM4,WDR47,VSX1,DPPA2,TMC6,ZYX,CACNA1C,TPPP,LIN28A,DENND11,EVA1B,ELAVL3,SUSD2,SYT14,ASCL2,PSD2,SNAP25,SOX1,SHANK3,CARD11,PADI2,KCNQ1,INO80D,PRRX2,M…
TF	Factor: Sp1; motif: NGGGGGCGGGGYN; match class: 0	TF:M00196_0	0.00111118	2.95422	10268	297	196	19945	ENTPD2,SYCP2L,PSME1,SPNS2,DACT1,GALNT17,PRRX1,LRRC7,SLC7A10,SLC16A12,SH3PXD2A,FBL,TGFBI,FAM20A,NPPC,OLIG2,EMC9,SNAP91,PIGZ,ADORA1,UCP2,PDIA2,NID1,ATP6V1G2,EPHA8,DECR2,DSEL,DDAH2,PIGW,RTN4RL2,THSD7B,PPP1R18,RNF5,LHFPL4,ALDH1A3,SIRT2,PLSCR3,S100A16,NBEAL1,MLLT6,POU3F2,MOAP1,RBFOX3,ATP1A2,BST2,COL16A1,TMEM121,MGAT4B,PRR3,XKR7,RING1,ADIPOR2,SALL3,ASAP3,RXRB,SCRT1,ZNF436,ABHD16A,HNRNPL,PTEN,ITPR3,GDF1…
TF	Factor: Sp1; motif: NGGGGGCGGGGYN	TF:M00196	0.00111118	2.95422	10268	297	196	19945	ENTPD2,SYCP2L,PSME1,SPNS2,DACT1,GALNT17,PRRX1,LRRC7,SLC7A10,SLC16A12,SH3PXD2A,FBL,TGFBI,FAM20A,NPPC,OLIG2,EMC9,SNAP91,PIGZ,ADORA1,UCP2,PDIA2,NID1,ATP6V1G2,EPHA8,DECR2,DSEL,DDAH2,PIGW,RTN4RL2,THSD7B,PPP1R18,RNF5,LHFPL4,ALDH1A3,SIRT2,PLSCR3,S100A16,NBEAL1,MLLT6,POU3F2,MOAP1,RBFOX3,ATP1A2,BST2,COL16A1,TMEM121,MGAT4B,PRR3,XKR7,RING1,ADIPOR2,SALL3,ASAP3,RXRB,SCRT1,ZNF436,ABHD16A,HNRNPL,PTEN,ITPR3,GDF1…
TF	Factor: ZNF614; motif: NCYCWGCCYYNNN; match class: 1	TF:M09862_1	0.00114826	2.93996	4197	297	100	19945	CADM3,NAALADL1,PRRX1,LRRC7,SH3PXD2A,NEUROG1,NPPC,OLIG2,TMEM130,ATP6V1G2,EPHA8,DECR2,DSEL,DDAH2,SERTAD4,LHFPL4,NBEAL1,MLLT6,POU3F2,MOAP1,ATP1A2,LY6G6C,COL16A1,MGAT4B,XKR7,RING1,ASAP3,SCRT1,PTEN,FAM187A,DSCAML1,MMP24,CDH15,PTPRN,ZBTB22,KCNC3,LENG1,ELOVL2,C1QL4,INKA1,FAM181A,HCN3,TIMP3,TP53INP2,CPNE7,LOXL3,TMEM141,B3GALT4,WDR47,DPPA2,PRSS56,TH,TUBB2A,TMC6,COL9A2,ZYX,CACNA1C,TPPP,HID1,EGFL8,SSH3,SUSD…
TF	Factor: Sp1; motif: NGGGGCGGGGN; match class: 1	TF:M07395_1	0.001212	2.9165	6341	297	136	19945	ENTPD2,PSME1,SPNS2,GALNT17,PRRX1,LRRC7,SLC16A12,SH3PXD2A,OLIG2,EMC9,SNAP91,PIGZ,UCP2,PDIA2,EPHA8,DECR2,DSEL,DDAH2,SERTAD4,PIGW,RTN4RL2,PPP1R18,RNF5,ALDH1A3,GAS8,NBEAL1,MLLT6,POU3F2,MOAP1,COL16A1,TMEM121,MGAT4B,PRR3,XKR7,RING1,SALL3,ASAP3,RXRB,SCRT1,ZNF436,ABHD16A,HNRNPL,EYA2,TRIM9,TAP1,KCNK1,MMP24,LSM2,CDH15,PTPRN,ZBTB22,DDX24,KCNC3,ELOVL2,NHLH1,PLPP4,INKA1,STK19,ZBTB4,TTYH2,HCN3,DACT2,TIMP3,PRIM…
TF	Factor: E2F-1; motif: NGGGCGGGARV	TF:M07206	0.001339	2.87322	14713	297	255	19945	TMEM92,RFLNA,ENTPD2,SYCP2L,PSME1,SPNS2,DACT1,GALNT17,PRRX1,LRRC7,EDNRA,SLC7A10,SLC16A12,SH3PXD2A,FBL,NEUROG1,DPPA4,TGFBI,PCDH19,TMEM119,FAM20A,NPPC,OLIG2,EMC9,SNAP91,GRIA2,RPS20,PIGZ,ZNF780A,MRM1,ADORA1,LRRC14B,RASSF10,UCP2,CPE,SYBU,PDIA2,NID1,SIAH3,ALDH4A1,ATP6V1G2,EPHA8,DECR2,DSEL,DDAH2,SERTAD4,PIGW,KCNA6,RTN4RL2,THSD7B,PPP1R18,RNF5,SKA1,LHFPL4,ALDH1A3,SIRT2,PLSCR3,GAS8,NBEAL1,MLLT6,POU3F2,MOAP…
TF	Factor: E2F-1; motif: NGGGCGGGARV; match class: 0	TF:M07206_0	0.001339	2.87322	14713	297	255	19945	TMEM92,RFLNA,ENTPD2,SYCP2L,PSME1,SPNS2,DACT1,GALNT17,PRRX1,LRRC7,EDNRA,SLC7A10,SLC16A12,SH3PXD2A,FBL,NEUROG1,DPPA4,TGFBI,PCDH19,TMEM119,FAM20A,NPPC,OLIG2,EMC9,SNAP91,GRIA2,RPS20,PIGZ,ZNF780A,MRM1,ADORA1,LRRC14B,RASSF10,UCP2,CPE,SYBU,PDIA2,NID1,SIAH3,ALDH4A1,ATP6V1G2,EPHA8,DECR2,DSEL,DDAH2,SERTAD4,PIGW,KCNA6,RTN4RL2,THSD7B,PPP1R18,RNF5,SKA1,LHFPL4,ALDH1A3,SIRT2,PLSCR3,GAS8,NBEAL1,MLLT6,POU3F2,MOAP…
TF	Factor: AP-2; motif: SNNNCCNCAGGCN; match class: 0	TF:M00915_0	0.00133986	2.87294	9668	297	187	19945	TMEM92,CADM3,ENTPD2,SYCP2L,PSME1,NAALADL1,SPNS2,DACT1,GALNT17,LRRC7,SLC7A10,SLC16A12,SH3PXD2A,FBL,TGFBI,TMEM119,FAM20A,NPPC,OLIG2,EMC9,SNAP91,PIGZ,ZNF780A,ADORA1,LRRC14B,RASSF10,UCP2,CPE,TMEM130,PDIA2,NID1,VRTN,ALDH4A1,EPHA8,DECR2,DSEL,SERTAD4,PIGW,THSD7B,PLSCR3,S100A16,MLLT6,POU3F2,LY6G6C,C1QTNF4,BST2,COL16A1,TMEM121,MGAT4B,XKR7,RING1,ADIPOR2,SALL3,ASAP3,RXRB,SCRT1,ECH1,ZNF436,HNRNPL,PTEN,EYA2,G…
TF	Factor: AP-2; motif: SNNNCCNCAGGCN	TF:M00915	0.00133986	2.87294	9668	297	187	19945	TMEM92,CADM3,ENTPD2,SYCP2L,PSME1,NAALADL1,SPNS2,DACT1,GALNT17,LRRC7,SLC7A10,SLC16A12,SH3PXD2A,FBL,TGFBI,TMEM119,FAM20A,NPPC,OLIG2,EMC9,SNAP91,PIGZ,ZNF780A,ADORA1,LRRC14B,RASSF10,UCP2,CPE,TMEM130,PDIA2,NID1,VRTN,ALDH4A1,EPHA8,DECR2,DSEL,SERTAD4,PIGW,THSD7B,PLSCR3,S100A16,MLLT6,POU3F2,LY6G6C,C1QTNF4,BST2,COL16A1,TMEM121,MGAT4B,XKR7,RING1,ADIPOR2,SALL3,ASAP3,RXRB,SCRT1,ECH1,ZNF436,HNRNPL,PTEN,EYA2,G…
TF	Factor: AP-2alpha; motif: NGCCYSNNGSN	TF:M01857	0.0013414	2.87244	9193	297	180	19945	CADM3,RFLNA,ENTPD2,SYCP2L,PSME1,ATAT1,NAALADL1,SPNS2,DACT1,GALNT17,LRRC7,SLC7A10,SLC16A12,SH3PXD2A,FBL,TGFBI,PCDH19,FAM20A,NPPC,OLIG2,EMC9,SNAP91,PIGZ,ADORA1,LRRC14B,TGFB2,CPE,PDIA2,NID1,ALDH4A1,EPHA8,DECR2,SERTAD4,PIGW,RTN4RL2,THSD7B,SKA1,LHFPL4,SIRT2,MLLT6,POU3F2,MOAP1,ATP1A2,C1QTNF4,COL16A1,TMEM121,MGAT4B,PRR3,XKR7,RING1,SALL3,CCDC183,ASAP3,SCRT1,ZNF436,ABHD16A,HNRNPL,PTEN,EYA2,GDF1,TRIM9,TAP1…
TF	Factor: AP-2alpha; motif: NGCCYSNNGSN; match class: 0	TF:M01857_0	0.0013414	2.87244	9193	297	180	19945	CADM3,RFLNA,ENTPD2,SYCP2L,PSME1,ATAT1,NAALADL1,SPNS2,DACT1,GALNT17,LRRC7,SLC7A10,SLC16A12,SH3PXD2A,FBL,TGFBI,PCDH19,FAM20A,NPPC,OLIG2,EMC9,SNAP91,PIGZ,ADORA1,LRRC14B,TGFB2,CPE,PDIA2,NID1,ALDH4A1,EPHA8,DECR2,SERTAD4,PIGW,RTN4RL2,THSD7B,SKA1,LHFPL4,SIRT2,MLLT6,POU3F2,MOAP1,ATP1A2,C1QTNF4,COL16A1,TMEM121,MGAT4B,PRR3,XKR7,RING1,SALL3,CCDC183,ASAP3,SCRT1,ZNF436,ABHD16A,HNRNPL,PTEN,EYA2,GDF1,TRIM9,TAP1…
TF	Factor: KLF; motif: GGGNGGGG; match class: 1	TF:M07461_1	0.00135357	2.86852	3428	297	86	19945	ENTPD2,NAALADL1,SPNS2,FBL,TGFBI,TMEM119,FAM20A,PDIA2,VRTN,ALDH4A1,EPHA8,DDAH2,SERTAD4,RTN4RL2,PPP1R18,PLSCR3,S100A16,NBEAL1,MLLT6,RBFOX3,COL16A1,MGAT4B,PRR3,XKR7,RING1,ASAP3,GDF1,ZNF578,DSCAML1,CDH15,PTPRN,NHLH1,C1QL4,CDK5R2,SPN,TTYH2,TLL1,FGF11,FAM181A,CHTF8,CPNE7,SRRM4,VSX1,TGFB3,PRSS56,TH,TUBB2A,TMC6,ZYX,TPPP,LIN28A,HID1,DENND11,EGFL8,SSH3,FLOT1,FBXO17,SUSD2,LYPD1,SYT14,ASCL2,SNAP25,CD9,SHANK3…
TF	Factor: DB1; motif: GGRRRRGRRGGAGGGGGNGRRR	TF:M10107	0.00136092	2.86617	5862	297	128	19945	TMEM92,CADM3,ENTPD2,PSME1,NAALADL1,DACT1,PRRX1,SLC7A10,SH3PXD2A,TGFBI,PCDH19,TMEM119,FAM20A,SNAP91,ADORA1,TGFB2,SYBU,TMEM130,NID1,ATP6V1G2,DSEL,DDAH2,SERTAD4,RTN4RL2,THSD7B,PPP1R18,RNF5,ALDH1A3,S100A16,MLLT6,POU3F2,IER3,RBFOX3,LAMA4,C1QTNF4,COL16A1,MGAT4B,PRR3,XKR7,RING1,RND3,ADIPOR2,SALL3,CCDC183,ASAP3,SCRT1,PTEN,EYA2,ITPR3,GDF1,NFKBIL1,TRIM9,DSCAML1,KCNK1,MMP24,CDH15,ZBTB22,KCNC3,CDK5R2,COL14A1…
TF	Factor: DB1; motif: GGRRRRGRRGGAGGGGGNGRRR; match class: 0	TF:M10107_0	0.00136092	2.86617	5862	297	128	19945	TMEM92,CADM3,ENTPD2,PSME1,NAALADL1,DACT1,PRRX1,SLC7A10,SH3PXD2A,TGFBI,PCDH19,TMEM119,FAM20A,SNAP91,ADORA1,TGFB2,SYBU,TMEM130,NID1,ATP6V1G2,DSEL,DDAH2,SERTAD4,RTN4RL2,THSD7B,PPP1R18,RNF5,ALDH1A3,S100A16,MLLT6,POU3F2,IER3,RBFOX3,LAMA4,C1QTNF4,COL16A1,MGAT4B,PRR3,XKR7,RING1,RND3,ADIPOR2,SALL3,CCDC183,ASAP3,SCRT1,PTEN,EYA2,ITPR3,GDF1,NFKBIL1,TRIM9,DSCAML1,KCNK1,MMP24,CDH15,ZBTB22,KCNC3,CDK5R2,COL14A1…
TF	Factor: GCMa; motif: RTGCGGGTN	TF:M11595	0.00138639	2.85812	12230	297	223	19945	TMEM92,CADM3,ENTPD2,PSME1,NAALADL1,SPNS2,DACT1,GALNT17,PRRX1,LRRC7,EDNRA,SLC7A10,SLC16A12,FBL,NEUROG1,LTB4R,TGFBI,PCDH19,TMEM119,FAM20A,NPPC,OLIG2,EMC9,GRIA2,RPS20,PIGZ,ZNF780A,MRM1,ADORA1,LRRC14B,RASSF10,UCP2,CPE,TMEM130,PDIA2,NID1,VRTN,SIAH3,ALDH4A1,EPHA8,DECR2,DSEL,DDAH2,SERTAD4,PIGW,KCNA6,RTN4RL2,THSD7B,PPP1R18,RNF5,LHFPL4,ALDH1A3,SIRT2,S100A16,GAS8,NBEAL1,MLLT6,POU3F2,IER3,C1QTNF4,BST2,COL16…
TF	Factor: GCMa; motif: RTGCGGGTN; match class: 0	TF:M11595_0	0.00138639	2.85812	12230	297	223	19945	TMEM92,CADM3,ENTPD2,PSME1,NAALADL1,SPNS2,DACT1,GALNT17,PRRX1,LRRC7,EDNRA,SLC7A10,SLC16A12,FBL,NEUROG1,LTB4R,TGFBI,PCDH19,TMEM119,FAM20A,NPPC,OLIG2,EMC9,GRIA2,RPS20,PIGZ,ZNF780A,MRM1,ADORA1,LRRC14B,RASSF10,UCP2,CPE,TMEM130,PDIA2,NID1,VRTN,SIAH3,ALDH4A1,EPHA8,DECR2,DSEL,DDAH2,SERTAD4,PIGW,KCNA6,RTN4RL2,THSD7B,PPP1R18,RNF5,LHFPL4,ALDH1A3,SIRT2,S100A16,GAS8,NBEAL1,MLLT6,POU3F2,IER3,C1QTNF4,BST2,COL16…
TF	Factor: ZNF511; motif: GGRRGRGGCWGNG; match class: 1	TF:M09738_1	0.00139757	2.85463	4791	297	110	19945	CADM3,PSME1,NAALADL1,DACT1,LRRC7,SLC7A10,SH3PXD2A,NEUROG1,FAM20A,NPPC,PIGZ,CPE,TMEM130,SIAH3,ATP6V1G2,EPHA8,DSEL,SERTAD4,RTN4RL2,THSD7B,ALDH1A3,PLSCR3,POU3F2,ATP1A2,C1QTNF4,MGAT4B,XKR7,SCRT1,ABHD16A,HNRNPL,PTEN,EYA2,NFKBIL1,FAM187A,TAP1,MMP24,CDH15,PTPRN,ZBTB22,CPLX2,C1QL4,CDK5R2,GLIS3,SPN,PLPPR1,FAM181A,HCN3,DACT2,TIMP3,KIRREL3,TP53INP2,CPNE7,MIEF2,LOXL3,TMEM141,B3GALT4,PRSS56,FAM174B,THSD4,TH,T…
TF	Factor: Miz-1; motif: NNRGGWGGGGGAGGGGMRR; match class: 1	TF:M10112_1	0.00149376	2.82572	3936	297	95	19945	CADM3,LRRC7,SLC7A10,SH3PXD2A,TMEM119,OLIG2,SNAP91,ADORA1,CPE,VRTN,DECR2,DSEL,SERTAD4,RTN4RL2,PPP1R18,S100A16,NBEAL1,MLLT6,POU3F2,ATP1A2,COL16A1,PRR3,XKR7,RING1,ADIPOR2,SCRT1,ITPR3,DSCAML1,KCNK1,MMP24,CDH15,PTPRN,ZBTB22,KCNC3,ELOVL2,C1QL4,GLIS3,ZBTB4,TTYH2,TLL1,TP53INP2,CHTF8,LOXL3,SRRM4,B3GALT4,TGFB3,TUBB2A,TMC6,COL9A2,ZYX,CACNA1C,TPPP,LIN28A,HID1,DENND11,FLOT1,ELAVL3,FBXO17,SUSD2,SYT14,IL11,CHRN…
TF	Factor: AP-2gamma; motif: NSCCYNNRGSN	TF:M11482	0.00150358	2.82287	6736	297	142	19945	CADM3,SYCP2L,PSME1,SPNS2,DACT1,GALNT17,LRRC7,SH3PXD2A,NEUROG1,TGFBI,PCDH19,TMEM119,FAM20A,EMC9,RPS20,PIGZ,ZNF780A,ADORA1,LRRC14B,RASSF10,UCP2,CPE,PDIA2,NID1,VRTN,DECR2,DDAH2,PIGW,THSD7B,PPP1R18,ALDH1A3,GRIK2,PLSCR3,S100A16,GAS8,MLLT6,POU3F2,MOAP1,C1QTNF4,BST2,TMEM121,RING1,SALL3,ASAP3,RXRB,SCRT1,HNRNPL,PTEN,ITPR3,GDF1,ZNF578,TAP1,DSCAML1,KCNK1,NPR1,MMP24,ZNF311,LSM2,CDH15,PTPRN,CPLX2,DDX24,KCNC3,…
TF	Factor: AP-2gamma; motif: NSCCYNNRGSN; match class: 0	TF:M11482_0	0.00150358	2.82287	6736	297	142	19945	CADM3,SYCP2L,PSME1,SPNS2,DACT1,GALNT17,LRRC7,SH3PXD2A,NEUROG1,TGFBI,PCDH19,TMEM119,FAM20A,EMC9,RPS20,PIGZ,ZNF780A,ADORA1,LRRC14B,RASSF10,UCP2,CPE,PDIA2,NID1,VRTN,DECR2,DDAH2,PIGW,THSD7B,PPP1R18,ALDH1A3,GRIK2,PLSCR3,S100A16,GAS8,MLLT6,POU3F2,MOAP1,C1QTNF4,BST2,TMEM121,RING1,SALL3,ASAP3,RXRB,SCRT1,HNRNPL,PTEN,ITPR3,GDF1,ZNF578,TAP1,DSCAML1,KCNK1,NPR1,MMP24,ZNF311,LSM2,CDH15,PTPRN,CPLX2,DDX24,KCNC3,…
TF	Factor: LKLF; motif: GGGGTGGKSN; match class: 1	TF:M07261_1	0.00155548	2.80814	4109	297	98	19945	TMEM92,CADM3,ENTPD2,PSME1,SPNS2,GALNT17,SH3PXD2A,FBL,TGFBI,TMEM119,ADORA1,VRTN,SIAH3,EPHA8,DDAH2,RTN4RL2,PPP1R18,RNF5,NBEAL1,MLLT6,ATP1A2,BST2,COL16A1,MGAT4B,PRR3,XKR7,RING1,SALL3,CCDC183,ASAP3,DSCAML1,CDH15,PTPRN,NHLH1,C1QL4,CDK5R2,STK19,ZBTB4,TLL1,FGF11,FAM181A,DACT2,CHTF8,CPNE7,SRRM4,VSX1,PRSS56,TH,TUBB2A,GNL1,TMC6,ZYX,LIN28A,DENND11,EGFL8,SSH3,EVA1B,ELAVL3,FBXO17,ABCG1,LYPD1,SYT14,ASCL2,IL11,…
TF	Factor: BTEB1; motif: GGGGGCGGGGCNGSGGGNGS; match class: 0	TF:M09723_0	0.00165264	2.78182	10035	297	192	19945	CADM3,ENTPD2,SYCP2L,PSME1,NAALADL1,SPNS2,DACT1,GALNT17,PRRX1,LRRC7,SLC16A12,SH3PXD2A,NEUROG1,PCDH19,TMEM119,FAM20A,OLIG2,EMC9,SNAP91,GRIA2,ADORA1,UCP2,PDIA2,NID1,VRTN,ATP6V1G2,EPHA8,DECR2,DSEL,DDAH2,SERTAD4,PIGW,RTN4RL2,PPP1R18,RNF5,LHFPL4,ALDH1A3,PLSCR3,NBEAL1,MLLT6,POU3F2,MOAP1,RBFOX3,ATP1A2,BST2,COL16A1,TMEM121,MGAT4B,PRR3,XKR7,RING1,ADIPOR2,SALL3,CCDC183,ASAP3,RXRB,SCRT1,ABHD16A,HNRNPL,ITPR3,…
TF	Factor: BTEB1; motif: GGGGGCGGGGCNGSGGGNGS	TF:M09723	0.00165264	2.78182	10035	297	192	19945	CADM3,ENTPD2,SYCP2L,PSME1,NAALADL1,SPNS2,DACT1,GALNT17,PRRX1,LRRC7,SLC16A12,SH3PXD2A,NEUROG1,PCDH19,TMEM119,FAM20A,OLIG2,EMC9,SNAP91,GRIA2,ADORA1,UCP2,PDIA2,NID1,VRTN,ATP6V1G2,EPHA8,DECR2,DSEL,DDAH2,SERTAD4,PIGW,RTN4RL2,PPP1R18,RNF5,LHFPL4,ALDH1A3,PLSCR3,NBEAL1,MLLT6,POU3F2,MOAP1,RBFOX3,ATP1A2,BST2,COL16A1,TMEM121,MGAT4B,PRR3,XKR7,RING1,ADIPOR2,SALL3,CCDC183,ASAP3,RXRB,SCRT1,ABHD16A,HNRNPL,ITPR3,…
TF	Factor: sp4; motif: NNGNARGRGGCGGRGCNNRR; match class: 1	TF:M10072_1	0.00171018	2.76696	6252	297	134	19945	CADM3,ENTPD2,PSME1,SPNS2,DACT1,GALNT17,PRRX1,LRRC7,SLC16A12,SH3PXD2A,NEUROG1,FAM20A,OLIG2,EMC9,SNAP91,ADORA1,UCP2,PDIA2,ATP6V1G2,EPHA8,DECR2,DSEL,DDAH2,SERTAD4,PIGW,RTN4RL2,PPP1R18,RNF5,ALDH1A3,PLSCR3,NBEAL1,MLLT6,POU3F2,MOAP1,COL16A1,TMEM121,MGAT4B,PRR3,XKR7,RING1,SALL3,ASAP3,RXRB,SCRT1,ABHD16A,HNRNPL,NFKBIL1,TAP1,DSCAML1,KCNK1,MMP24,CDH15,PTPRN,ZBTB22,KCNC3,ELOVL2,NHLH1,PLPP4,INKA1,ZBTB4,TTYH2,…
TF	Factor: E2F-1; motif: NNNNGGCGGGAARN; match class: 1	TF:M09892_1	0.00182233	2.73937	9227	297	180	19945	ENTPD2,PSME1,DACT1,GALNT17,PRRX1,LRRC7,SLC7A10,SLC16A12,SH3PXD2A,FBL,TGFBI,PCDH19,TMEM119,NPPC,OLIG2,EMC9,RPS20,PIGZ,MRM1,RASSF10,UCP2,NID1,ALDH4A1,ATP6V1G2,DECR2,DSEL,SERTAD4,PIGW,RTN4RL2,THSD7B,PPP1R18,RNF5,LHFPL4,ALDH1A3,SIRT2,PLSCR3,GAS8,MLLT6,POU3F2,MOAP1,IER3,LAMA4,ATP1A2,COL16A1,TMEM121,MGAT4B,PRR3,RING1,ADIPOR2,SALL3,ASAP3,RXRB,SCRT1,ECH1,ZNF436,HNRNPL,PTEN,EYA2,ITPR3,GDF1,NFKBIL1,SNAI2,T…
TF	Factor: Miz-1; motif: NNRGGWGGGGGAGGGGMRR	TF:M10112	0.0019059	2.7199	8564	297	170	19945	TMEM92,CADM3,PSME1,ATAT1,NAALADL1,SPNS2,DACT1,LRRC7,SLC7A10,SLC16A12,SH3PXD2A,NEUROG1,PCDH19,TMEM119,FAM20A,OLIG2,EMC9,SNAP91,GRIA2,RPS20,ADORA1,TGFB2,CPE,TMEM130,VRTN,EPHA8,DECR2,DSEL,SERTAD4,RTN4RL2,PPP1R18,LHFPL4,S100A16,NBEAL1,MLLT6,POU3F2,MOAP1,ATP1A2,C1QTNF4,COL16A1,PRR3,XKR7,RING1,RND3,ADIPOR2,ASAP3,RXRB,SCRT1,HNRNPL,ITPR3,GDF1,FAM187A,TAP1,DSCAML1,KCNK1,MMP24,CDH15,PTPRN,HSD17B8,ZBTB22,KC…
TF	Factor: Miz-1; motif: NNRGGWGGGGGAGGGGMRR; match class: 0	TF:M10112_0	0.0019059	2.7199	8564	297	170	19945	TMEM92,CADM3,PSME1,ATAT1,NAALADL1,SPNS2,DACT1,LRRC7,SLC7A10,SLC16A12,SH3PXD2A,NEUROG1,PCDH19,TMEM119,FAM20A,OLIG2,EMC9,SNAP91,GRIA2,RPS20,ADORA1,TGFB2,CPE,TMEM130,VRTN,EPHA8,DECR2,DSEL,SERTAD4,RTN4RL2,PPP1R18,LHFPL4,S100A16,NBEAL1,MLLT6,POU3F2,MOAP1,ATP1A2,C1QTNF4,COL16A1,PRR3,XKR7,RING1,RND3,ADIPOR2,ASAP3,RXRB,SCRT1,HNRNPL,ITPR3,GDF1,FAM187A,TAP1,DSCAML1,KCNK1,MMP24,CDH15,PTPRN,HSD17B8,ZBTB22,KC…
TF	Factor: CSX; motif: NKRAGWGS; match class: 0	TF:M10008_0	0.00214665	2.66824	10203	297	194	19945	TMEM92,CADM3,SYCP2L,PSME1,ATAT1,SPNS2,DACT1,GALNT17,PRRX1,LRRC7,EDNRA,SLC7A10,SLC16A12,SH3PXD2A,NEUROG1,PCDH19,TMEM119,FAM20A,NPPC,PIGZ,MRM1,LRRC14B,RASSF10,SYBU,VRTN,SIAH3,ATP6V1G2,EPHA8,DSEL,DDAH2,PIGW,RTN4RL2,THSD7B,PPP1R18,RNF5,LHFPL4,GRIK2,PLSCR3,S100A16,NBEAL1,MLLT6,POU3F2,MOAP1,IER3,RBFOX3,LAMA4,ATP1A2,LY6G6C,C1QTNF4,TMEM121,MGAT4B,PRR3,XKR7,RING1,ADIPOR2,SALL3,ASAP3,SCRT1,ZNF436,ABHD16A,H…
TF	Factor: CSX; motif: NKRAGWGS	TF:M10008	0.00214665	2.66824	10203	297	194	19945	TMEM92,CADM3,SYCP2L,PSME1,ATAT1,SPNS2,DACT1,GALNT17,PRRX1,LRRC7,EDNRA,SLC7A10,SLC16A12,SH3PXD2A,NEUROG1,PCDH19,TMEM119,FAM20A,NPPC,PIGZ,MRM1,LRRC14B,RASSF10,SYBU,VRTN,SIAH3,ATP6V1G2,EPHA8,DSEL,DDAH2,PIGW,RTN4RL2,THSD7B,PPP1R18,RNF5,LHFPL4,GRIK2,PLSCR3,S100A16,NBEAL1,MLLT6,POU3F2,MOAP1,IER3,RBFOX3,LAMA4,ATP1A2,LY6G6C,C1QTNF4,TMEM121,MGAT4B,PRR3,XKR7,RING1,ADIPOR2,SALL3,ASAP3,SCRT1,ZNF436,ABHD16A,H…
TF	Factor: AP-2gamma; motif: GCCYNNGGS	TF:M00470	0.00229764	2.63872	9456	297	183	19945	TMEM92,CADM3,RFLNA,ENTPD2,SYCP2L,PSME1,NAALADL1,SPNS2,DACT1,GALNT17,LRRC7,EDNRA,SLC7A10,SLC16A12,SH3PXD2A,FBL,TGFBI,PCDH19,TMEM119,FAM20A,NPPC,OLIG2,SNAP91,PIGZ,ZNF780A,ADORA1,LRRC14B,RASSF10,CPE,PDIA2,NID1,VRTN,ALDH4A1,EPHA8,DECR2,DSEL,SERTAD4,PIGW,RTN4RL2,THSD7B,LHFPL4,ALDH1A3,GRIK2,SIRT2,S100A16,GAS8,MLLT6,POU3F2,RBFOX3,LAMA4,BST2,TMEM121,MGAT4B,PRR3,XKR7,RING1,SALL3,ASAP3,RXRB,ZNF436,HNRNPL,E…
TF	Factor: AP-2gamma; motif: GCCYNNGGS; match class: 0	TF:M00470_0	0.00229764	2.63872	9456	297	183	19945	TMEM92,CADM3,RFLNA,ENTPD2,SYCP2L,PSME1,NAALADL1,SPNS2,DACT1,GALNT17,LRRC7,EDNRA,SLC7A10,SLC16A12,SH3PXD2A,FBL,TGFBI,PCDH19,TMEM119,FAM20A,NPPC,OLIG2,SNAP91,PIGZ,ZNF780A,ADORA1,LRRC14B,RASSF10,CPE,PDIA2,NID1,VRTN,ALDH4A1,EPHA8,DECR2,DSEL,SERTAD4,PIGW,RTN4RL2,THSD7B,LHFPL4,ALDH1A3,GRIK2,SIRT2,S100A16,GAS8,MLLT6,POU3F2,RBFOX3,LAMA4,BST2,TMEM121,MGAT4B,PRR3,XKR7,RING1,SALL3,ASAP3,RXRB,ZNF436,HNRNPL,E…
TF	Factor: BTEB2; motif: RGGGNGKGGN; match class: 0	TF:M07277_0	0.00232768	2.63308	8520	297	169	19945	ENTPD2,PSME1,SPNS2,DACT1,GALNT17,LRRC7,SLC16A12,SH3PXD2A,NEUROG1,TGFBI,TMEM119,FAM20A,NPPC,OLIG2,EMC9,SNAP91,MRM1,ADORA1,UCP2,PDIA2,NID1,ATP6V1G2,EPHA8,DECR2,DSEL,DDAH2,PIGW,RTN4RL2,PPP1R18,RNF5,LHFPL4,PLSCR3,S100A16,NBEAL1,MLLT6,POU3F2,MOAP1,RBFOX3,BST2,COL16A1,TMEM121,MGAT4B,PRR3,XKR7,RING1,ADIPOR2,SALL3,ASAP3,RXRB,SCRT1,ABHD16A,HNRNPL,PTEN,GDF1,NFKBIL1,FAM187A,TAP1,DSCAML1,KCNK1,MMP24,LSM2,CDH…
TF	Factor: BTEB2; motif: RGGGNGKGGN	TF:M07277	0.00232768	2.63308	8520	297	169	19945	ENTPD2,PSME1,SPNS2,DACT1,GALNT17,LRRC7,SLC16A12,SH3PXD2A,NEUROG1,TGFBI,TMEM119,FAM20A,NPPC,OLIG2,EMC9,SNAP91,MRM1,ADORA1,UCP2,PDIA2,NID1,ATP6V1G2,EPHA8,DECR2,DSEL,DDAH2,PIGW,RTN4RL2,PPP1R18,RNF5,LHFPL4,PLSCR3,S100A16,NBEAL1,MLLT6,POU3F2,MOAP1,RBFOX3,BST2,COL16A1,TMEM121,MGAT4B,PRR3,XKR7,RING1,ADIPOR2,SALL3,ASAP3,RXRB,SCRT1,ABHD16A,HNRNPL,PTEN,GDF1,NFKBIL1,FAM187A,TAP1,DSCAML1,KCNK1,MMP24,LSM2,CDH…
TF	Factor: Egr-1; motif: GCGGGGGCGG; match class: 0	TF:M07354_0	0.00265217	2.5764	7815	297	158	19945	CADM3,ENTPD2,SPNS2,GALNT17,LRRC7,SLC7A10,SH3PXD2A,FBL,NEUROG1,NPPC,OLIG2,EMC9,SNAP91,GRIA2,PIGZ,ADORA1,PDIA2,ATP6V1G2,EPHA8,DECR2,DSEL,SERTAD4,PIGW,RTN4RL2,THSD7B,PPP1R18,LHFPL4,ALDH1A3,PLSCR3,GAS8,NBEAL1,MLLT6,POU3F2,MOAP1,LAMA4,C1QTNF4,COL16A1,TMEM121,MGAT4B,PRR3,XKR7,RING1,ADIPOR2,SALL3,ASAP3,RXRB,SCRT1,ECH1,ZNF436,HNRNPL,PTEN,EYA2,ITPR3,GDF1,NFKBIL1,NOS1,DSCAML1,KCNK1,MMP24,CDH15,HSD17B8,ZBTB…
TF	Factor: Egr-1; motif: GCGGGGGCGG	TF:M07354	0.00265217	2.5764	7815	297	158	19945	CADM3,ENTPD2,SPNS2,GALNT17,LRRC7,SLC7A10,SH3PXD2A,FBL,NEUROG1,NPPC,OLIG2,EMC9,SNAP91,GRIA2,PIGZ,ADORA1,PDIA2,ATP6V1G2,EPHA8,DECR2,DSEL,SERTAD4,PIGW,RTN4RL2,THSD7B,PPP1R18,LHFPL4,ALDH1A3,PLSCR3,GAS8,NBEAL1,MLLT6,POU3F2,MOAP1,LAMA4,C1QTNF4,COL16A1,TMEM121,MGAT4B,PRR3,XKR7,RING1,ADIPOR2,SALL3,ASAP3,RXRB,SCRT1,ECH1,ZNF436,HNRNPL,PTEN,EYA2,ITPR3,GDF1,NFKBIL1,NOS1,DSCAML1,KCNK1,MMP24,CDH15,HSD17B8,ZBTB…
TF	Factor: ZNF37A; motif: CCYYGGCTCCNTSCCMN; match class: 1	TF:M12354_1	0.00275716	2.55954	5628	297	123	19945	CADM3,RFLNA,SPNS2,GALNT17,LRRC7,SLC7A10,SLC16A12,SH3PXD2A,FBL,TGFBI,PCDH19,FAM20A,NPPC,SNAP91,GRIA2,PIGZ,ADORA1,UCP2,PDIA2,NID1,VRTN,EPHA8,DDAH2,SERTAD4,RTN4RL2,PPP1R18,LHFPL4,PLSCR3,GAS8,MLLT6,POU3F2,MOAP1,ATP1A2,C1QTNF4,MGAT4B,RING1,ADIPOR2,ASAP3,RXRB,SCRT1,GDF1,DSCAML1,KCNK1,MMP24,LSM2,CDH15,HSD17B8,ZBTB22,NHLH1,EVX1,COL14A1,PLPP4,TTYH2,TIMP3,CHTF8,CPNE7,TMEM141,WDR47,VSX1,BARHL1,PRSS56,FAM174…
TF	Factor: SP1; motif: CCCCKCCCCC	TF:M02281	0.00311066	2.50715	6499	297	137	19945	ENTPD2,LRRC7,SLC7A10,SH3PXD2A,NEUROG1,PCDH19,TMEM119,NPPC,OLIG2,SNAP91,GRIA2,RPS20,ADORA1,UCP2,VRTN,ATP6V1G2,EPHA8,DECR2,DSEL,DDAH2,RTN4RL2,PPP1R18,PLSCR3,NBEAL1,MLLT6,POU3F2,MOAP1,ATP1A2,BST2,COL16A1,TMEM121,PRR3,XKR7,RING1,ADIPOR2,SALL3,ASAP3,RXRB,SCRT1,HNRNPL,ITPR3,GDF1,NFKBIL1,FAM187A,DSCAML1,KCNK1,MMP24,CDH15,PTPRN,HSD17B8,ZBTB22,KCNC3,RAD51C,ELOVL2,NHLH1,C1QL4,EVX1,GLIS3,INKA1,ZBTB4,TTYH2,T…
TF	Factor: SP1; motif: CCCCKCCCCC; match class: 0	TF:M02281_0	0.00311066	2.50715	6499	297	137	19945	ENTPD2,LRRC7,SLC7A10,SH3PXD2A,NEUROG1,PCDH19,TMEM119,NPPC,OLIG2,SNAP91,GRIA2,RPS20,ADORA1,UCP2,VRTN,ATP6V1G2,EPHA8,DECR2,DSEL,DDAH2,RTN4RL2,PPP1R18,PLSCR3,NBEAL1,MLLT6,POU3F2,MOAP1,ATP1A2,BST2,COL16A1,TMEM121,PRR3,XKR7,RING1,ADIPOR2,SALL3,ASAP3,RXRB,SCRT1,HNRNPL,ITPR3,GDF1,NFKBIL1,FAM187A,DSCAML1,KCNK1,MMP24,CDH15,PTPRN,HSD17B8,ZBTB22,KCNC3,RAD51C,ELOVL2,NHLH1,C1QL4,EVX1,GLIS3,INKA1,ZBTB4,TTYH2,T…
TF	Factor: WT1; motif: CGCCCCCNCN; match class: 1	TF:M02036_1	0.00326672	2.48589	5284	297	117	19945	CADM3,ENTPD2,SYCP2L,SPNS2,DACT1,GALNT17,LRRC7,SLC7A10,SH3PXD2A,NPPC,OLIG2,EMC9,SNAP91,PIGZ,ADORA1,ATP6V1G2,EPHA8,DECR2,SERTAD4,PIGW,RTN4RL2,PPP1R18,LHFPL4,PLSCR3,NBEAL1,MLLT6,POU3F2,MOAP1,TMEM121,MGAT4B,PRR3,RING1,SALL3,ASAP3,SCRT1,PTEN,ITPR3,GDF1,NFKBIL1,KCNK1,MMP24,SARS2,ZBTB22,CPLX2,KCNC3,ELOVL2,NHLH1,PLPP4,TNC,FGF11,HCN3,TIMP3,TP53INP2,MRPS12,LOXL3,TMEM141,WDR47,NRP2,PYURF,TUBB2A,PYGL,GNL1,TM…
TF	Factor: ZNF511; motif: GGRRGRGGCWGNG	TF:M09738	0.0034064	2.4677	10957	297	204	19945	CADM3,ENTPD2,SYCP2L,PSME1,NAALADL1,DACT1,GALNT17,PRRX1,LRRC7,SLC7A10,SLC16A12,SH3PXD2A,FBL,NEUROG1,LTB4R,TGFBI,FAM20A,NPPC,PIGZ,MRM1,ADORA1,TGFB2,CPE,SYBU,TMEM130,PDIA2,NID1,VRTN,SIAH3,ATP6V1G2,EPHA8,DECR2,DSEL,DDAH2,SERTAD4,RTN4RL2,THSD7B,RNF5,LHFPL4,ALDH1A3,GRIK2,PLSCR3,S100A16,NBEAL1,POU3F2,LAMA4,ATP1A2,C1QTNF4,BST2,TMEM121,MGAT4B,PRR3,XKR7,RING1,ADIPOR2,ASAP3,SCRT1,ECH1,ABHD16A,HNRNPL,PTEN,EY…
TF	Factor: ZNF511; motif: GGRRGRGGCWGNG; match class: 0	TF:M09738_0	0.0034064	2.4677	10957	297	204	19945	CADM3,ENTPD2,SYCP2L,PSME1,NAALADL1,DACT1,GALNT17,PRRX1,LRRC7,SLC7A10,SLC16A12,SH3PXD2A,FBL,NEUROG1,LTB4R,TGFBI,FAM20A,NPPC,PIGZ,MRM1,ADORA1,TGFB2,CPE,SYBU,TMEM130,PDIA2,NID1,VRTN,SIAH3,ATP6V1G2,EPHA8,DECR2,DSEL,DDAH2,SERTAD4,RTN4RL2,THSD7B,RNF5,LHFPL4,ALDH1A3,GRIK2,PLSCR3,S100A16,NBEAL1,POU3F2,LAMA4,ATP1A2,C1QTNF4,BST2,TMEM121,MGAT4B,PRR3,XKR7,RING1,ADIPOR2,ASAP3,SCRT1,ECH1,ABHD16A,HNRNPL,PTEN,EY…
TF	Factor: Osx; motif: CCNCCCCCNNN	TF:M07329	0.00346237	2.46063	6823	297	142	19945	CADM3,ENTPD2,PSME1,NAALADL1,SPNS2,GALNT17,SH3PXD2A,FBL,NEUROG1,PCDH19,FAM20A,NPPC,OLIG2,SNAP91,RPS20,PIGZ,ZNF780A,ADORA1,LRRC14B,RASSF10,UCP2,NID1,ATP6V1G2,EPHA8,DECR2,SERTAD4,PIGW,RTN4RL2,PPP1R18,SKA1,PLSCR3,S100A16,NBEAL1,MLLT6,POU3F2,MOAP1,ATP1A2,MGAT4B,PRR3,XKR7,RING1,ADIPOR2,SALL3,ASAP3,RXRB,SCRT1,ECH1,HNRNPL,PTEN,GDF1,NFKBIL1,DSCAML1,KCNK1,MMP24,CDH15,HSD17B8,ZBTB22,KCNC3,RAD51C,LENG1,ELOVL…
TF	Factor: Osx; motif: CCNCCCCCNNN; match class: 0	TF:M07329_0	0.00346237	2.46063	6823	297	142	19945	CADM3,ENTPD2,PSME1,NAALADL1,SPNS2,GALNT17,SH3PXD2A,FBL,NEUROG1,PCDH19,FAM20A,NPPC,OLIG2,SNAP91,RPS20,PIGZ,ZNF780A,ADORA1,LRRC14B,RASSF10,UCP2,NID1,ATP6V1G2,EPHA8,DECR2,SERTAD4,PIGW,RTN4RL2,PPP1R18,SKA1,PLSCR3,S100A16,NBEAL1,MLLT6,POU3F2,MOAP1,ATP1A2,MGAT4B,PRR3,XKR7,RING1,ADIPOR2,SALL3,ASAP3,RXRB,SCRT1,ECH1,HNRNPL,PTEN,GDF1,NFKBIL1,DSCAML1,KCNK1,MMP24,CDH15,HSD17B8,ZBTB22,KCNC3,RAD51C,LENG1,ELOVL…
TF	Factor: Sp1; motif: GGGGCGGGGC; match class: 1	TF:M00931_1	0.00364906	2.43782	5899	297	127	19945	ENTPD2,SYCP2L,SPNS2,GALNT17,PRRX1,LRRC7,SLC16A12,SH3PXD2A,OLIG2,EMC9,SNAP91,PIGZ,UCP2,PDIA2,EPHA8,DECR2,DSEL,DDAH2,PIGW,RTN4RL2,PPP1R18,RNF5,ALDH1A3,NBEAL1,MLLT6,POU3F2,MOAP1,BST2,COL16A1,TMEM121,MGAT4B,PRR3,XKR7,RING1,SALL3,ASAP3,RXRB,SCRT1,ABHD16A,HNRNPL,EYA2,TAP1,KCNK1,MMP24,LSM2,CDH15,PTPRN,ZBTB22,KCNC3,ELOVL2,NHLH1,FBLIM1,PLPP4,INKA1,STK19,ZBTB4,TTYH2,HCN3,DACT2,TIMP3,CHTF8,CPNE7,LOXL3,SRRM4…
TF	Factor: E2F-1:Elk-1; motif: SGCGCSNNAMCGGAAGT; match class: 1	TF:M08205_1	0.00381811	2.41815	10478	297	197	19945	CADM3,ENTPD2,PSME1,ATAT1,SPNS2,DACT1,GALNT17,PRRX1,LRRC7,EDNRA,SLC7A10,SLC16A12,SH3PXD2A,NEUROG1,TGFBI,PCDH19,FAM20A,NPPC,OLIG2,SNAP91,PIGZ,ZNF780A,MRM1,ADORA1,LRRC14B,TGFB2,RASSF10,UCP2,NID1,VRTN,ALDH4A1,ATP6V1G2,EPHA8,DECR2,DSEL,DDAH2,SERTAD4,PIGW,RTN4RL2,THSD7B,PPP1R18,LHFPL4,ALDH1A3,SIRT2,PLSCR3,GAS8,MLLT6,POU3F2,ATP1A2,COL16A1,TMEM121,MGAT4B,PRR3,XKR7,RING1,RND3,ADIPOR2,SALL3,RXRB,SCRT1,ECH1…
TF	Factor: KLF15; motif: RCCMCRCCCMCN; match class: 1	TF:M12160_1	0.00425873	2.37072	8193	297	163	19945	CADM3,ENTPD2,PSME1,SPNS2,GALNT17,PRRX1,LRRC7,SLC7A10,SLC16A12,SH3PXD2A,PCDH19,TMEM119,FAM20A,OLIG2,SNAP91,PIGZ,ADORA1,VRTN,ATP6V1G2,EPHA8,DECR2,DSEL,DDAH2,RTN4RL2,PPP1R18,ALDH1A3,S100A16,NBEAL1,MLLT6,POU3F2,MOAP1,ATP1A2,TMEM121,MGAT4B,PRR3,XKR7,RING1,SALL3,ASAP3,RXRB,SCRT1,PTEN,EYA2,ITPR3,GDF1,NFKBIL1,FAM187A,DSCAML1,KCNK1,MMP24,CDH15,PTPRN,HSD17B8,ZBTB22,KCNC3,RAD51C,ELOVL2,NHLH1,C1QL4,CDK5R2,CT…
TF	Factor: TR4; motif: ACCCCGS; match class: 1	TF:M04934_1	0.0043442	2.36209	15588	297	264	19945	TMEM92,CADM3,ENTPD2,SYCP2L,PSME1,ATAT1,NAALADL1,SPNS2,DACT1,GALNT17,PRRX1,LRRC7,EDNRA,SLC7A10,SLC16A12,SH3PXD2A,FBL,NEUROG1,LTB4R,DPPA4,TGFBI,PCDH19,TMEM119,FAM20A,NPPC,OLIG2,EMC9,GRIA2,PIGZ,ZNF780A,MRM1,ADORA1,LRRC14B,RASSF10,UCP2,CPE,TMEM130,PDIA2,NID1,VRTN,SIAH3,ALDH4A1,ATP6V1G2,EPHA8,DECR2,DSEL,DDAH2,SERTAD4,PIGW,KCNA6,RTN4RL2,THSD7B,PPP1R18,RNF5,SKA1,LHFPL4,ALDH1A3,SIRT2,PLSCR3,S100A16,GAS8,…
TF	Factor: MOVO-B; motif: GNGGGGG; match class: 1	TF:M01104_1	0.00440115	2.35643	5614	297	122	19945	CADM3,ENTPD2,SPNS2,DACT1,GALNT17,LRRC7,SH3PXD2A,PCDH19,FAM20A,NPPC,OLIG2,SNAP91,GRIA2,PIGZ,RASSF10,CPE,PDIA2,EPHA8,DSEL,SERTAD4,RTN4RL2,PPP1R18,SIRT2,MLLT6,POU3F2,LAMA4,C1QTNF4,TMEM121,MGAT4B,PRR3,RING1,SALL3,ASAP3,SCRT1,ABHD16A,HNRNPL,PTEN,EYA2,GDF1,DSCAML1,KCNK1,MMP24,ZBTB22,CPLX2,ELOVL2,NHLH1,C1QL4,CDK5R2,EVX1,PLPP4,STK19,FGF11,HCN3,OLFM3,TIMP3,PRIMA1,TP53INP2,CHTF8,LOXL3,SRRM4,B3GALT4,WDR47,R…
TF	Factor: Sp1; motif: CCCCGCCCCN	TF:M00933	0.00444667	2.35196	9736	297	186	19945	ENTPD2,PSME1,SPNS2,DACT1,GALNT17,PRRX1,LRRC7,SLC7A10,SLC16A12,SH3PXD2A,NEUROG1,TGFBI,PCDH19,TMEM119,FAM20A,NPPC,OLIG2,EMC9,SNAP91,GRIA2,RPS20,ADORA1,UCP2,PDIA2,NID1,VRTN,ATP6V1G2,EPHA8,DECR2,DSEL,DDAH2,PIGW,RTN4RL2,PPP1R18,RNF5,LHFPL4,ALDH1A3,SIRT2,PLSCR3,NBEAL1,MLLT6,POU3F2,MOAP1,RBFOX3,BST2,COL16A1,TMEM121,MGAT4B,PRR3,XKR7,RING1,ADIPOR2,SALL3,ASAP3,RXRB,SCRT1,ZNF436,ABHD16A,HNRNPL,PTEN,ITPR3,NF…
TF	Factor: Sp1; motif: CCCCGCCCCN; match class: 0	TF:M00933_0	0.00444667	2.35196	9736	297	186	19945	ENTPD2,PSME1,SPNS2,DACT1,GALNT17,PRRX1,LRRC7,SLC7A10,SLC16A12,SH3PXD2A,NEUROG1,TGFBI,PCDH19,TMEM119,FAM20A,NPPC,OLIG2,EMC9,SNAP91,GRIA2,RPS20,ADORA1,UCP2,PDIA2,NID1,VRTN,ATP6V1G2,EPHA8,DECR2,DSEL,DDAH2,PIGW,RTN4RL2,PPP1R18,RNF5,LHFPL4,ALDH1A3,SIRT2,PLSCR3,NBEAL1,MLLT6,POU3F2,MOAP1,RBFOX3,BST2,COL16A1,TMEM121,MGAT4B,PRR3,XKR7,RING1,ADIPOR2,SALL3,ASAP3,RXRB,SCRT1,ZNF436,ABHD16A,HNRNPL,PTEN,ITPR3,NF…
TF	Factor: BTEB1; motif: GGGGGCGGGGCNGSGGGNGS; match class: 1	TF:M09723_1	0.00456458	2.3406	5983	297	128	19945	CADM3,ENTPD2,NAALADL1,SPNS2,DACT1,PRRX1,LRRC7,SLC16A12,SH3PXD2A,TMEM119,FAM20A,OLIG2,EMC9,ADORA1,UCP2,VRTN,EPHA8,DECR2,DSEL,DDAH2,RTN4RL2,LHFPL4,ALDH1A3,NBEAL1,MLLT6,POU3F2,MOAP1,COL16A1,MGAT4B,XKR7,RING1,ADIPOR2,SALL3,ASAP3,RXRB,SCRT1,ITPR3,GDF1,DSCAML1,KCNK1,MMP24,CDH15,PTPRN,ZBTB22,KCNC3,ELOVL2,NHLH1,C1QL4,CDK5R2,PLPP4,INKA1,ZBTB4,TTYH2,TIMP3,TP53INP2,CHTF8,CPNE7,LOXL3,SRRM4,TMEM141,B3GALT4,WD…
TF	Factor: Sp1; motif: NNGGGGCGGGGNN; match class: 1	TF:M00932_1	0.00459469	2.33774	6045	297	129	19945	ENTPD2,SPNS2,GALNT17,PRRX1,LRRC7,SLC16A12,SH3PXD2A,OLIG2,EMC9,SNAP91,PIGZ,UCP2,PDIA2,EPHA8,DECR2,DSEL,DDAH2,PIGW,RTN4RL2,PPP1R18,RNF5,ALDH1A3,NBEAL1,MLLT6,POU3F2,MOAP1,COL16A1,TMEM121,MGAT4B,PRR3,XKR7,RING1,SALL3,ASAP3,RXRB,SCRT1,ABHD16A,HNRNPL,TAP1,MMP24,LSM2,CDH15,PTPRN,ZBTB22,KCNC3,ELOVL2,NHLH1,FBLIM1,PLPP4,INKA1,STK19,ZBTB4,TTYH2,HCN3,DACT2,TIMP3,CHTF8,CPNE7,LOXL3,SRRM4,TMEM141,B3GALT4,WDR47,…
TF	Factor: E2F-1; motif: NNNNGGCGGGAARN	TF:M09892	0.00460888	2.3364	13652	297	240	19945	TMEM92,RFLNA,ENTPD2,SYCP2L,PSME1,SPNS2,DACT1,GALNT17,PRRX1,LRRC7,SLC7A10,SLC16A12,SH3PXD2A,FBL,NEUROG1,TGFBI,PCDH19,TMEM119,FAM20A,NPPC,OLIG2,EMC9,SNAP91,GRIA2,RPS20,PIGZ,ZNF780A,MRM1,ADORA1,LRRC14B,RASSF10,UCP2,SYBU,NID1,ALDH4A1,ATP6V1G2,EPHA8,DECR2,DSEL,SERTAD4,PIGW,KCNA6,RTN4RL2,THSD7B,PPP1R18,RNF5,SKA1,LHFPL4,ALDH1A3,SIRT2,PLSCR3,GAS8,NBEAL1,MLLT6,POU3F2,MOAP1,IER3,LAMA4,ATP1A2,C1QTNF4,COL16A…
TF	Factor: E2F-1; motif: NNNNGGCGGGAARN; match class: 0	TF:M09892_0	0.00460888	2.3364	13652	297	240	19945	TMEM92,RFLNA,ENTPD2,SYCP2L,PSME1,SPNS2,DACT1,GALNT17,PRRX1,LRRC7,SLC7A10,SLC16A12,SH3PXD2A,FBL,NEUROG1,TGFBI,PCDH19,TMEM119,FAM20A,NPPC,OLIG2,EMC9,SNAP91,GRIA2,RPS20,PIGZ,ZNF780A,MRM1,ADORA1,LRRC14B,RASSF10,UCP2,SYBU,NID1,ALDH4A1,ATP6V1G2,EPHA8,DECR2,DSEL,SERTAD4,PIGW,KCNA6,RTN4RL2,THSD7B,PPP1R18,RNF5,SKA1,LHFPL4,ALDH1A3,SIRT2,PLSCR3,GAS8,NBEAL1,MLLT6,POU3F2,MOAP1,IER3,LAMA4,ATP1A2,C1QTNF4,COL16A…
TF	Factor: AP-2gamma:Elk-1; motif: NGCCKNRGGSGRCGGAAGTG; match class: 1	TF:M08441_1	0.00526925	2.27825	12829	297	229	19945	TMEM92,RFLNA,ENTPD2,SYCP2L,PSME1,ATAT1,NAALADL1,SPNS2,DACT1,GALNT17,LRRC7,EDNRA,SLC7A10,SLC16A12,SH3PXD2A,NEUROG1,TGFBI,PCDH19,TMEM119,FAM20A,NPPC,OLIG2,EMC9,SNAP91,GRIA2,RPS20,PIGZ,ZNF780A,MRM1,ADORA1,LRRC14B,TGFB2,RASSF10,UCP2,CPE,PDIA2,NID1,VRTN,SIAH3,ALDH4A1,ATP6V1G2,EPHA8,DECR2,DSEL,DDAH2,SERTAD4,PIGW,RTN4RL2,THSD7B,PPP1R18,RNF5,LHFPL4,ALDH1A3,SIRT2,PLSCR3,S100A16,GAS8,MLLT6,POU3F2,MOAP1,IER…
TF	Factor: E2F-2; motif: GCGCGCGCNCS	TF:M11529	0.00547434	2.26167	16399	297	273	19945	TMEM92,CADM3,ENTPD2,SYCP2L,PSME1,ATAT1,NAALADL1,SPNS2,DACT1,GALNT17,PRRX1,LRRC7,EDNRA,SLC7A10,SLC16A12,SH3PXD2A,FBL,NEUROG1,TGFBI,PCDH19,TMEM119,FAM20A,NPPC,OLIG2,EMC9,SNAP91,GRIA2,RPS20,PIGZ,ZNF780A,MRM1,ADORA1,LRRC14B,TGFB2,RASSF10,UCP2,CPE,TMEM130,PDIA2,NID1,VRTN,ALDH4A1,ATP6V1G2,EPHA8,DECR2,DSEL,DDAH2,SERTAD4,PIGW,RTN4RL2,THSD7B,PPP1R18,RNF5,LHFPL4,ALDH1A3,SIRT2,PLSCR3,GAS8,NBEAL1,MLLT6,POU3F…
TF	Factor: E2F-2; motif: GCGCGCGCNCS; match class: 0	TF:M11529_0	0.00547434	2.26167	16399	297	273	19945	TMEM92,CADM3,ENTPD2,SYCP2L,PSME1,ATAT1,NAALADL1,SPNS2,DACT1,GALNT17,PRRX1,LRRC7,EDNRA,SLC7A10,SLC16A12,SH3PXD2A,FBL,NEUROG1,TGFBI,PCDH19,TMEM119,FAM20A,NPPC,OLIG2,EMC9,SNAP91,GRIA2,RPS20,PIGZ,ZNF780A,MRM1,ADORA1,LRRC14B,TGFB2,RASSF10,UCP2,CPE,TMEM130,PDIA2,NID1,VRTN,ALDH4A1,ATP6V1G2,EPHA8,DECR2,DSEL,DDAH2,SERTAD4,PIGW,RTN4RL2,THSD7B,PPP1R18,RNF5,LHFPL4,ALDH1A3,SIRT2,PLSCR3,GAS8,NBEAL1,MLLT6,POU3F…
TF	Factor: ZF5; motif: GSGCGCGR; match class: 0	TF:M00716_0	0.0056363	2.24901	16223	297	271	19945	TMEM92,CADM3,ENTPD2,SYCP2L,PSME1,ATAT1,NAALADL1,SPNS2,DACT1,GALNT17,PRRX1,LRRC7,EDNRA,SLC7A10,SLC16A12,SH3PXD2A,FBL,NEUROG1,DPPA4,TGFBI,PCDH19,TMEM119,FAM20A,NPPC,OLIG2,EMC9,SNAP91,GRIA2,RPS20,PIGZ,ZNF780A,MRM1,ADORA1,LRRC14B,TGFB2,RASSF10,UCP2,CPE,SYBU,TMEM130,PDIA2,NID1,VRTN,SIAH3,ALDH4A1,ATP6V1G2,EPHA8,DECR2,DSEL,DDAH2,SERTAD4,PIGW,RTN4RL2,THSD7B,PPP1R18,RNF5,SKA1,LHFPL4,ALDH1A3,SIRT2,PLSCR3,G…
TF	Factor: ZF5; motif: GSGCGCGR	TF:M00716	0.0056363	2.24901	16223	297	271	19945	TMEM92,CADM3,ENTPD2,SYCP2L,PSME1,ATAT1,NAALADL1,SPNS2,DACT1,GALNT17,PRRX1,LRRC7,EDNRA,SLC7A10,SLC16A12,SH3PXD2A,FBL,NEUROG1,DPPA4,TGFBI,PCDH19,TMEM119,FAM20A,NPPC,OLIG2,EMC9,SNAP91,GRIA2,RPS20,PIGZ,ZNF780A,MRM1,ADORA1,LRRC14B,TGFB2,RASSF10,UCP2,CPE,SYBU,TMEM130,PDIA2,NID1,VRTN,SIAH3,ALDH4A1,ATP6V1G2,EPHA8,DECR2,DSEL,DDAH2,SERTAD4,PIGW,RTN4RL2,THSD7B,PPP1R18,RNF5,SKA1,LHFPL4,ALDH1A3,SIRT2,PLSCR3,G…
TF	Factor: LKLF; motif: CNCCACCCS; match class: 0	TF:M08819_0	0.00569508	2.2445	5640	297	122	19945	TMEM92,CADM3,ENTPD2,PSME1,NAALADL1,SPNS2,GALNT17,SLC7A10,FBL,TGFBI,TMEM119,FAM20A,ADORA1,UCP2,PDIA2,VRTN,SIAH3,ATP6V1G2,EPHA8,DDAH2,SERTAD4,RTN4RL2,PPP1R18,LHFPL4,PLSCR3,NBEAL1,MLLT6,POU3F2,RBFOX3,ATP1A2,COL16A1,MGAT4B,PRR3,XKR7,RING1,ADIPOR2,SALL3,CCDC183,ASAP3,GDF1,ZNF578,DSCAML1,KCNK1,CDH15,PTPRN,NHLH1,C1QL4,CDK5R2,CTSC,FBLIM1,INKA1,STK19,ZBTB4,TLL1,FGF11,FAM181A,CHTF8,CPNE7,SRRM4,TMEM141,VSX1…
TF	Factor: LKLF; motif: CNCCACCCS	TF:M08819	0.00569508	2.2445	5640	297	122	19945	TMEM92,CADM3,ENTPD2,PSME1,NAALADL1,SPNS2,GALNT17,SLC7A10,FBL,TGFBI,TMEM119,FAM20A,ADORA1,UCP2,PDIA2,VRTN,SIAH3,ATP6V1G2,EPHA8,DDAH2,SERTAD4,RTN4RL2,PPP1R18,LHFPL4,PLSCR3,NBEAL1,MLLT6,POU3F2,RBFOX3,ATP1A2,COL16A1,MGAT4B,PRR3,XKR7,RING1,ADIPOR2,SALL3,CCDC183,ASAP3,GDF1,ZNF578,DSCAML1,KCNK1,CDH15,PTPRN,NHLH1,C1QL4,CDK5R2,CTSC,FBLIM1,INKA1,STK19,ZBTB4,TLL1,FGF11,FAM181A,CHTF8,CPNE7,SRRM4,TMEM141,VSX1…
TF	Factor: NRSF; motif: TTCAGCACCACGGACAGMGCC; match class: 1	TF:M00256_1	0.00577089	2.23876	14	297	5	19945	XKR7,SCRT1,BARHL1,SNAP25,L1CAM
TF	Factor: BEN; motif: CAGCGRNV; match class: 1	TF:M01240_1	0.00595587	2.22505	13297	297	235	19945	TMEM92,CADM3,RFLNA,ENTPD2,SYCP2L,PSME1,NAALADL1,SPNS2,DACT1,GALNT17,PRRX1,LRRC7,EDNRA,SLC7A10,SLC16A12,SH3PXD2A,FBL,NEUROG1,TGFBI,PCDH19,FAM20A,NPPC,OLIG2,EMC9,SNAP91,GRIA2,PIGZ,ZNF780A,MRM1,ADORA1,LRRC14B,TGFB2,RASSF10,UCP2,CPE,TMEM130,PDIA2,NID1,VRTN,SIAH3,ALDH4A1,EPHA8,DECR2,DSEL,DDAH2,SERTAD4,PIGW,KCNA6,RTN4RL2,THSD7B,PPP1R18,SKA1,LHFPL4,ALDH1A3,SIRT2,PLSCR3,GAS8,NBEAL1,MLLT6,POU3F2,MOAP1,IER…
TF	Factor: SP2; motif: GNNGGGGGCGGGGSN	TF:M03807	0.00637791	2.19532	8436	297	166	19945	CADM3,ENTPD2,SYCP2L,SPNS2,GALNT17,LRRC7,SLC7A10,SLC16A12,SH3PXD2A,TGFBI,FAM20A,NPPC,OLIG2,EMC9,SNAP91,PIGZ,ADORA1,UCP2,PDIA2,NID1,ATP6V1G2,EPHA8,DECR2,DSEL,DDAH2,PIGW,RTN4RL2,PPP1R18,RNF5,LHFPL4,ALDH1A3,PLSCR3,NBEAL1,MLLT6,POU3F2,MOAP1,BST2,COL16A1,TMEM121,MGAT4B,PRR3,XKR7,ADIPOR2,SALL3,ASAP3,RXRB,SCRT1,ZNF436,ABHD16A,HNRNPL,PTEN,ITPR3,NFKBIL1,ZNF578,TAP1,DSCAML1,KCNK1,MMP24,LSM2,CDH15,PTPRN,ZBTB…
TF	Factor: SP2; motif: GNNGGGGGCGGGGSN; match class: 0	TF:M03807_0	0.00637791	2.19532	8436	297	166	19945	CADM3,ENTPD2,SYCP2L,SPNS2,GALNT17,LRRC7,SLC7A10,SLC16A12,SH3PXD2A,TGFBI,FAM20A,NPPC,OLIG2,EMC9,SNAP91,PIGZ,ADORA1,UCP2,PDIA2,NID1,ATP6V1G2,EPHA8,DECR2,DSEL,DDAH2,PIGW,RTN4RL2,PPP1R18,RNF5,LHFPL4,ALDH1A3,PLSCR3,NBEAL1,MLLT6,POU3F2,MOAP1,BST2,COL16A1,TMEM121,MGAT4B,PRR3,XKR7,ADIPOR2,SALL3,ASAP3,RXRB,SCRT1,ZNF436,ABHD16A,HNRNPL,PTEN,ITPR3,NFKBIL1,ZNF578,TAP1,DSCAML1,KCNK1,MMP24,LSM2,CDH15,PTPRN,ZBTB…
TF	Factor: KLF15; motif: NCCMCGCCCMCN; match class: 1	TF:M12158_1	0.00638203	2.19504	5591	297	121	19945	CADM3,ENTPD2,PSME1,LRRC7,SLC7A10,SLC16A12,SH3PXD2A,TMEM119,FAM20A,OLIG2,SNAP91,ADORA1,VRTN,EPHA8,DSEL,DDAH2,RTN4RL2,PPP1R18,S100A16,NBEAL1,MLLT6,POU3F2,MOAP1,ATP1A2,TMEM121,MGAT4B,PRR3,XKR7,SALL3,ASAP3,SCRT1,ZNF436,GDF1,DSCAML1,KCNK1,CDH15,HSD17B8,ZBTB22,KCNC3,RAD51C,ELOVL2,NHLH1,C1QL4,FBLIM1,INKA1,ZBTB4,TTYH2,FGF11,FAM181A,HCN3,TIMP3,KIRREL3,CPNE7,MIEF2,SRRM4,TMEM141,WDR47,DPPA2,ETS1,TH,CBWD1,TU…
TF	Factor: KROX; motif: CCCGCCCCCRCCCC	TF:M00982	0.00638784	2.19465	7848	297	157	19945	CADM3,ENTPD2,PSME1,SPNS2,LRRC7,SLC7A10,SLC16A12,SH3PXD2A,FBL,NEUROG1,NPPC,OLIG2,EMC9,SNAP91,GRIA2,ADORA1,RASSF10,UCP2,PDIA2,ATP6V1G2,EPHA8,DECR2,DSEL,DDAH2,SERTAD4,PIGW,RTN4RL2,THSD7B,PPP1R18,LHFPL4,ALDH1A3,PLSCR3,NBEAL1,MLLT6,POU3F2,MOAP1,RBFOX3,BST2,COL16A1,TMEM121,MGAT4B,PRR3,XKR7,RING1,ADIPOR2,SALL3,ASAP3,RXRB,SCRT1,ECH1,ZNF436,HNRNPL,PTEN,EYA2,ITPR3,GDF1,NFKBIL1,DSCAML1,KCNK1,MMP24,SARS2,CDH…
TF	Factor: KROX; motif: CCCGCCCCCRCCCC; match class: 0	TF:M00982_0	0.00638784	2.19465	7848	297	157	19945	CADM3,ENTPD2,PSME1,SPNS2,LRRC7,SLC7A10,SLC16A12,SH3PXD2A,FBL,NEUROG1,NPPC,OLIG2,EMC9,SNAP91,GRIA2,ADORA1,RASSF10,UCP2,PDIA2,ATP6V1G2,EPHA8,DECR2,DSEL,DDAH2,SERTAD4,PIGW,RTN4RL2,THSD7B,PPP1R18,LHFPL4,ALDH1A3,PLSCR3,NBEAL1,MLLT6,POU3F2,MOAP1,RBFOX3,BST2,COL16A1,TMEM121,MGAT4B,PRR3,XKR7,RING1,ADIPOR2,SALL3,ASAP3,RXRB,SCRT1,ECH1,ZNF436,HNRNPL,PTEN,EYA2,ITPR3,GDF1,NFKBIL1,DSCAML1,KCNK1,MMP24,SARS2,CDH…
TF	Factor: SP1:SP3; motif: CCSCCCCCYCC	TF:M01219	0.00675238	2.17054	6832	297	141	19945	CADM3,ENTPD2,SYCP2L,PSME1,SPNS2,DACT1,GALNT17,LRRC7,EDNRA,SLC7A10,SLC16A12,NEUROG1,FAM20A,NPPC,OLIG2,EMC9,SNAP91,PIGZ,ADORA1,CPE,PDIA2,ATP6V1G2,DECR2,SERTAD4,PIGW,RTN4RL2,THSD7B,PPP1R18,RNF5,PLSCR3,NBEAL1,MLLT6,POU3F2,MOAP1,TMEM121,MGAT4B,PRR3,XKR7,RING1,SALL3,ASAP3,RXRB,SCRT1,ECH1,ZNF436,HNRNPL,PTEN,ITPR3,NFKBIL1,TRIM9,DSCAML1,KCNK1,MMP24,CDH15,PTPRN,ZBTB22,RAD51C,ELOVL2,NHLH1,CDK5R2,EVX1,PLPP4,…
TF	Factor: SP1:SP3; motif: CCSCCCCCYCC; match class: 0	TF:M01219_0	0.00675238	2.17054	6832	297	141	19945	CADM3,ENTPD2,SYCP2L,PSME1,SPNS2,DACT1,GALNT17,LRRC7,EDNRA,SLC7A10,SLC16A12,NEUROG1,FAM20A,NPPC,OLIG2,EMC9,SNAP91,PIGZ,ADORA1,CPE,PDIA2,ATP6V1G2,DECR2,SERTAD4,PIGW,RTN4RL2,THSD7B,PPP1R18,RNF5,PLSCR3,NBEAL1,MLLT6,POU3F2,MOAP1,TMEM121,MGAT4B,PRR3,XKR7,RING1,SALL3,ASAP3,RXRB,SCRT1,ECH1,ZNF436,HNRNPL,PTEN,ITPR3,NFKBIL1,TRIM9,DSCAML1,KCNK1,MMP24,CDH15,PTPRN,ZBTB22,RAD51C,ELOVL2,NHLH1,CDK5R2,EVX1,PLPP4,…
TF	Factor: DRRS; motif: GNNGGGWGGG; match class: 1	TF:M10056_1	0.00781634	2.107	984	297	35	19945	ENTPD2,PSME1,ATAT1,PRRX1,FBL,TGFBI,FAM20A,VRTN,RBFOX3,COL16A1,MGAT4B,PRR3,XKR7,CCDC183,DSCAML1,CDH15,NHLH1,CDK5R2,STK19,TTYH2,HCN3,TIMP3,PRSS56,TUBB2A,EGFL8,SSH3,ASCL2,WNT10B,FABP3,PADI2,FAM183A,PRRX2,PVR,MEIS2,KIF21B
TF	Factor: GKLF; motif: NNRRGRRNGNSNNN; match class: 0	TF:M07040_0	0.00787682	2.10365	12801	297	228	19945	TMEM92,CADM3,ENTPD2,PSME1,ATAT1,NAALADL1,DACT1,PRRX1,LRRC7,SLC7A10,SLC16A12,SH3PXD2A,FBL,NEUROG1,LTB4R,TGFBI,PCDH19,TMEM119,FAM20A,NPPC,OLIG2,SNAP91,GRIA2,RPS20,PIGZ,MRM1,ADORA1,LRRC14B,TGFB2,CPE,SYBU,TMEM130,PDIA2,NID1,VRTN,SIAH3,ATP6V1G2,EPHA8,DECR2,DDAH2,SERTAD4,PIGW,RTN4RL2,THSD7B,PPP1R18,RNF5,SKA1,LHFPL4,ALDH1A3,PLSCR3,S100A16,MLLT6,POU3F2,MOAP1,IER3,RBFOX3,ATP1A2,LY6G6C,C1QTNF4,BST2,COL16A1…
TF	Factor: GKLF; motif: NNRRGRRNGNSNNN	TF:M07040	0.00787682	2.10365	12801	297	228	19945	TMEM92,CADM3,ENTPD2,PSME1,ATAT1,NAALADL1,DACT1,PRRX1,LRRC7,SLC7A10,SLC16A12,SH3PXD2A,FBL,NEUROG1,LTB4R,TGFBI,PCDH19,TMEM119,FAM20A,NPPC,OLIG2,SNAP91,GRIA2,RPS20,PIGZ,MRM1,ADORA1,LRRC14B,TGFB2,CPE,SYBU,TMEM130,PDIA2,NID1,VRTN,SIAH3,ATP6V1G2,EPHA8,DECR2,DDAH2,SERTAD4,PIGW,RTN4RL2,THSD7B,PPP1R18,RNF5,SKA1,LHFPL4,ALDH1A3,PLSCR3,S100A16,MLLT6,POU3F2,MOAP1,IER3,RBFOX3,ATP1A2,LY6G6C,C1QTNF4,BST2,COL16A1…
TF	Factor: PUR1; motif: GGGNCAGNN; match class: 0	TF:M01721_0	0.00829315	2.08128	9199	297	177	19945	RFLNA,PSME1,ATAT1,NAALADL1,PRRX1,LRRC7,EDNRA,SLC7A10,FBL,LTB4R,DPPA4,TGFBI,TMEM119,FAM20A,OLIG2,SNAP91,PIGZ,LRRC14B,CPE,TMEM130,PDIA2,VRTN,EPHA8,DECR2,DSEL,DDAH2,KCNA6,RTN4RL2,THSD7B,PPP1R18,LHFPL4,ALDH1A3,PLSCR3,S100A16,GAS8,MOAP1,RBFOX3,ATP1A2,C1QTNF4,BST2,COL16A1,TMEM121,MGAT4B,PRR3,XKR7,RING1,SALL3,CCDC183,ASAP3,SCRT1,ABHD16A,HNRNPL,PTEN,EYA2,GDF1,SNAI2,TAP1,DSCAML1,NPR1,MMP24,CDH15,HSD17B8,Z…
TF	Factor: PUR1; motif: GGGNCAGNN	TF:M01721	0.00829315	2.08128	9199	297	177	19945	RFLNA,PSME1,ATAT1,NAALADL1,PRRX1,LRRC7,EDNRA,SLC7A10,FBL,LTB4R,DPPA4,TGFBI,TMEM119,FAM20A,OLIG2,SNAP91,PIGZ,LRRC14B,CPE,TMEM130,PDIA2,VRTN,EPHA8,DECR2,DSEL,DDAH2,KCNA6,RTN4RL2,THSD7B,PPP1R18,LHFPL4,ALDH1A3,PLSCR3,S100A16,GAS8,MOAP1,RBFOX3,ATP1A2,C1QTNF4,BST2,COL16A1,TMEM121,MGAT4B,PRR3,XKR7,RING1,SALL3,CCDC183,ASAP3,SCRT1,ABHD16A,HNRNPL,PTEN,EYA2,GDF1,SNAI2,TAP1,DSCAML1,NPR1,MMP24,CDH15,HSD17B8,Z…
TF	Factor: VDR; motif: GGGKNARNRRGGWSA; match class: 1	TF:M00444_1	0.00867452	2.06175	4551	297	103	19945	RFLNA,ENTPD2,NAALADL1,PRRX1,EDNRA,SLC16A12,FAM20A,LRRC14B,RASSF10,CPE,PDIA2,VRTN,ALDH4A1,EPHA8,DDAH2,SERTAD4,RTN4RL2,PPP1R18,RNF5,LHFPL4,S100A16,MLLT6,ATP1A2,C1QTNF4,TMEM121,MGAT4B,PRR3,ADIPOR2,SALL3,CCDC183,SCRT1,ITPR3,GDF1,DSCAML1,KCNK1,MMP24,PTPRN,HSD17B8,RAD51C,NHLH1,FBLIM1,INKA1,ZBTB4,SPN,TTYH2,TNC,FAM181A,DACT2,TIMP3,PRIMA1,CPNE7,SRRM4,B3GALT4,WDR47,PLEKHM1,NRP2,PRSS56,TH,TMC6,ZYX,LIN28A,HI…
TF	Factor: KLF3; motif: NNNNNNGGGCGGGGCNNGN	TF:M09970	0.00887831	2.05167	7756	297	155	19945	ENTPD2,PSME1,SPNS2,DACT1,GALNT17,LRRC7,SLC7A10,SLC16A12,SH3PXD2A,OLIG2,EMC9,SNAP91,PIGZ,ADORA1,UCP2,PDIA2,NID1,ATP6V1G2,EPHA8,DECR2,DSEL,DDAH2,SERTAD4,PIGW,RTN4RL2,PPP1R18,RNF5,LHFPL4,ALDH1A3,PLSCR3,S100A16,NBEAL1,MLLT6,POU3F2,MOAP1,RBFOX3,BST2,COL16A1,MGAT4B,PRR3,XKR7,RING1,SALL3,ASAP3,RXRB,SCRT1,ABHD16A,HNRNPL,PTEN,ITPR3,NFKBIL1,ZNF578,TAP1,DSCAML1,KCNK1,MMP24,CDH15,ZBTB22,KCNC3,NHLH1,C1QL4,COL…
TF	Factor: KLF3; motif: NNNNNNGGGCGGGGCNNGN; match class: 0	TF:M09970_0	0.00887831	2.05167	7756	297	155	19945	ENTPD2,PSME1,SPNS2,DACT1,GALNT17,LRRC7,SLC7A10,SLC16A12,SH3PXD2A,OLIG2,EMC9,SNAP91,PIGZ,ADORA1,UCP2,PDIA2,NID1,ATP6V1G2,EPHA8,DECR2,DSEL,DDAH2,SERTAD4,PIGW,RTN4RL2,PPP1R18,RNF5,LHFPL4,ALDH1A3,PLSCR3,S100A16,NBEAL1,MLLT6,POU3F2,MOAP1,RBFOX3,BST2,COL16A1,MGAT4B,PRR3,XKR7,RING1,SALL3,ASAP3,RXRB,SCRT1,ABHD16A,HNRNPL,PTEN,ITPR3,NFKBIL1,ZNF578,TAP1,DSCAML1,KCNK1,MMP24,CDH15,ZBTB22,KCNC3,NHLH1,C1QL4,COL…
TF	Factor: ZF5; motif: GSGCGCGR; match class: 1	TF:M00716_1	0.00897067	2.04718	14196	297	246	19945	CADM3,ENTPD2,SYCP2L,PSME1,NAALADL1,SPNS2,DACT1,GALNT17,PRRX1,LRRC7,EDNRA,SLC7A10,SLC16A12,SH3PXD2A,FBL,NEUROG1,DPPA4,TGFBI,PCDH19,FAM20A,NPPC,OLIG2,EMC9,SNAP91,GRIA2,RPS20,PIGZ,ZNF780A,MRM1,ADORA1,LRRC14B,TGFB2,RASSF10,UCP2,CPE,PDIA2,NID1,SIAH3,ALDH4A1,ATP6V1G2,EPHA8,DECR2,DSEL,DDAH2,SERTAD4,PIGW,RTN4RL2,THSD7B,PPP1R18,RNF5,SKA1,LHFPL4,ALDH1A3,SIRT2,PLSCR3,GAS8,NBEAL1,MLLT6,POU3F2,MOAP1,IER3,RBFO…
TF	Factor: SP1; motif: GGGGYGGGGNS; match class: 1	TF:M01303_1	0.00937583	2.02799	3530	297	85	19945	ENTPD2,LRRC7,FAM20A,OLIG2,EMC9,UCP2,PDIA2,DECR2,DSEL,RTN4RL2,RNF5,LHFPL4,NBEAL1,MLLT6,POU3F2,MOAP1,COL16A1,TMEM121,MGAT4B,XKR7,RING1,SALL3,ASAP3,DSCAML1,KCNK1,CDH15,PTPRN,ZBTB22,KCNC3,ELOVL2,NHLH1,INKA1,ZBTB4,TTYH2,FAM181A,HCN3,TIMP3,CHTF8,CPNE7,SRRM4,TMEM141,WDR47,VSX1,PLEKHM1,TUBB2A,TMC6,COL9A2,ZYX,HID1,DENND11,SSH3,EVA1B,SUSD2,ABCG1,SYT14,CHRNB1,SNAP25,SOX1,CD9,SHANK3,TANC1,INSM1,KCNQ1,INO80D,…
TF	Factor: AP-2; motif: MKCCCSCNGGCG; match class: 0	TF:M00189_0	0.00950869	2.02188	10656	297	198	19945	CADM3,ENTPD2,SYCP2L,PSME1,NAALADL1,SPNS2,DACT1,GALNT17,LRRC7,SLC7A10,SH3PXD2A,FBL,NEUROG1,PCDH19,TMEM119,FAM20A,NPPC,OLIG2,EMC9,SNAP91,RPS20,PIGZ,LRRC14B,RASSF10,UCP2,CPE,PDIA2,NID1,VRTN,SIAH3,ALDH4A1,EPHA8,DECR2,DSEL,SERTAD4,PIGW,RTN4RL2,THSD7B,LHFPL4,ALDH1A3,PLSCR3,S100A16,GAS8,MLLT6,POU3F2,MOAP1,LAMA4,COL16A1,TMEM121,MGAT4B,PRR3,XKR7,RING1,RND3,SALL3,ASAP3,RXRB,SCRT1,ECH1,ZNF436,ABHD16A,HNRNPL…
TF	Factor: AP-2; motif: MKCCCSCNGGCG	TF:M00189	0.00950869	2.02188	10656	297	198	19945	CADM3,ENTPD2,SYCP2L,PSME1,NAALADL1,SPNS2,DACT1,GALNT17,LRRC7,SLC7A10,SH3PXD2A,FBL,NEUROG1,PCDH19,TMEM119,FAM20A,NPPC,OLIG2,EMC9,SNAP91,RPS20,PIGZ,LRRC14B,RASSF10,UCP2,CPE,PDIA2,NID1,VRTN,SIAH3,ALDH4A1,EPHA8,DECR2,DSEL,SERTAD4,PIGW,RTN4RL2,THSD7B,LHFPL4,ALDH1A3,PLSCR3,S100A16,GAS8,MLLT6,POU3F2,MOAP1,LAMA4,COL16A1,TMEM121,MGAT4B,PRR3,XKR7,RING1,RND3,SALL3,ASAP3,RXRB,SCRT1,ECH1,ZNF436,ABHD16A,HNRNPL…
TF	Factor: E2F-2; motif: GCGCGCGCGYW	TF:M11531	0.00956701	2.01922	13352	297	235	19945	CADM3,ENTPD2,SYCP2L,PSME1,NAALADL1,SPNS2,DACT1,GALNT17,PRRX1,LRRC7,EDNRA,SLC7A10,SLC16A12,SH3PXD2A,FBL,NEUROG1,DPPA4,TGFBI,PCDH19,FAM20A,NPPC,OLIG2,EMC9,SNAP91,GRIA2,RPS20,PIGZ,ZNF780A,MRM1,ADORA1,LRRC14B,TGFB2,RASSF10,UCP2,CPE,PDIA2,NID1,ALDH4A1,EPHA8,DECR2,DSEL,DDAH2,SERTAD4,PIGW,RTN4RL2,THSD7B,PPP1R18,RNF5,LHFPL4,ALDH1A3,SIRT2,PLSCR3,GAS8,NBEAL1,MLLT6,POU3F2,MOAP1,IER3,RBFOX3,C1QTNF4,COL16A1,T…
TF	Factor: E2F-2; motif: GCGCGCGCGYW; match class: 0	TF:M11531_0	0.00956701	2.01922	13352	297	235	19945	CADM3,ENTPD2,SYCP2L,PSME1,NAALADL1,SPNS2,DACT1,GALNT17,PRRX1,LRRC7,EDNRA,SLC7A10,SLC16A12,SH3PXD2A,FBL,NEUROG1,DPPA4,TGFBI,PCDH19,FAM20A,NPPC,OLIG2,EMC9,SNAP91,GRIA2,RPS20,PIGZ,ZNF780A,MRM1,ADORA1,LRRC14B,TGFB2,RASSF10,UCP2,CPE,PDIA2,NID1,ALDH4A1,EPHA8,DECR2,DSEL,DDAH2,SERTAD4,PIGW,RTN4RL2,THSD7B,PPP1R18,RNF5,LHFPL4,ALDH1A3,SIRT2,PLSCR3,GAS8,NBEAL1,MLLT6,POU3F2,MOAP1,IER3,RBFOX3,C1QTNF4,COL16A1,T…
TF	Factor: BTEB3; motif: BNRNGGGAGGNGT	TF:M01865	0.0100076	1.99967	9969	297	188	19945	TMEM92,CADM3,RFLNA,PSME1,ATAT1,NAALADL1,DACT1,LRRC7,SLC7A10,SLC16A12,SH3PXD2A,NEUROG1,TGFBI,PCDH19,TMEM119,FAM20A,NPPC,OLIG2,SNAP91,GRIA2,PIGZ,ZNF780A,MRM1,ADORA1,LRRC14B,SYBU,TMEM130,PDIA2,VRTN,ALDH4A1,ATP6V1G2,DECR2,DSEL,DDAH2,PIGW,RTN4RL2,PPP1R18,RNF5,LHFPL4,ALDH1A3,GRIK2,PLSCR3,MLLT6,POU3F2,MOAP1,IER3,RBFOX3,ATP1A2,LY6G6C,C1QTNF4,MGAT4B,PRR3,XKR7,RING1,SALL3,CCDC183,ASAP3,RXRB,SCRT1,ECH1,ZNF4…
TF	Factor: BTEB3; motif: BNRNGGGAGGNGT; match class: 0	TF:M01865_0	0.0100076	1.99967	9969	297	188	19945	TMEM92,CADM3,RFLNA,PSME1,ATAT1,NAALADL1,DACT1,LRRC7,SLC7A10,SLC16A12,SH3PXD2A,NEUROG1,TGFBI,PCDH19,TMEM119,FAM20A,NPPC,OLIG2,SNAP91,GRIA2,PIGZ,ZNF780A,MRM1,ADORA1,LRRC14B,SYBU,TMEM130,PDIA2,VRTN,ALDH4A1,ATP6V1G2,DECR2,DSEL,DDAH2,PIGW,RTN4RL2,PPP1R18,RNF5,LHFPL4,ALDH1A3,GRIK2,PLSCR3,MLLT6,POU3F2,MOAP1,IER3,RBFOX3,ATP1A2,LY6G6C,C1QTNF4,MGAT4B,PRR3,XKR7,RING1,SALL3,CCDC183,ASAP3,RXRB,SCRT1,ECH1,ZNF4…
TF	Factor: AP2; motif: GCCYGSGGSN	TF:M08867	0.0101258	1.99457	10108	297	190	19945	CADM3,RFLNA,ENTPD2,SYCP2L,PSME1,SPNS2,DACT1,GALNT17,LRRC7,SLC7A10,SLC16A12,SH3PXD2A,FBL,TGFBI,PCDH19,TMEM119,FAM20A,NPPC,OLIG2,EMC9,SNAP91,PIGZ,ADORA1,LRRC14B,RASSF10,CPE,PDIA2,NID1,VRTN,ALDH4A1,EPHA8,DECR2,DSEL,PIGW,RTN4RL2,THSD7B,ALDH1A3,SIRT2,PLSCR3,S100A16,GAS8,MLLT6,POU3F2,MOAP1,LAMA4,LY6G6C,C1QTNF4,BST2,TMEM121,MGAT4B,PRR3,XKR7,RING1,SALL3,ASAP3,RXRB,SCRT1,ZNF436,ABHD16A,HNRNPL,PTEN,EYA2,IT…
TF	Factor: AP2; motif: GCCYGSGGSN; match class: 0	TF:M08867_0	0.0101258	1.99457	10108	297	190	19945	CADM3,RFLNA,ENTPD2,SYCP2L,PSME1,SPNS2,DACT1,GALNT17,LRRC7,SLC7A10,SLC16A12,SH3PXD2A,FBL,TGFBI,PCDH19,TMEM119,FAM20A,NPPC,OLIG2,EMC9,SNAP91,PIGZ,ADORA1,LRRC14B,RASSF10,CPE,PDIA2,NID1,VRTN,ALDH4A1,EPHA8,DECR2,DSEL,PIGW,RTN4RL2,THSD7B,ALDH1A3,SIRT2,PLSCR3,S100A16,GAS8,MLLT6,POU3F2,MOAP1,LAMA4,LY6G6C,C1QTNF4,BST2,TMEM121,MGAT4B,PRR3,XKR7,RING1,SALL3,ASAP3,RXRB,SCRT1,ZNF436,ABHD16A,HNRNPL,PTEN,EYA2,IT…
TF	Factor: BTEB2; motif: WGGGTGKGGCNGGN	TF:M09972	0.0104636	1.98032	9294	297	178	19945	TMEM92,ENTPD2,PSME1,ATAT1,NAALADL1,SPNS2,GALNT17,LRRC7,SLC16A12,SH3PXD2A,FBL,TGFBI,TMEM119,FAM20A,EMC9,MRM1,ADORA1,UCP2,TMEM130,PDIA2,VRTN,ALDH4A1,EPHA8,DECR2,DSEL,DDAH2,SERTAD4,RTN4RL2,PPP1R18,RNF5,LHFPL4,ALDH1A3,PLSCR3,S100A16,NBEAL1,MLLT6,MOAP1,RBFOX3,ATP1A2,COL16A1,MGAT4B,PRR3,XKR7,ADIPOR2,SALL3,ASAP3,RXRB,SCRT1,ABHD16A,HNRNPL,EYA2,GDF1,ZNF578,TAP1,DSCAML1,KCNK1,CDH15,ZBTB22,KCNC3,ELOVL2,NHLH…
TF	Factor: BTEB2; motif: WGGGTGKGGCNGGN; match class: 0	TF:M09972_0	0.0104636	1.98032	9294	297	178	19945	TMEM92,ENTPD2,PSME1,ATAT1,NAALADL1,SPNS2,GALNT17,LRRC7,SLC16A12,SH3PXD2A,FBL,TGFBI,TMEM119,FAM20A,EMC9,MRM1,ADORA1,UCP2,TMEM130,PDIA2,VRTN,ALDH4A1,EPHA8,DECR2,DSEL,DDAH2,SERTAD4,RTN4RL2,PPP1R18,RNF5,LHFPL4,ALDH1A3,PLSCR3,S100A16,NBEAL1,MLLT6,MOAP1,RBFOX3,ATP1A2,COL16A1,MGAT4B,PRR3,XKR7,ADIPOR2,SALL3,ASAP3,RXRB,SCRT1,ABHD16A,HNRNPL,EYA2,GDF1,ZNF578,TAP1,DSCAML1,KCNK1,CDH15,ZBTB22,KCNC3,ELOVL2,NHLH…
TF	Factor: BTEB3; motif: CCNNSCCNSCCCCKCCCCC	TF:M09826	0.0105239	1.97782	11662	297	212	19945	CADM3,ENTPD2,PSME1,NAALADL1,SPNS2,DACT1,GALNT17,LRRC7,SLC7A10,SLC16A12,SH3PXD2A,NEUROG1,TMEM119,FAM20A,NPPC,OLIG2,EMC9,SNAP91,GRIA2,MRM1,ADORA1,LRRC14B,UCP2,PDIA2,NID1,VRTN,ATP6V1G2,EPHA8,DECR2,DSEL,DDAH2,SERTAD4,PIGW,RTN4RL2,PPP1R18,RNF5,LHFPL4,ALDH1A3,PLSCR3,S100A16,NBEAL1,MLLT6,POU3F2,MOAP1,RBFOX3,C1QTNF4,BST2,COL16A1,TMEM121,MGAT4B,PRR3,XKR7,RING1,ADIPOR2,SALL3,CCDC183,ASAP3,RXRB,SCRT1,ECH1,A…
TF	Factor: BTEB3; motif: CCNNSCCNSCCCCKCCCCC; match class: 0	TF:M09826_0	0.0105239	1.97782	11662	297	212	19945	CADM3,ENTPD2,PSME1,NAALADL1,SPNS2,DACT1,GALNT17,LRRC7,SLC7A10,SLC16A12,SH3PXD2A,NEUROG1,TMEM119,FAM20A,NPPC,OLIG2,EMC9,SNAP91,GRIA2,MRM1,ADORA1,LRRC14B,UCP2,PDIA2,NID1,VRTN,ATP6V1G2,EPHA8,DECR2,DSEL,DDAH2,SERTAD4,PIGW,RTN4RL2,PPP1R18,RNF5,LHFPL4,ALDH1A3,PLSCR3,S100A16,NBEAL1,MLLT6,POU3F2,MOAP1,RBFOX3,C1QTNF4,BST2,COL16A1,TMEM121,MGAT4B,PRR3,XKR7,RING1,ADIPOR2,SALL3,CCDC183,ASAP3,RXRB,SCRT1,ECH1,A…
TF	Factor: Egr-1; motif: GCGGGGGCGG; match class: 0	TF:M01873_0	0.0108135	1.96603	6758	297	139	19945	CADM3,ENTPD2,SPNS2,LRRC7,SLC7A10,SH3PXD2A,NEUROG1,NPPC,OLIG2,EMC9,SNAP91,PIGZ,ADORA1,ATP6V1G2,EPHA8,DECR2,DSEL,SERTAD4,PIGW,RTN4RL2,THSD7B,PPP1R18,LHFPL4,ALDH1A3,PLSCR3,NBEAL1,MLLT6,POU3F2,MOAP1,LAMA4,C1QTNF4,COL16A1,MGAT4B,PRR3,XKR7,RING1,ADIPOR2,SALL3,RXRB,SCRT1,ECH1,ZNF436,HNRNPL,PTEN,EYA2,ITPR3,GDF1,NFKBIL1,NOS1,DSCAML1,KCNK1,MMP24,CDH15,ZBTB22,CPLX2,KCNC3,RAD51C,ELOVL2,NHLH1,C1QL4,EVX1,PLPP4…
TF	Factor: Egr-1; motif: GCGGGGGCGG	TF:M01873	0.0108135	1.96603	6758	297	139	19945	CADM3,ENTPD2,SPNS2,LRRC7,SLC7A10,SH3PXD2A,NEUROG1,NPPC,OLIG2,EMC9,SNAP91,PIGZ,ADORA1,ATP6V1G2,EPHA8,DECR2,DSEL,SERTAD4,PIGW,RTN4RL2,THSD7B,PPP1R18,LHFPL4,ALDH1A3,PLSCR3,NBEAL1,MLLT6,POU3F2,MOAP1,LAMA4,C1QTNF4,COL16A1,MGAT4B,PRR3,XKR7,RING1,ADIPOR2,SALL3,RXRB,SCRT1,ECH1,ZNF436,HNRNPL,PTEN,EYA2,ITPR3,GDF1,NFKBIL1,NOS1,DSCAML1,KCNK1,MMP24,CDH15,ZBTB22,CPLX2,KCNC3,RAD51C,ELOVL2,NHLH1,C1QL4,EVX1,PLPP4…
TF	Factor: AP-2; motif: MKCCCSCNGGCG; match class: 1	TF:M00189_1	0.0113854	1.94365	6079	297	128	19945	ENTPD2,PSME1,SPNS2,DACT1,GALNT17,LRRC7,FBL,PCDH19,FAM20A,NPPC,OLIG2,SNAP91,RPS20,LRRC14B,RASSF10,CPE,PDIA2,NID1,VRTN,DECR2,DSEL,PIGW,RTN4RL2,THSD7B,ALDH1A3,S100A16,MLLT6,POU3F2,MOAP1,TMEM121,MGAT4B,RING1,SALL3,ASAP3,RXRB,SCRT1,ZNF436,HNRNPL,PTEN,ITPR3,NOS1,TAP1,DSCAML1,MMP24,SARS2,CDH15,PTPRN,ZBTB22,DDX24,KCNC3,LENG1,ELOVL2,C1QL4,CDK5R2,EVX1,COL14A1,PLPP4,GLIS3,SPN,PLPPR1,FGF11,FAM181A,TIMP3,PRIM…
TF	Factor: WT1; motif: CGCCCCCNCN	TF:M02036	0.011853	1.92617	9784	297	185	19945	CADM3,ENTPD2,SYCP2L,SPNS2,DACT1,GALNT17,LRRC7,SLC7A10,SLC16A12,SH3PXD2A,FBL,NEUROG1,TGFBI,FAM20A,NPPC,OLIG2,EMC9,SNAP91,GRIA2,PIGZ,MRM1,ADORA1,TGFB2,RASSF10,UCP2,CPE,PDIA2,NID1,ATP6V1G2,EPHA8,DECR2,DSEL,SERTAD4,PIGW,RTN4RL2,THSD7B,PPP1R18,LHFPL4,ALDH1A3,SIRT2,PLSCR3,GAS8,NBEAL1,MLLT6,POU3F2,MOAP1,LAMA4,C1QTNF4,BST2,COL16A1,TMEM121,MGAT4B,PRR3,XKR7,RING1,ADIPOR2,SALL3,ASAP3,RXRB,SCRT1,ECH1,ZNF436,…
TF	Factor: WT1; motif: CGCCCCCNCN; match class: 0	TF:M02036_0	0.011853	1.92617	9784	297	185	19945	CADM3,ENTPD2,SYCP2L,SPNS2,DACT1,GALNT17,LRRC7,SLC7A10,SLC16A12,SH3PXD2A,FBL,NEUROG1,TGFBI,FAM20A,NPPC,OLIG2,EMC9,SNAP91,GRIA2,PIGZ,MRM1,ADORA1,TGFB2,RASSF10,UCP2,CPE,PDIA2,NID1,ATP6V1G2,EPHA8,DECR2,DSEL,SERTAD4,PIGW,RTN4RL2,THSD7B,PPP1R18,LHFPL4,ALDH1A3,SIRT2,PLSCR3,GAS8,NBEAL1,MLLT6,POU3F2,MOAP1,LAMA4,C1QTNF4,BST2,COL16A1,TMEM121,MGAT4B,PRR3,XKR7,RING1,ADIPOR2,SALL3,ASAP3,RXRB,SCRT1,ECH1,ZNF436,…
TF	Factor: E2F-2; motif: GCGCGCGCGYW; match class: 1	TF:M11531_1	0.012006	1.9206	12406	297	222	19945	CADM3,ENTPD2,SYCP2L,PSME1,NAALADL1,SPNS2,DACT1,GALNT17,PRRX1,LRRC7,EDNRA,SLC7A10,SLC16A12,SH3PXD2A,FBL,NEUROG1,DPPA4,TGFBI,PCDH19,FAM20A,NPPC,OLIG2,SNAP91,GRIA2,RPS20,PIGZ,ADORA1,LRRC14B,TGFB2,RASSF10,UCP2,CPE,PDIA2,NID1,ALDH4A1,EPHA8,DECR2,DSEL,DDAH2,SERTAD4,PIGW,RTN4RL2,THSD7B,PPP1R18,RNF5,LHFPL4,ALDH1A3,SIRT2,PLSCR3,GAS8,NBEAL1,MLLT6,POU3F2,MOAP1,IER3,RBFOX3,C1QTNF4,COL16A1,TMEM121,MGAT4B,PRR3…
TF	Factor: CPBP; motif: GNNRGGGHGGGGNNGGGRN	TF:M09973	0.012939	1.8881	10904	297	201	19945	CADM3,RFLNA,ENTPD2,PSME1,ATAT1,NAALADL1,SPNS2,DACT1,GALNT17,LRRC7,SLC7A10,SLC16A12,SH3PXD2A,FBL,TGFBI,PCDH19,TMEM119,FAM20A,OLIG2,EMC9,SNAP91,GRIA2,PIGZ,MRM1,ADORA1,TGFB2,UCP2,TMEM130,PDIA2,NID1,VRTN,SIAH3,ALDH4A1,ATP6V1G2,EPHA8,DECR2,DSEL,SERTAD4,RTN4RL2,PPP1R18,RNF5,ALDH1A3,SIRT2,PLSCR3,NBEAL1,MLLT6,POU3F2,MOAP1,RBFOX3,ATP1A2,BST2,COL16A1,MGAT4B,PRR3,XKR7,RING1,RND3,ADIPOR2,SALL3,CCDC183,ASAP3,…
TF	Factor: CPBP; motif: GNNRGGGHGGGGNNGGGRN; match class: 0	TF:M09973_0	0.012939	1.8881	10904	297	201	19945	CADM3,RFLNA,ENTPD2,PSME1,ATAT1,NAALADL1,SPNS2,DACT1,GALNT17,LRRC7,SLC7A10,SLC16A12,SH3PXD2A,FBL,TGFBI,PCDH19,TMEM119,FAM20A,OLIG2,EMC9,SNAP91,GRIA2,PIGZ,MRM1,ADORA1,TGFB2,UCP2,TMEM130,PDIA2,NID1,VRTN,SIAH3,ALDH4A1,ATP6V1G2,EPHA8,DECR2,DSEL,SERTAD4,RTN4RL2,PPP1R18,RNF5,ALDH1A3,SIRT2,PLSCR3,NBEAL1,MLLT6,POU3F2,MOAP1,RBFOX3,ATP1A2,BST2,COL16A1,MGAT4B,PRR3,XKR7,RING1,RND3,ADIPOR2,SALL3,CCDC183,ASAP3,…
TF	Factor: E2F-3:TBR2; motif: ANGTGYKANGGCGCSTTNNCRNNT; match class: 1	TF:M08207_1	0.0133021	1.87608	15621	297	263	19945	CADM3,ENTPD2,SYCP2L,PSME1,ATAT1,NAALADL1,SPNS2,DACT1,GALNT17,LRRC7,EDNRA,SLC7A10,SLC16A12,SH3PXD2A,FBL,NEUROG1,LTB4R,DPPA4,TGFBI,PCDH19,TMEM119,FAM20A,NPPC,OLIG2,EMC9,SNAP91,GRIA2,RPS20,PIGZ,ZNF780A,MRM1,ADORA1,LRRC14B,TGFB2,RASSF10,UCP2,CPE,SYBU,TMEM130,PDIA2,NID1,VRTN,SIAH3,EPHA8,DECR2,DSEL,DDAH2,SERTAD4,PIGW,RTN4RL2,THSD7B,PPP1R18,SKA1,LHFPL4,ALDH1A3,GRIK2,SIRT2,PLSCR3,GAS8,NBEAL1,MLLT6,POU3F2…
TF	Factor: WT1; motif: NGCGGGGGGGTSMMCYN	TF:M05327	0.0134807	1.87029	5547	297	119	19945	CADM3,ENTPD2,GALNT17,LRRC7,SH3PXD2A,TGFBI,PCDH19,FAM20A,EMC9,SNAP91,RPS20,PIGZ,LRRC14B,UCP2,PDIA2,ALDH4A1,EPHA8,DECR2,RTN4RL2,PPP1R18,PLSCR3,MLLT6,POU3F2,ATP1A2,C1QTNF4,MGAT4B,PRR3,RING1,RND3,ADIPOR2,SALL3,ASAP3,SCRT1,HNRNPL,PTEN,GDF1,TAP1,DSCAML1,MMP24,CDH15,ZBTB22,KCNC3,ELOVL2,FBLIM1,ZBTB4,PLPPR1,FGF11,HCN3,OLFM3,PRIMA1,TP53INP2,CPNE7,MIEF2,LOXL3,SRRM4,TMEM141,B3GALT4,NRP2,FAM174B,THSD4,PYGL,GN…
TF	Factor: WT1; motif: NGCGGGGGGGTSMMCYN; match class: 0	TF:M05327_0	0.0134807	1.87029	5547	297	119	19945	CADM3,ENTPD2,GALNT17,LRRC7,SH3PXD2A,TGFBI,PCDH19,FAM20A,EMC9,SNAP91,RPS20,PIGZ,LRRC14B,UCP2,PDIA2,ALDH4A1,EPHA8,DECR2,RTN4RL2,PPP1R18,PLSCR3,MLLT6,POU3F2,ATP1A2,C1QTNF4,MGAT4B,PRR3,RING1,RND3,ADIPOR2,SALL3,ASAP3,SCRT1,HNRNPL,PTEN,GDF1,TAP1,DSCAML1,MMP24,CDH15,ZBTB22,KCNC3,ELOVL2,FBLIM1,ZBTB4,PLPPR1,FGF11,HCN3,OLFM3,PRIMA1,TP53INP2,CPNE7,MIEF2,LOXL3,SRRM4,TMEM141,B3GALT4,NRP2,FAM174B,THSD4,PYGL,GN…
TF	Factor: E2F-4; motif: NNTTCCCGCCNN; match class: 0	TF:M04823_0	0.0139543	1.85529	12869	297	228	19945	TMEM92,RFLNA,ENTPD2,PSME1,SPNS2,DACT1,GALNT17,PRRX1,LRRC7,SLC7A10,SLC16A12,SH3PXD2A,FBL,NEUROG1,TGFBI,PCDH19,TMEM119,FAM20A,NPPC,OLIG2,EMC9,GRIA2,RPS20,PIGZ,ZNF780A,MRM1,ADORA1,RASSF10,UCP2,SYBU,NID1,ALDH4A1,ATP6V1G2,EPHA8,DECR2,DSEL,SERTAD4,PIGW,KCNA6,RTN4RL2,THSD7B,PPP1R18,RNF5,SKA1,LHFPL4,ALDH1A3,SIRT2,PLSCR3,GAS8,NBEAL1,MLLT6,POU3F2,MOAP1,IER3,LAMA4,ATP1A2,C1QTNF4,COL16A1,TMEM121,MGAT4B,PRR3,…
TF	Factor: E2F-4; motif: NNTTCCCGCCNN	TF:M04823	0.0139543	1.85529	12869	297	228	19945	TMEM92,RFLNA,ENTPD2,PSME1,SPNS2,DACT1,GALNT17,PRRX1,LRRC7,SLC7A10,SLC16A12,SH3PXD2A,FBL,NEUROG1,TGFBI,PCDH19,TMEM119,FAM20A,NPPC,OLIG2,EMC9,GRIA2,RPS20,PIGZ,ZNF780A,MRM1,ADORA1,RASSF10,UCP2,SYBU,NID1,ALDH4A1,ATP6V1G2,EPHA8,DECR2,DSEL,SERTAD4,PIGW,KCNA6,RTN4RL2,THSD7B,PPP1R18,RNF5,SKA1,LHFPL4,ALDH1A3,SIRT2,PLSCR3,GAS8,NBEAL1,MLLT6,POU3F2,MOAP1,IER3,LAMA4,ATP1A2,C1QTNF4,COL16A1,TMEM121,MGAT4B,PRR3,…
TF	Factor: ZBP89; motif: CCCCKCCCCCNN	TF:M07397	0.0145473	1.83722	7171	297	145	19945	ENTPD2,LRRC7,SLC7A10,SH3PXD2A,NEUROG1,DPPA4,PCDH19,TMEM119,FAM20A,NPPC,OLIG2,SNAP91,GRIA2,RPS20,ADORA1,UCP2,VRTN,ATP6V1G2,EPHA8,DECR2,DSEL,DDAH2,RTN4RL2,PPP1R18,PLSCR3,NBEAL1,MLLT6,POU3F2,MOAP1,BST2,COL16A1,TMEM121,MGAT4B,PRR3,XKR7,RING1,ADIPOR2,SALL3,ASAP3,RXRB,SCRT1,HNRNPL,ITPR3,NFKBIL1,FAM187A,DSCAML1,KCNK1,MMP24,CDH15,PTPRN,HSD17B8,ZBTB22,CPLX2,KCNC3,RAD51C,ELOVL2,NHLH1,C1QL4,EVX1,GLIS3,INKA1…
TF	Factor: ZBP89; motif: CCCCKCCCCCNN; match class: 0	TF:M07397_0	0.0145473	1.83722	7171	297	145	19945	ENTPD2,LRRC7,SLC7A10,SH3PXD2A,NEUROG1,DPPA4,PCDH19,TMEM119,FAM20A,NPPC,OLIG2,SNAP91,GRIA2,RPS20,ADORA1,UCP2,VRTN,ATP6V1G2,EPHA8,DECR2,DSEL,DDAH2,RTN4RL2,PPP1R18,PLSCR3,NBEAL1,MLLT6,POU3F2,MOAP1,BST2,COL16A1,TMEM121,MGAT4B,PRR3,XKR7,RING1,ADIPOR2,SALL3,ASAP3,RXRB,SCRT1,HNRNPL,ITPR3,NFKBIL1,FAM187A,DSCAML1,KCNK1,MMP24,CDH15,PTPRN,HSD17B8,ZBTB22,CPLX2,KCNC3,RAD51C,ELOVL2,NHLH1,C1QL4,EVX1,GLIS3,INKA1…
TF	Factor: ZNF460; motif: NNACNCCCCCCNN; match class: 0	TF:M12313_0	0.015437	1.81144	5866	297	124	19945	CADM3,ENTPD2,PSME1,SPNS2,GALNT17,SH3PXD2A,FAM20A,SNAP91,RPS20,PIGZ,LRRC14B,VRTN,SIAH3,ATP6V1G2,EPHA8,DDAH2,RTN4RL2,RNF5,LHFPL4,PLSCR3,NBEAL1,MLLT6,POU3F2,ATP1A2,BST2,COL16A1,TMEM121,MGAT4B,RING1,ADIPOR2,SALL3,SCRT1,ECH1,ZNF436,HNRNPL,EYA2,ITPR3,GDF1,NFKBIL1,DSCAML1,MMP24,SARS2,CDH15,PTPRN,HSD17B8,ZBTB22,CPLX2,KCNC3,RAD51C,ELOVL2,NHLH1,CDK5R2,ZBTB4,TLL1,FGF11,OLFM3,DACT2,KIRREL3,TP53INP2,CPNE7,MIE…
TF	Factor: ZNF460; motif: NNACNCCCCCCNN	TF:M12313	0.015437	1.81144	5866	297	124	19945	CADM3,ENTPD2,PSME1,SPNS2,GALNT17,SH3PXD2A,FAM20A,SNAP91,RPS20,PIGZ,LRRC14B,VRTN,SIAH3,ATP6V1G2,EPHA8,DDAH2,RTN4RL2,RNF5,LHFPL4,PLSCR3,NBEAL1,MLLT6,POU3F2,ATP1A2,BST2,COL16A1,TMEM121,MGAT4B,RING1,ADIPOR2,SALL3,SCRT1,ECH1,ZNF436,HNRNPL,EYA2,ITPR3,GDF1,NFKBIL1,DSCAML1,MMP24,SARS2,CDH15,PTPRN,HSD17B8,ZBTB22,CPLX2,KCNC3,RAD51C,ELOVL2,NHLH1,CDK5R2,ZBTB4,TLL1,FGF11,OLFM3,DACT2,KIRREL3,TP53INP2,CPNE7,MIE…
TF	Factor: AP-2beta; motif: GCNNNGGSCNGVGGGN; match class: 1	TF:M01858_1	0.0171667	1.76531	3138	297	77	19945	ENTPD2,NAALADL1,SPNS2,GALNT17,SLC16A12,SH3PXD2A,FBL,TGFBI,NPPC,LRRC14B,UCP2,PDIA2,EPHA8,SERTAD4,THSD7B,PPP1R18,MLLT6,C1QTNF4,BST2,TMEM121,MGAT4B,SALL3,ASAP3,PTEN,GDF1,DSCAML1,KCNK1,NPR1,MMP24,CDH15,PTPRN,ZBTB22,KCNC3,ELOVL2,C1QL4,FGF11,HCN3,TIMP3,TP53INP2,CPNE7,LOXL3,PLEKHM1,TUBB2A,TMC6,CACNA1C,TPPP,HID1,DENND11,SSH3,ELAVL3,ABCG1,LYPD1,IL11,CHRNB1,PSD2,SOX1,CD9,TCF15,SHANK3,CARD11,PADI2,SMPD3,INS…
TF	Factor: WT1; motif: GNGGGGGCGGGG; match class: 1	TF:M03893_1	0.0188499	1.72469	3988	297	92	19945	ENTPD2,LRRC7,NPPC,OLIG2,SNAP91,ADORA1,ATP6V1G2,EPHA8,DECR2,SERTAD4,PIGW,RTN4RL2,PPP1R18,PLSCR3,NBEAL1,MLLT6,POU3F2,MOAP1,MGAT4B,PRR3,RING1,SALL3,ASAP3,SCRT1,ZNF436,NFKBIL1,KCNK1,CDH15,ZBTB22,KCNC3,ELOVL2,NHLH1,PLPP4,INKA1,TTYH2,HCN3,DACT2,TIMP3,TP53INP2,CHTF8,LOXL3,TMEM141,B3GALT4,WDR47,PRSS56,PYURF,TUBB2A,PYGL,GNL1,TMC6,COL9A2,ZYX,TPPP,HID1,SSH3,ARL4A,FLOT1,EVA1B,ELAVL3,FBXO17,ABCG1,SYT14,ZNF251…
TF	Factor: KLF; motif: GGGNGGGG; match class: 0	TF:M07461_0	0.0191345	1.71818	8831	297	170	19945	TMEM92,CADM3,ENTPD2,PSME1,ATAT1,NAALADL1,SPNS2,GALNT17,PRRX1,LRRC7,SLC7A10,SH3PXD2A,FBL,LTB4R,TGFBI,TMEM119,FAM20A,RPS20,ADORA1,UCP2,PDIA2,VRTN,SIAH3,ALDH4A1,ATP6V1G2,EPHA8,DDAH2,SERTAD4,RTN4RL2,PPP1R18,LHFPL4,ALDH1A3,PLSCR3,S100A16,GAS8,NBEAL1,MLLT6,POU3F2,RBFOX3,ATP1A2,COL16A1,TMEM121,MGAT4B,PRR3,XKR7,RING1,RND3,ADIPOR2,SALL3,CCDC183,ASAP3,RXRB,SCRT1,HNRNPL,EYA2,GDF1,ZNF578,DSCAML1,KCNK1,CDH15,…
TF	Factor: KLF; motif: GGGNGGGG	TF:M07461	0.0191345	1.71818	8831	297	170	19945	TMEM92,CADM3,ENTPD2,PSME1,ATAT1,NAALADL1,SPNS2,GALNT17,PRRX1,LRRC7,SLC7A10,SH3PXD2A,FBL,LTB4R,TGFBI,TMEM119,FAM20A,RPS20,ADORA1,UCP2,PDIA2,VRTN,SIAH3,ALDH4A1,ATP6V1G2,EPHA8,DDAH2,SERTAD4,RTN4RL2,PPP1R18,LHFPL4,ALDH1A3,PLSCR3,S100A16,GAS8,NBEAL1,MLLT6,POU3F2,RBFOX3,ATP1A2,COL16A1,TMEM121,MGAT4B,PRR3,XKR7,RING1,RND3,ADIPOR2,SALL3,CCDC183,ASAP3,RXRB,SCRT1,HNRNPL,EYA2,GDF1,ZNF578,DSCAML1,KCNK1,CDH15,…
TF	Factor: Sp2; motif: GGSNNGGGGGCGGGGCCNGNGS; match class: 0	TF:M09658_0	0.0201177	1.69642	5287	297	114	19945	ENTPD2,PSME1,DACT1,LRRC7,SLC16A12,SH3PXD2A,FBL,NEUROG1,OLIG2,EMC9,SNAP91,ADORA1,UCP2,EPHA8,DECR2,DSEL,DDAH2,SERTAD4,RTN4RL2,RNF5,PLSCR3,NBEAL1,POU3F2,MOAP1,BST2,COL16A1,TMEM121,MGAT4B,PRR3,XKR7,RING1,SALL3,ASAP3,SCRT1,ECH1,ITPR3,GDF1,TAP1,DSCAML1,KCNK1,CDH15,ZBTB22,KCNC3,NHLH1,C1QL4,PLPP4,INKA1,TTYH2,TNC,HCN3,TIMP3,TP53INP2,CPNE7,MIEF2,LOXL3,TMEM141,WDR47,PYURF,TUBB2A,TMC6,COL9A2,ZYX,TPPP,HID1,DE…
TF	Factor: Sp2; motif: GGSNNGGGGGCGGGGCCNGNGS	TF:M09658	0.0201177	1.69642	5287	297	114	19945	ENTPD2,PSME1,DACT1,LRRC7,SLC16A12,SH3PXD2A,FBL,NEUROG1,OLIG2,EMC9,SNAP91,ADORA1,UCP2,EPHA8,DECR2,DSEL,DDAH2,SERTAD4,RTN4RL2,RNF5,PLSCR3,NBEAL1,POU3F2,MOAP1,BST2,COL16A1,TMEM121,MGAT4B,PRR3,XKR7,RING1,SALL3,ASAP3,SCRT1,ECH1,ITPR3,GDF1,TAP1,DSCAML1,KCNK1,CDH15,ZBTB22,KCNC3,NHLH1,C1QL4,PLPP4,INKA1,TTYH2,TNC,HCN3,TIMP3,TP53INP2,CPNE7,MIEF2,LOXL3,TMEM141,WDR47,PYURF,TUBB2A,TMC6,COL9A2,ZYX,TPPP,HID1,DE…
TF	Factor: Sp2; motif: NYSGCCCCGCCCCCY; match class: 0	TF:M03567_0	0.0208195	1.68153	7726	297	153	19945	ENTPD2,PSME1,SPNS2,DACT1,GALNT17,LRRC7,SLC7A10,SLC16A12,SH3PXD2A,NPPC,OLIG2,EMC9,PIGZ,ADORA1,UCP2,PDIA2,NID1,ATP6V1G2,EPHA8,DECR2,DSEL,DDAH2,PIGW,RTN4RL2,PPP1R18,RNF5,LHFPL4,ALDH1A3,PLSCR3,NBEAL1,MLLT6,POU3F2,MOAP1,BST2,COL16A1,TMEM121,MGAT4B,PRR3,XKR7,RING1,ADIPOR2,SALL3,ASAP3,RXRB,SCRT1,ZNF436,ABHD16A,PTEN,ITPR3,NFKBIL1,ZNF578,TAP1,DSCAML1,KCNK1,MMP24,CDH15,PTPRN,ZBTB22,KCNC3,ELOVL2,NHLH1,C1QL4…
TF	Factor: Sp2; motif: NYSGCCCCGCCCCCY	TF:M03567	0.0208195	1.68153	7726	297	153	19945	ENTPD2,PSME1,SPNS2,DACT1,GALNT17,LRRC7,SLC7A10,SLC16A12,SH3PXD2A,NPPC,OLIG2,EMC9,PIGZ,ADORA1,UCP2,PDIA2,NID1,ATP6V1G2,EPHA8,DECR2,DSEL,DDAH2,PIGW,RTN4RL2,PPP1R18,RNF5,LHFPL4,ALDH1A3,PLSCR3,NBEAL1,MLLT6,POU3F2,MOAP1,BST2,COL16A1,TMEM121,MGAT4B,PRR3,XKR7,RING1,ADIPOR2,SALL3,ASAP3,RXRB,SCRT1,ZNF436,ABHD16A,PTEN,ITPR3,NFKBIL1,ZNF578,TAP1,DSCAML1,KCNK1,MMP24,CDH15,PTPRN,ZBTB22,KCNC3,ELOVL2,NHLH1,C1QL4…
TF	Factor: VDR; motif: GGGKNARNRRGGWSA; match class: 0	TF:M00444_0	0.0218813	1.65993	10410	297	193	19945	CADM3,RFLNA,ENTPD2,PSME1,NAALADL1,SPNS2,PRRX1,LRRC7,EDNRA,SLC16A12,SH3PXD2A,LTB4R,TGFBI,FAM20A,EMC9,SNAP91,RPS20,MRM1,ADORA1,LRRC14B,RASSF10,CPE,TMEM130,PDIA2,VRTN,ALDH4A1,ATP6V1G2,EPHA8,DDAH2,SERTAD4,RTN4RL2,PPP1R18,RNF5,LHFPL4,ALDH1A3,GRIK2,S100A16,GAS8,NBEAL1,MLLT6,MOAP1,RBFOX3,LAMA4,ATP1A2,LY6G6C,C1QTNF4,BST2,TMEM121,MGAT4B,PRR3,XKR7,RING1,RND3,ADIPOR2,SALL3,CCDC183,SCRT1,ZNF436,HNRNPL,ITPR3,…
TF	Factor: VDR; motif: GGGKNARNRRGGWSA	TF:M00444	0.0218813	1.65993	10410	297	193	19945	CADM3,RFLNA,ENTPD2,PSME1,NAALADL1,SPNS2,PRRX1,LRRC7,EDNRA,SLC16A12,SH3PXD2A,LTB4R,TGFBI,FAM20A,EMC9,SNAP91,RPS20,MRM1,ADORA1,LRRC14B,RASSF10,CPE,TMEM130,PDIA2,VRTN,ALDH4A1,ATP6V1G2,EPHA8,DDAH2,SERTAD4,RTN4RL2,PPP1R18,RNF5,LHFPL4,ALDH1A3,GRIK2,S100A16,GAS8,NBEAL1,MLLT6,MOAP1,RBFOX3,LAMA4,ATP1A2,LY6G6C,C1QTNF4,BST2,TMEM121,MGAT4B,PRR3,XKR7,RING1,RND3,ADIPOR2,SALL3,CCDC183,SCRT1,ZNF436,HNRNPL,ITPR3,…
TF	Factor: SP1; motif: GGGGYGGGGNS	TF:M01303	0.0221763	1.65411	7928	297	156	19945	ENTPD2,PSME1,NAALADL1,SPNS2,DACT1,GALNT17,LRRC7,SLC16A12,SH3PXD2A,FAM20A,NPPC,OLIG2,EMC9,SNAP91,ADORA1,UCP2,PDIA2,NID1,VRTN,SIAH3,ATP6V1G2,EPHA8,DECR2,DSEL,PIGW,RTN4RL2,PPP1R18,RNF5,LHFPL4,ALDH1A3,PLSCR3,NBEAL1,MLLT6,POU3F2,MOAP1,ATP1A2,BST2,COL16A1,TMEM121,MGAT4B,XKR7,RING1,ADIPOR2,SALL3,CCDC183,ASAP3,RXRB,ITPR3,NFKBIL1,ZNF578,DSCAML1,KCNK1,MMP24,CDH15,PTPRN,ZBTB22,KCNC3,ELOVL2,NHLH1,CDK5R2,CTSC…
TF	Factor: SP1; motif: GGGGYGGGGNS; match class: 0	TF:M01303_0	0.0221763	1.65411	7928	297	156	19945	ENTPD2,PSME1,NAALADL1,SPNS2,DACT1,GALNT17,LRRC7,SLC16A12,SH3PXD2A,FAM20A,NPPC,OLIG2,EMC9,SNAP91,ADORA1,UCP2,PDIA2,NID1,VRTN,SIAH3,ATP6V1G2,EPHA8,DECR2,DSEL,PIGW,RTN4RL2,PPP1R18,RNF5,LHFPL4,ALDH1A3,PLSCR3,NBEAL1,MLLT6,POU3F2,MOAP1,ATP1A2,BST2,COL16A1,TMEM121,MGAT4B,XKR7,RING1,ADIPOR2,SALL3,CCDC183,ASAP3,RXRB,ITPR3,NFKBIL1,ZNF578,DSCAML1,KCNK1,MMP24,CDH15,PTPRN,ZBTB22,KCNC3,ELOVL2,NHLH1,CDK5R2,CTSC…
TF	Factor: FKLF; motif: BGGGNGGVMD	TF:M01837	0.0229374	1.63946	5482	297	117	19945	TMEM92,ENTPD2,PSME1,ATAT1,DACT1,GALNT17,PRRX1,EDNRA,SLC7A10,FAM20A,NPPC,PIGZ,ADORA1,NID1,ATP6V1G2,DDAH2,SERTAD4,RTN4RL2,PPP1R18,RNF5,SKA1,ALDH1A3,GAS8,NBEAL1,MLLT6,POU3F2,IER3,TMEM121,MGAT4B,PRR3,XKR7,SALL3,SCRT1,ZNF436,EYA2,NFKBIL1,KCNK1,MMP24,CDH15,HSD17B8,ZBTB22,STK19,TTYH2,TLL1,FGF11,HCN3,DACT2,CHTF8,CPNE7,LOXL3,SRRM4,WDR47,VSX1,NRP2,FAM174B,RPS25,TH,PYURF,TUBB2A,PYGL,GNL1,TMC6,ZYX,HAS2,CACNA…
TF	Factor: FKLF; motif: BGGGNGGVMD; match class: 0	TF:M01837_0	0.0229374	1.63946	5482	297	117	19945	TMEM92,ENTPD2,PSME1,ATAT1,DACT1,GALNT17,PRRX1,EDNRA,SLC7A10,FAM20A,NPPC,PIGZ,ADORA1,NID1,ATP6V1G2,DDAH2,SERTAD4,RTN4RL2,PPP1R18,RNF5,SKA1,ALDH1A3,GAS8,NBEAL1,MLLT6,POU3F2,IER3,TMEM121,MGAT4B,PRR3,XKR7,SALL3,SCRT1,ZNF436,EYA2,NFKBIL1,KCNK1,MMP24,CDH15,HSD17B8,ZBTB22,STK19,TTYH2,TLL1,FGF11,HCN3,DACT2,CHTF8,CPNE7,LOXL3,SRRM4,WDR47,VSX1,NRP2,FAM174B,RPS25,TH,PYURF,TUBB2A,PYGL,GNL1,TMC6,ZYX,HAS2,CACNA…
TF	Factor: DB1; motif: GGRRRRGRRGGAGGGGGNGRRR; match class: 1	TF:M10107_1	0.0231681	1.63511	2674	297	68	19945	TMEM92,CADM3,PSME1,DACT1,SH3PXD2A,TGFBI,PCDH19,TMEM119,TGFB2,SERTAD4,RTN4RL2,THSD7B,PPP1R18,S100A16,MLLT6,POU3F2,RBFOX3,LAMA4,C1QTNF4,COL16A1,MGAT4B,PRR3,XKR7,ADIPOR2,SALL3,ASAP3,SCRT1,PTEN,EYA2,ITPR3,TRIM9,MMP24,CDH15,KCNC3,COL14A1,GLIS3,ZBTB4,CHTF8,LOXL3,TGFB3,RPS25,ZYX,HAS2,LIN28A,DENND11,EVA1B,ELAVL3,SUSD2,ZNF251,PAK5,PSD2,SOX1,WNT10B,CARD11,SMPD3,KCNQ1,NEUROD1,SOCS1,PAQR6,PRKG2,SOX3,MEIS2,CE…
TF	Factor: ZF5; motif: NRNGNGCGCGCWN	TF:M00333	0.0231821	1.63485	15185	297	257	19945	CADM3,RFLNA,ENTPD2,SYCP2L,PSME1,ATAT1,NAALADL1,SPNS2,DACT1,GALNT17,PRRX1,LRRC7,EDNRA,SLC16A12,SH3PXD2A,FBL,NEUROG1,LTB4R,TGFBI,PCDH19,TMEM119,FAM20A,NPPC,OLIG2,EMC9,SNAP91,GRIA2,RPS20,PIGZ,ZNF780A,MRM1,ADORA1,LRRC14B,TGFB2,RASSF10,UCP2,CPE,TMEM130,NID1,VRTN,SIAH3,ALDH4A1,EPHA8,DECR2,DSEL,DDAH2,SERTAD4,PIGW,RTN4RL2,THSD7B,PPP1R18,RNF5,SKA1,LHFPL4,ALDH1A3,SIRT2,PLSCR3,GAS8,NBEAL1,MLLT6,POU3F2,MOAP1…
TF	Factor: ZF5; motif: NRNGNGCGCGCWN; match class: 0	TF:M00333_0	0.0231821	1.63485	15185	297	257	19945	CADM3,RFLNA,ENTPD2,SYCP2L,PSME1,ATAT1,NAALADL1,SPNS2,DACT1,GALNT17,PRRX1,LRRC7,EDNRA,SLC16A12,SH3PXD2A,FBL,NEUROG1,LTB4R,TGFBI,PCDH19,TMEM119,FAM20A,NPPC,OLIG2,EMC9,SNAP91,GRIA2,RPS20,PIGZ,ZNF780A,MRM1,ADORA1,LRRC14B,TGFB2,RASSF10,UCP2,CPE,TMEM130,NID1,VRTN,SIAH3,ALDH4A1,EPHA8,DECR2,DSEL,DDAH2,SERTAD4,PIGW,RTN4RL2,THSD7B,PPP1R18,RNF5,SKA1,LHFPL4,ALDH1A3,SIRT2,PLSCR3,GAS8,NBEAL1,MLLT6,POU3F2,MOAP1…
TF	Factor: ZNF515; motif: WNSCCCCCWGCNG; match class: 0	TF:M08835_0	0.023219	1.63416	3553	297	84	19945	ATAT1,NAALADL1,PRRX1,TGFBI,FAM20A,NPPC,OLIG2,GRIA2,ZNF780A,MRM1,TGFB2,CPE,VRTN,PIGW,RTN4RL2,THSD7B,SKA1,LHFPL4,POU3F2,MOAP1,RBFOX3,COL16A1,ASAP3,HNRNPL,EYA2,GDF1,TRIM9,TAP1,SARS2,CDH15,HSD17B8,KCNC3,RAD51C,CDK5R2,COL14A1,PLPP4,ZBTB4,FAM181A,HCN3,OLFM3,DACT2,TP53INP2,CHTF8,CPNE7,MIEF2,MRPS12,LOXL3,SRRM4,TMEM141,PRSS56,FAM174B,THSD4,KALRN,CACNA1C,LIN28A,EGFL8,ELAVL3,FBXO17,ABCG1,ZNF251,RINL,IL11,MF…
TF	Factor: ZNF515; motif: WNSCCCCCWGCNG	TF:M08835	0.023219	1.63416	3553	297	84	19945	ATAT1,NAALADL1,PRRX1,TGFBI,FAM20A,NPPC,OLIG2,GRIA2,ZNF780A,MRM1,TGFB2,CPE,VRTN,PIGW,RTN4RL2,THSD7B,SKA1,LHFPL4,POU3F2,MOAP1,RBFOX3,COL16A1,ASAP3,HNRNPL,EYA2,GDF1,TRIM9,TAP1,SARS2,CDH15,HSD17B8,KCNC3,RAD51C,CDK5R2,COL14A1,PLPP4,ZBTB4,FAM181A,HCN3,OLFM3,DACT2,TP53INP2,CHTF8,CPNE7,MIEF2,MRPS12,LOXL3,SRRM4,TMEM141,PRSS56,FAM174B,THSD4,KALRN,CACNA1C,LIN28A,EGFL8,ELAVL3,FBXO17,ABCG1,ZNF251,RINL,IL11,MF…
TF	Factor: ZNF692; motif: SYNGGSCCCASCCNC; match class: 1	TF:M09734_1	0.0247348	1.60669	6288	297	130	19945	CADM3,ENTPD2,PSME1,NAALADL1,SPNS2,SLC16A12,SH3PXD2A,FBL,TMEM119,FAM20A,SNAP91,ADORA1,UCP2,CPE,PDIA2,VRTN,SIAH3,EPHA8,DECR2,DDAH2,SERTAD4,RTN4RL2,PPP1R18,RNF5,PLSCR3,S100A16,GAS8,MLLT6,RBFOX3,ATP1A2,TMEM121,MGAT4B,XKR7,RING1,SALL3,CCDC183,ASAP3,RXRB,SCRT1,HNRNPL,EYA2,GDF1,TAP1,DSCAML1,KCNK1,MMP24,CDH15,PTPRN,ZBTB22,KCNC3,ELOVL2,NHLH1,C1QL4,CDK5R2,PLPP4,TLL1,FGF11,FAM181A,TIMP3,TP53INP2,CHTF8,CPNE7…
TF	Factor: ZNF148; motif: NNNNNNCCNNCCCCTCCCCCACCCN	TF:M09834	0.0259969	1.58508	6984	297	141	19945	CADM3,ENTPD2,SPNS2,LRRC7,SLC7A10,SH3PXD2A,NEUROG1,PCDH19,TMEM119,FAM20A,OLIG2,SNAP91,GRIA2,RPS20,ADORA1,UCP2,PDIA2,VRTN,ATP6V1G2,EPHA8,DECR2,DSEL,RTN4RL2,PPP1R18,PLSCR3,NBEAL1,MLLT6,POU3F2,MOAP1,BST2,COL16A1,TMEM121,MGAT4B,PRR3,XKR7,RING1,ADIPOR2,SALL3,CCDC183,ASAP3,RXRB,SCRT1,HNRNPL,ITPR3,NFKBIL1,DSCAML1,KCNK1,MMP24,CDH15,PTPRN,HSD17B8,ZBTB22,KCNC3,ELOVL2,NHLH1,C1QL4,EVX1,GLIS3,INKA1,ZBTB4,TTYH2…
TF	Factor: ZNF148; motif: NNNNNNCCNNCCCCTCCCCCACCCN; match class: 0	TF:M09834_0	0.0259969	1.58508	6984	297	141	19945	CADM3,ENTPD2,SPNS2,LRRC7,SLC7A10,SH3PXD2A,NEUROG1,PCDH19,TMEM119,FAM20A,OLIG2,SNAP91,GRIA2,RPS20,ADORA1,UCP2,PDIA2,VRTN,ATP6V1G2,EPHA8,DECR2,DSEL,RTN4RL2,PPP1R18,PLSCR3,NBEAL1,MLLT6,POU3F2,MOAP1,BST2,COL16A1,TMEM121,MGAT4B,PRR3,XKR7,RING1,ADIPOR2,SALL3,CCDC183,ASAP3,RXRB,SCRT1,HNRNPL,ITPR3,NFKBIL1,DSCAML1,KCNK1,MMP24,CDH15,PTPRN,HSD17B8,ZBTB22,KCNC3,ELOVL2,NHLH1,C1QL4,EVX1,GLIS3,INKA1,ZBTB4,TTYH2…
TF	Factor: DRRS; motif: GNNGGGWGGG; match class: 0	TF:M10056_0	0.0260865	1.58358	4836	297	106	19945	CADM3,ENTPD2,PSME1,ATAT1,NAALADL1,SPNS2,GALNT17,PRRX1,SLC7A10,FBL,LTB4R,TGFBI,FAM20A,SNAP91,RPS20,UCP2,VRTN,ATP6V1G2,EPHA8,DDAH2,PPP1R18,ALDH1A3,PLSCR3,S100A16,GAS8,POU3F2,RBFOX3,COL16A1,MGAT4B,PRR3,XKR7,CCDC183,RXRB,EYA2,NFKBIL1,DSCAML1,KCNK1,MMP24,CDH15,HSD17B8,ZBTB22,ELOVL2,NHLH1,CDK5R2,EVX1,COL14A1,INKA1,STK19,SPN,TTYH2,HCN3,TIMP3,KIRREL3,CHTF8,CPNE7,TMEM141,VSX1,TGFB3,BARHL1,PRSS56,TH,TUBB2A…
TF	Factor: DRRS; motif: GNNGGGWGGG	TF:M10056	0.0260865	1.58358	4836	297	106	19945	CADM3,ENTPD2,PSME1,ATAT1,NAALADL1,SPNS2,GALNT17,PRRX1,SLC7A10,FBL,LTB4R,TGFBI,FAM20A,SNAP91,RPS20,UCP2,VRTN,ATP6V1G2,EPHA8,DDAH2,PPP1R18,ALDH1A3,PLSCR3,S100A16,GAS8,POU3F2,RBFOX3,COL16A1,MGAT4B,PRR3,XKR7,CCDC183,RXRB,EYA2,NFKBIL1,DSCAML1,KCNK1,MMP24,CDH15,HSD17B8,ZBTB22,ELOVL2,NHLH1,CDK5R2,EVX1,COL14A1,INKA1,STK19,SPN,TTYH2,HCN3,TIMP3,KIRREL3,CHTF8,CPNE7,TMEM141,VSX1,TGFB3,BARHL1,PRSS56,TH,TUBB2A…
TF	Factor: Sp1; motif: NWRGCCACGCCCMCN; match class: 0	TF:M12152_0	0.0289436	1.53845	7379	297	147	19945	CADM3,ENTPD2,SYCP2L,ATAT1,SPNS2,GALNT17,PRRX1,SLC7A10,SLC16A12,EMC9,PIGZ,UCP2,VRTN,ATP6V1G2,DECR2,DSEL,DDAH2,PIGW,RTN4RL2,THSD7B,PPP1R18,RNF5,ALDH1A3,SIRT2,PLSCR3,NBEAL1,POU3F2,MOAP1,RBFOX3,BST2,COL16A1,TMEM121,PRR3,XKR7,RING1,SALL3,ASAP3,RXRB,SCRT1,ZNF436,ABHD16A,HNRNPL,ITPR3,GDF1,NFKBIL1,SNAI2,ZNF578,FAM187A,TAP1,LSM2,CDH15,HSD17B8,ZBTB22,KCNC3,ELOVL2,NHLH1,C1QL4,CTSC,INKA1,ZBTB4,TTYH2,PLPPR1,F…
TF	Factor: Sp1; motif: NWRGCCACGCCCMCN	TF:M12152	0.0289436	1.53845	7379	297	147	19945	CADM3,ENTPD2,SYCP2L,ATAT1,SPNS2,GALNT17,PRRX1,SLC7A10,SLC16A12,EMC9,PIGZ,UCP2,VRTN,ATP6V1G2,DECR2,DSEL,DDAH2,PIGW,RTN4RL2,THSD7B,PPP1R18,RNF5,ALDH1A3,SIRT2,PLSCR3,NBEAL1,POU3F2,MOAP1,RBFOX3,BST2,COL16A1,TMEM121,PRR3,XKR7,RING1,SALL3,ASAP3,RXRB,SCRT1,ZNF436,ABHD16A,HNRNPL,ITPR3,GDF1,NFKBIL1,SNAI2,ZNF578,FAM187A,TAP1,LSM2,CDH15,HSD17B8,ZBTB22,KCNC3,ELOVL2,NHLH1,C1QL4,CTSC,INKA1,ZBTB4,TTYH2,PLPPR1,F…
TF	Factor: ZF5; motif: GGSGCGCGS; match class: 1	TF:M10438_1	0.0302075	1.51989	14972	297	254	19945	CADM3,ENTPD2,SYCP2L,PSME1,ATAT1,NAALADL1,SPNS2,DACT1,GALNT17,PRRX1,LRRC7,EDNRA,SLC7A10,SLC16A12,SH3PXD2A,FBL,NEUROG1,DPPA4,TGFBI,PCDH19,FAM20A,NPPC,OLIG2,EMC9,SNAP91,GRIA2,RPS20,PIGZ,MRM1,ADORA1,LRRC14B,TGFB2,RASSF10,UCP2,CPE,PDIA2,NID1,ALDH4A1,ATP6V1G2,EPHA8,DECR2,DSEL,DDAH2,SERTAD4,PIGW,RTN4RL2,THSD7B,PPP1R18,RNF5,SKA1,LHFPL4,ALDH1A3,SIRT2,PLSCR3,GAS8,NBEAL1,MLLT6,POU3F2,MOAP1,IER3,LAMA4,ATP1A2…
TF	Factor: E2F-4; motif: NNTTCCCGCCNN; match class: 1	TF:M04823_1	0.031404	1.50302	7905	297	155	19945	ENTPD2,PSME1,DACT1,GALNT17,LRRC7,SLC7A10,SLC16A12,SH3PXD2A,FBL,TGFBI,PCDH19,FAM20A,NPPC,OLIG2,EMC9,RPS20,PIGZ,MRM1,RASSF10,UCP2,NID1,ALDH4A1,ATP6V1G2,DECR2,DSEL,SERTAD4,PIGW,RTN4RL2,THSD7B,PPP1R18,RNF5,ALDH1A3,SIRT2,PLSCR3,GAS8,MLLT6,POU3F2,MOAP1,LAMA4,ATP1A2,TMEM121,MGAT4B,PRR3,RING1,SALL3,ASAP3,RXRB,SCRT1,ECH1,ZNF436,HNRNPL,PTEN,EYA2,ITPR3,GDF1,NFKBIL1,SNAI2,TRIM9,ZNF578,FAM187A,TAP1,KCNK1,ZNF3…
TF	Factor: Egr-2; motif: GNGRRNGWGKGGGNGGRG; match class: 0	TF:M09898_0	0.032413	1.48928	6694	297	136	19945	TMEM92,CADM3,ENTPD2,DACT1,LRRC7,SLC7A10,TGFBI,FAM20A,OLIG2,SNAP91,ADORA1,VRTN,ATP6V1G2,DECR2,DSEL,DDAH2,SERTAD4,RTN4RL2,THSD7B,RNF5,S100A16,NBEAL1,MLLT6,POU3F2,RBFOX3,C1QTNF4,COL16A1,TMEM121,MGAT4B,PRR3,XKR7,RING1,RND3,ADIPOR2,SALL3,RXRB,SCRT1,HNRNPL,PTEN,ITPR3,NFKBIL1,KCNK1,NPR1,MMP24,CDH15,ZBTB22,CPLX2,KCNC3,ELOVL2,C1QL4,GLIS3,INKA1,ZBTB4,SPN,TTYH2,PLPPR1,KIRREL3,CHTF8,LOXL3,SRRM4,TMEM141,B3GAL…
TF	Factor: Egr-2; motif: GNGRRNGWGKGGGNGGRG	TF:M09898	0.032413	1.48928	6694	297	136	19945	TMEM92,CADM3,ENTPD2,DACT1,LRRC7,SLC7A10,TGFBI,FAM20A,OLIG2,SNAP91,ADORA1,VRTN,ATP6V1G2,DECR2,DSEL,DDAH2,SERTAD4,RTN4RL2,THSD7B,RNF5,S100A16,NBEAL1,MLLT6,POU3F2,RBFOX3,C1QTNF4,COL16A1,TMEM121,MGAT4B,PRR3,XKR7,RING1,RND3,ADIPOR2,SALL3,RXRB,SCRT1,HNRNPL,PTEN,ITPR3,NFKBIL1,KCNK1,NPR1,MMP24,CDH15,ZBTB22,CPLX2,KCNC3,ELOVL2,C1QL4,GLIS3,INKA1,ZBTB4,SPN,TTYH2,PLPPR1,KIRREL3,CHTF8,LOXL3,SRRM4,TMEM141,B3GAL…
TF	Factor: KLF14; motif: NRCCACRCCCMCN	TF:M12183	0.0326394	1.48626	6884	297	139	19945	CADM3,ENTPD2,ATAT1,SPNS2,LRRC7,SH3PXD2A,NPPC,OLIG2,EMC9,SNAP91,ADORA1,UCP2,ATP6V1G2,EPHA8,DECR2,DSEL,DDAH2,RTN4RL2,THSD7B,PPP1R18,SIRT2,PLSCR3,NBEAL1,MLLT6,POU3F2,MOAP1,RBFOX3,BST2,COL16A1,TMEM121,PRR3,XKR7,ADIPOR2,SALL3,ASAP3,RXRB,SCRT1,ZNF436,ITPR3,GDF1,NFKBIL1,FAM187A,DSCAML1,KCNK1,CDH15,PTPRN,HSD17B8,ZBTB22,KCNC3,ELOVL2,NHLH1,C1QL4,CDK5R2,CTSC,INKA1,ZBTB4,TTYH2,PLPPR1,FGF11,HCN3,TIMP3,CPNE7,M…
TF	Factor: KLF14; motif: NRCCACRCCCMCN; match class: 0	TF:M12183_0	0.0326394	1.48626	6884	297	139	19945	CADM3,ENTPD2,ATAT1,SPNS2,LRRC7,SH3PXD2A,NPPC,OLIG2,EMC9,SNAP91,ADORA1,UCP2,ATP6V1G2,EPHA8,DECR2,DSEL,DDAH2,RTN4RL2,THSD7B,PPP1R18,SIRT2,PLSCR3,NBEAL1,MLLT6,POU3F2,MOAP1,RBFOX3,BST2,COL16A1,TMEM121,PRR3,XKR7,ADIPOR2,SALL3,ASAP3,RXRB,SCRT1,ZNF436,ITPR3,GDF1,NFKBIL1,FAM187A,DSCAML1,KCNK1,CDH15,PTPRN,HSD17B8,ZBTB22,KCNC3,ELOVL2,NHLH1,C1QL4,CDK5R2,CTSC,INKA1,ZBTB4,TTYH2,PLPPR1,FGF11,HCN3,TIMP3,CPNE7,M…
TF	Factor: CPBP; motif: SNCCCNN; match class: 1	TF:M01822_1	0.0346869	1.45983	18848	297	295	19945	TMEM92,CADM3,RFLNA,ENTPD2,SYCP2L,PSME1,ATAT1,NAALADL1,SPNS2,DACT1,GALNT17,PRRX1,LRRC7,EDNRA,SLC7A10,SLC16A12,SH3PXD2A,FBL,NEUROG1,LTB4R,DPPA4,TGFBI,PCDH19,TMEM119,FAM20A,NPPC,OLIG2,EMC9,SNAP91,GRIA2,RPS20,PIGZ,ZNF780A,MRM1,ADORA1,LRRC14B,TGFB2,RASSF10,UCP2,CPE,SYBU,TMEM130,PDIA2,NID1,VRTN,SIAH3,ALDH4A1,ATP6V1G2,EPHA8,DECR2,DSEL,DDAH2,SERTAD4,PIGW,KCNA6,RTN4RL2,THSD7B,PPP1R18,RNF5,SKA1,LHFPL4,ALDH…
TF	Factor: WT1; motif: NNGGGNGGGSGN	TF:M07436	0.0378348	1.42211	6212	297	128	19945	CADM3,ENTPD2,SPNS2,PRRX1,LRRC7,SLC7A10,SH3PXD2A,PCDH19,FAM20A,NPPC,OLIG2,SNAP91,GRIA2,RPS20,ADORA1,PDIA2,ATP6V1G2,EPHA8,DECR2,RTN4RL2,PPP1R18,S100A16,NBEAL1,POU3F2,MOAP1,COL16A1,TMEM121,MGAT4B,PRR3,XKR7,RING1,ADIPOR2,SALL3,CCDC183,ASAP3,SCRT1,ITPR3,GDF1,NFKBIL1,DSCAML1,KCNK1,MMP24,PTPRN,ZBTB22,RAD51C,ELOVL2,NHLH1,C1QL4,CDK5R2,PLPP4,GLIS3,INKA1,TTYH2,TLL1,FGF11,FAM181A,HCN3,DACT2,KIRREL3,PRIMA1,TP…
TF	Factor: WT1; motif: NNGGGNGGGSGN; match class: 0	TF:M07436_0	0.0378348	1.42211	6212	297	128	19945	CADM3,ENTPD2,SPNS2,PRRX1,LRRC7,SLC7A10,SH3PXD2A,PCDH19,FAM20A,NPPC,OLIG2,SNAP91,GRIA2,RPS20,ADORA1,PDIA2,ATP6V1G2,EPHA8,DECR2,RTN4RL2,PPP1R18,S100A16,NBEAL1,POU3F2,MOAP1,COL16A1,TMEM121,MGAT4B,PRR3,XKR7,RING1,ADIPOR2,SALL3,CCDC183,ASAP3,SCRT1,ITPR3,GDF1,NFKBIL1,DSCAML1,KCNK1,MMP24,PTPRN,ZBTB22,RAD51C,ELOVL2,NHLH1,C1QL4,CDK5R2,PLPP4,GLIS3,INKA1,TTYH2,TLL1,FGF11,FAM181A,HCN3,DACT2,KIRREL3,PRIMA1,TP…
TF	Factor: CTCF; motif: NCCRSTAGGGGGCGC; match class: 1	TF:M08911_1	0.0378446	1.422	3939	297	90	19945	SYCP2L,PSME1,SPNS2,GALNT17,LRRC7,SH3PXD2A,NEUROG1,NPPC,OLIG2,PIGZ,ADORA1,CPE,NID1,EPHA8,DECR2,SERTAD4,PIGW,RTN4RL2,MLLT6,POU3F2,MOAP1,MGAT4B,PRR3,XKR7,SALL3,ASAP3,ZNF436,HNRNPL,GDF1,TAP1,KCNK1,MMP24,SARS2,ZBTB22,CPLX2,KCNC3,ELOVL2,CDK5R2,PLPP4,INKA1,ZBTB4,HCN3,MRPS12,SRRM4,TMEM141,VSX1,TUBB2A,GNL1,ZYX,CACNA1C,TPPP,LIN28A,ENOSF1,FLOT1,EVA1B,ELAVL3,FBXO17,ABCG1,LYPD1,SYT14,ASCL2,ZNF251,MPC1,IL11,CH…
TF	Factor: NF-kappaB; motif: AGGGGAWTCCCCT; match class: 1	TF:M04054_1	0.0396843	1.40138	1291	297	40	19945	ENTPD2,PSME1,SPNS2,EDNRA,SLC7A10,SH3PXD2A,FAM20A,NPPC,PDIA2,SIAH3,DDAH2,THSD7B,PPP1R18,RBFOX3,COL16A1,PRR3,RING1,SCRT1,PTEN,EYA2,GDF1,TAP1,C1QL4,PLPP4,INKA1,PLPPR1,FGF11,TP53INP2,CPNE7,BARHL1,PRSS56,LYPD1,SNAP25,SHANK3,WNT10B,PLEKHA6,PAQR6,SCX,OLFML2A,F10
TF	Factor: ZF5; motif: NRNGNGCGCGCWN; match class: 1	TF:M00333_1	0.0402525	1.39521	12482	297	221	19945	CADM3,RFLNA,ENTPD2,SYCP2L,PSME1,NAALADL1,SPNS2,DACT1,GALNT17,LRRC7,EDNRA,SLC16A12,SH3PXD2A,FBL,NEUROG1,TGFBI,PCDH19,TMEM119,FAM20A,NPPC,OLIG2,EMC9,SNAP91,GRIA2,RPS20,PIGZ,ZNF780A,MRM1,ADORA1,LRRC14B,TGFB2,RASSF10,UCP2,CPE,NID1,SIAH3,ALDH4A1,EPHA8,DECR2,DSEL,DDAH2,SERTAD4,PIGW,RTN4RL2,THSD7B,PPP1R18,LHFPL4,ALDH1A3,SIRT2,PLSCR3,GAS8,MLLT6,POU3F2,MOAP1,RBFOX3,C1QTNF4,TMEM121,MGAT4B,PRR3,XKR7,RING1,R…
TF	Factor: TCF-1; motif: ACATCGRGRCGCTGW; match class: 0	TF:M11603_0	0.040286	1.39485	16512	297	272	19945	TMEM92,CADM3,RFLNA,ENTPD2,SYCP2L,PSME1,ATAT1,NAALADL1,SPNS2,DACT1,GALNT17,PRRX1,LRRC7,EDNRA,SLC7A10,SLC16A12,SH3PXD2A,NEUROG1,DPPA4,TGFBI,PCDH19,FAM20A,NPPC,OLIG2,EMC9,SNAP91,GRIA2,RPS20,PIGZ,ZNF780A,MRM1,ADORA1,LRRC14B,TGFB2,RASSF10,UCP2,CPE,PDIA2,NID1,VRTN,ALDH4A1,ATP6V1G2,EPHA8,DECR2,DSEL,DDAH2,SERTAD4,PIGW,RTN4RL2,THSD7B,PPP1R18,RNF5,LHFPL4,ALDH1A3,SIRT2,PLSCR3,S100A16,GAS8,NBEAL1,MLLT6,POU3F…
TF	Factor: TCF-1; motif: ACATCGRGRCGCTGW	TF:M11603	0.040286	1.39485	16512	297	272	19945	TMEM92,CADM3,RFLNA,ENTPD2,SYCP2L,PSME1,ATAT1,NAALADL1,SPNS2,DACT1,GALNT17,PRRX1,LRRC7,EDNRA,SLC7A10,SLC16A12,SH3PXD2A,NEUROG1,DPPA4,TGFBI,PCDH19,FAM20A,NPPC,OLIG2,EMC9,SNAP91,GRIA2,RPS20,PIGZ,ZNF780A,MRM1,ADORA1,LRRC14B,TGFB2,RASSF10,UCP2,CPE,PDIA2,NID1,VRTN,ALDH4A1,ATP6V1G2,EPHA8,DECR2,DSEL,DDAH2,SERTAD4,PIGW,RTN4RL2,THSD7B,PPP1R18,RNF5,LHFPL4,ALDH1A3,SIRT2,PLSCR3,S100A16,GAS8,NBEAL1,MLLT6,POU3F…
TF	Factor: TF3C-beta; motif: CCNGGAGGGCTTCCTGGAGGAG; match class: 1	TF:M04863_1	0.0408486	1.38882	8593	297	165	19945	CADM3,ENTPD2,NAALADL1,SPNS2,DACT1,GALNT17,LRRC7,EDNRA,SLC7A10,SLC16A12,SH3PXD2A,NEUROG1,TMEM119,FAM20A,NPPC,OLIG2,SNAP91,RPS20,PIGZ,MRM1,LRRC14B,TGFB2,UCP2,PDIA2,NID1,VRTN,EPHA8,DECR2,DSEL,DDAH2,SERTAD4,RTN4RL2,LHFPL4,ALDH1A3,PLSCR3,GAS8,NBEAL1,MLLT6,POU3F2,MOAP1,IER3,BST2,COL16A1,TMEM121,MGAT4B,PRR3,XKR7,RND3,SALL3,CCDC183,RXRB,ZNF436,HNRNPL,PTEN,EYA2,GDF1,TRIM9,NOS1,DSCAML1,KCNK1,NPR1,MMP24,SAR…
TF	Factor: Sp1; motif: GGGGCGGGGT; match class: 1	TF:M00008_1	0.042404	1.37259	4946	297	107	19945	PSME1,DACT1,LRRC7,NEUROG1,OLIG2,SNAP91,PIGZ,LRRC14B,UCP2,ALDH4A1,EPHA8,DECR2,DSEL,DDAH2,SERTAD4,RTN4RL2,RNF5,ALDH1A3,SIRT2,PLSCR3,NBEAL1,POU3F2,MOAP1,ATP1A2,BST2,COL16A1,MGAT4B,XKR7,RING1,SALL3,ASAP3,RXRB,HNRNPL,ITPR3,NFKBIL1,DSCAML1,MMP24,CDH15,PTPRN,ZBTB22,KCNC3,ELOVL2,NHLH1,C1QL4,PLPP4,GLIS3,INKA1,STK19,ZBTB4,TTYH2,PLPPR1,HCN3,DACT2,TIMP3,CHTF8,CPNE7,TMEM141,B3GALT4,WDR47,PRSS56,TUBB2A,TMC6,CO…
TF	Factor: Sp1; motif: NGGGGGCGGGGYN; match class: 1	TF:M00196_1	0.043568	1.36083	5919	297	123	19945	ENTPD2,PSME1,SPNS2,GALNT17,LRRC7,SLC16A12,SH3PXD2A,OLIG2,EMC9,SNAP91,UCP2,PDIA2,ATP6V1G2,EPHA8,DECR2,DSEL,DDAH2,PIGW,RTN4RL2,PPP1R18,RNF5,ALDH1A3,PLSCR3,NBEAL1,MLLT6,POU3F2,MOAP1,COL16A1,TMEM121,MGAT4B,PRR3,XKR7,RING1,SALL3,ASAP3,RXRB,SCRT1,ZNF436,HNRNPL,NFKBIL1,TAP1,MMP24,LSM2,CDH15,PTPRN,ZBTB22,DDX24,KCNC3,ELOVL2,NHLH1,INKA1,STK19,ZBTB4,TTYH2,HCN3,DACT2,TIMP3,CHTF8,CPNE7,LOXL3,SRRM4,TMEM141,WDR…
TF	Factor: Sp3; motif: NGCCACGCCCMCN	TF:M12153	0.0454245	1.34271	6233	297	128	19945	CADM3,ENTPD2,ATAT1,SPNS2,GALNT17,SLC7A10,SLC16A12,EMC9,UCP2,VRTN,EPHA8,DECR2,DSEL,DDAH2,RTN4RL2,THSD7B,PPP1R18,ALDH1A3,SIRT2,PLSCR3,NBEAL1,POU3F2,MOAP1,RBFOX3,BST2,COL16A1,TMEM121,PRR3,XKR7,SALL3,ASAP3,RXRB,SCRT1,ZNF436,ABHD16A,ITPR3,GDF1,FAM187A,TAP1,DSCAML1,CDH15,PTPRN,HSD17B8,ZBTB22,KCNC3,ELOVL2,C1QL4,CTSC,INKA1,ZBTB4,TTYH2,PLPPR1,FGF11,FAM181A,HCN3,TIMP3,CPNE7,MIEF2,TMEM141,B3GALT4,DPPA2,FAM1…
TF	Factor: Sp3; motif: NGCCACGCCCMCN; match class: 0	TF:M12153_0	0.0454245	1.34271	6233	297	128	19945	CADM3,ENTPD2,ATAT1,SPNS2,GALNT17,SLC7A10,SLC16A12,EMC9,UCP2,VRTN,EPHA8,DECR2,DSEL,DDAH2,RTN4RL2,THSD7B,PPP1R18,ALDH1A3,SIRT2,PLSCR3,NBEAL1,POU3F2,MOAP1,RBFOX3,BST2,COL16A1,TMEM121,PRR3,XKR7,SALL3,ASAP3,RXRB,SCRT1,ZNF436,ABHD16A,ITPR3,GDF1,FAM187A,TAP1,DSCAML1,CDH15,PTPRN,HSD17B8,ZBTB22,KCNC3,ELOVL2,C1QL4,CTSC,INKA1,ZBTB4,TTYH2,PLPPR1,FGF11,FAM181A,HCN3,TIMP3,CPNE7,MIEF2,TMEM141,B3GALT4,DPPA2,FAM1…
TF	Factor: E2F-1:Elk-1; motif: SGCGCSNNAMCGGAAGT; match class: 0	TF:M08205_0	0.04596	1.33762	14544	297	248	19945	CADM3,ENTPD2,PSME1,ATAT1,SPNS2,DACT1,GALNT17,PRRX1,LRRC7,EDNRA,SLC7A10,SLC16A12,SH3PXD2A,FBL,NEUROG1,LTB4R,DPPA4,TGFBI,PCDH19,FAM20A,NPPC,OLIG2,EMC9,SNAP91,RPS20,PIGZ,ZNF780A,MRM1,ADORA1,LRRC14B,TGFB2,RASSF10,UCP2,CPE,PDIA2,NID1,VRTN,ALDH4A1,ATP6V1G2,EPHA8,DECR2,DSEL,DDAH2,SERTAD4,PIGW,RTN4RL2,THSD7B,PPP1R18,RNF5,LHFPL4,ALDH1A3,SIRT2,PLSCR3,GAS8,NBEAL1,MLLT6,POU3F2,MOAP1,RBFOX3,ATP1A2,COL16A1,TME…
TF	Factor: E2F-1:Elk-1; motif: SGCGCSNNAMCGGAAGT	TF:M08205	0.04596	1.33762	14544	297	248	19945	CADM3,ENTPD2,PSME1,ATAT1,SPNS2,DACT1,GALNT17,PRRX1,LRRC7,EDNRA,SLC7A10,SLC16A12,SH3PXD2A,FBL,NEUROG1,LTB4R,DPPA4,TGFBI,PCDH19,FAM20A,NPPC,OLIG2,EMC9,SNAP91,RPS20,PIGZ,ZNF780A,MRM1,ADORA1,LRRC14B,TGFB2,RASSF10,UCP2,CPE,PDIA2,NID1,VRTN,ALDH4A1,ATP6V1G2,EPHA8,DECR2,DSEL,DDAH2,SERTAD4,PIGW,RTN4RL2,THSD7B,PPP1R18,RNF5,LHFPL4,ALDH1A3,SIRT2,PLSCR3,GAS8,NBEAL1,MLLT6,POU3F2,MOAP1,RBFOX3,ATP1A2,COL16A1,TME…
TF	Factor: NF-kappaB; motif: GGGGATYCCC; match class: 1	TF:M00051_1	0.0461157	1.33615	2783	297	69	19945	CADM3,ENTPD2,PSME1,NAALADL1,GALNT17,PRRX1,EDNRA,SH3PXD2A,FAM20A,NPPC,PIGZ,ADORA1,PDIA2,ALDH4A1,RTN4RL2,THSD7B,COL16A1,TMEM121,PRR3,RING1,SALL3,SCRT1,ECH1,HNRNPL,PTEN,GDF1,FAM187A,TAP1,CDH15,PLPP4,INKA1,SPN,PLPPR1,FGF11,HCN3,TP53INP2,CPNE7,TMEM141,BARHL1,PRSS56,LIN28A,EGFL8,EVA1B,FBXO17,ABCG1,LYPD1,RINL,IL11,MFSD2B,SNAP25,SOX1,SHANK3,CNTN2,WNT10B,MGLL,LPL,TMEM82,PVR,PAQR6,CSMD3,SCX,OLFML2A,POU3F4,…
TF	Factor: Pax-4; motif: NNNNNYCACCCB; match class: 1	TF:M00378_1	0.0492945	1.3072	14869	297	252	19945	TMEM92,CADM3,ENTPD2,SYCP2L,PSME1,ATAT1,NAALADL1,SPNS2,DACT1,GALNT17,PRRX1,LRRC7,EDNRA,SLC7A10,SH3PXD2A,FBL,NEUROG1,LTB4R,TGFBI,TMEM119,FAM20A,NPPC,SNAP91,GRIA2,RPS20,PIGZ,ZNF780A,ADORA1,LRRC14B,TGFB2,UCP2,CPE,TMEM130,PDIA2,NID1,VRTN,SIAH3,ALDH4A1,ATP6V1G2,EPHA8,DDAH2,SERTAD4,KCNA6,RTN4RL2,THSD7B,PPP1R18,RNF5,SKA1,LHFPL4,ALDH1A3,GRIK2,PLSCR3,S100A16,GAS8,NBEAL1,MLLT6,POU3F2,MOAP1,IER3,RBFOX3,LAMA4…
CORUM	ETS1-PRX1 complex	CORUM:7283	0.0498584	1.30226	2	52	2	3629	PRRX1,ETS1

## Sheet: Gene_species_cluster_TCSeq
Related to figure 5. List of 2,342 genes annotated by species, human (Hum) or gorilla (Gor), used for temporal expression pattern analysis and their assigned clusters resulting from TCseq analysis.
Genespecies	Cluster	Freq	Gene	Species
ABCA3Gor	1	3	ABCA3	Gor
ABCA3Hum	1	2	ABCA3	Hum
ABCD1Hum	1	2	ABCD1	Hum
ACADSGor	1	2	ACADS	Gor
ACADSHum	1	2	ACADS	Hum
ACKR3Gor	1	3	ACKR3	Gor
ACSF2Gor	1	3	ACSF2	Gor
ACSF2Hum	1	2	ACSF2	Hum
ACTR1BGor	1	3	ACTR1B	Gor
ACTR1BHum	1	2	ACTR1B	Hum
ADAM9Gor	1	3	ADAM9	Gor
ADAMTS18Hum	1	2	ADAMTS18	Hum
ADCK2Hum	1	2	ADCK2	Hum
ADCY6Gor	1	2	ADCY6	Gor
ADCY6Hum	1	2	ADCY6	Hum
ADGRB2Hum	1	2	ADGRB2	Hum
ADGRG1Gor	1	2	ADGRG1	Gor
ADGRG1Hum	1	2	ADGRG1	Hum
AEBP1Hum	1	2	AEBP1	Hum
AFAP1Gor	1	2	AFAP1	Gor
AFDNHum	1	2	AFDN	Hum
AGPAT4Gor	1	2	AGPAT4	Gor
AGPAT4Hum	1	2	AGPAT4	Hum
AIG1Hum	1	3	AIG1	Hum
AJUBAGor	1	2	AJUBA	Gor
AJUBAHum	1	2	AJUBA	Hum
AK1Gor	1	2	AK1	Gor
AKTIPGor	1	2	AKTIP	Gor
AKTIPHum	1	2	AKTIP	Hum
ALG9Gor	1	2	ALG9	Gor
ALKBH2Hum	1	2	ALKBH2	Hum
AMFRGor	1	2	AMFR	Gor
AMIGO1Gor	1	2	AMIGO1	Gor
AMOTHum	1	2	AMOT	Hum
AMPHGor	1	2	AMPH	Gor
AMPHHum	1	3	AMPH	Hum
ANKRD13BHum	1	2	ANKRD13B	Hum
ANKRD34BHum	1	2	ANKRD34B	Hum
ANKZF1Hum	1	2	ANKZF1	Hum
ANO8Hum	1	2	ANO8	Hum
AP1M1Gor	1	3	AP1M1	Gor
AP1M1Hum	1	2	AP1M1	Hum
AP1S1Gor	1	3	AP1S1	Gor
AP1S1Hum	1	2	AP1S1	Hum
APBB1Hum	1	2	APBB1	Hum
APBB3Hum	1	2	APBB3	Hum
ARHGAP32Hum	1	2	ARHGAP32	Hum
ARHGEF10LGor	1	3	ARHGEF10L	Gor
ARHGEF12Gor	1	2	ARHGEF12	Gor
ARHGEF12Hum	1	2	ARHGEF12	Hum
ARHGEF17Gor	1	2	ARHGEF17	Gor
ARHGEF17Hum	1	2	ARHGEF17	Hum
ARHGEF25Gor	1	2	ARHGEF25	Gor
ARHGEF25Hum	1	3	ARHGEF25	Hum
ARHGEF4Hum	1	2	ARHGEF4	Hum
ARHGEF7Gor	1	2	ARHGEF7	Gor
ARHGEF7Hum	1	2	ARHGEF7	Hum
ARID4AGor	1	2	ARID4A	Gor
ARL4DGor	1	2	ARL4D	Gor
ARL6IP5Gor	1	2	ARL6IP5	Gor
ARL6IP5Hum	1	2	ARL6IP5	Hum
ARMCX3Gor	1	2	ARMCX3	Gor
ARMCX3Hum	1	3	ARMCX3	Hum
ARMCX6Gor	1	2	ARMCX6	Gor
ASGR1Gor	1	2	ASGR1	Gor
ASTN1Gor	1	2	ASTN1	Gor
ASXL1Hum	1	2	ASXL1	Hum
ATP1B2Hum	1	2	ATP1B2	Hum
AXLGor	1	2	AXL	Gor
B9D1Gor	1	2	B9D1	Gor
BACE1Hum	1	2	BACE1	Hum
BARHL1Gor	1	2	BARHL1	Gor
BARHL1Hum	1	2	BARHL1	Hum
BASP1Gor	1	2	BASP1	Gor
BBC3Hum	1	2	BBC3	Hum
BBS1Gor	1	2	BBS1	Gor
BBS2Hum	1	2	BBS2	Hum
BCAS3Hum	1	2	BCAS3	Hum
BCL7AGor	1	2	BCL7A	Gor
BCL7AHum	1	2	BCL7A	Hum
BLCAPHum	1	3	BLCAP	Hum
BMP7Hum	1	3	BMP7	Hum
BMT2Hum	1	3	BMT2	Hum
BNIP1Hum	1	2	BNIP1	Hum
BOLA1Hum	1	2	BOLA1	Hum
BPGMGor	1	2	BPGM	Gor
BPGMHum	1	2	BPGM	Hum
BRSK1Hum	1	2	BRSK1	Hum
BSCL2Hum	1	2	BSCL2	Hum
BTG1Gor	1	2	BTG1	Gor
BTG1Hum	1	2	BTG1	Hum
BTN2A1Gor	1	2	BTN2A1	Gor
C1RGor	1	3	C1R	Gor
C1RHum	1	3	C1R	Hum
C2CD4CHum	1	3	C2CD4C	Hum
CABYRGor	1	3	CABYR	Gor
CACHD1Gor	1	2	CACHD1	Gor
CACHD1Hum	1	2	CACHD1	Hum
CACNA1HHum	1	2	CACNA1H	Hum
CACNG4Gor	1	3	CACNG4	Gor
CACNG6Gor	1	3	CACNG6	Gor
CACNG6Hum	1	3	CACNG6	Hum
CADM1Gor	1	2	CADM1	Gor
CADM4Gor	1	3	CADM4	Gor
CADM4Hum	1	3	CADM4	Hum
CALCOCO1Hum	1	2	CALCOCO1	Hum
CAND2Gor	1	3	CAND2	Gor
CAND2Hum	1	3	CAND2	Hum
CBFA2T2Gor	1	2	CBFA2T2	Gor
CBFA2T2Hum	1	2	CBFA2T2	Hum
CCDC107Gor	1	2	CCDC107	Gor
CCDC107Hum	1	2	CCDC107	Hum
CCDC130Gor	1	2	CCDC130	Gor
CCDC130Hum	1	3	CCDC130	Hum
CCDC160Gor	1	3	CCDC160	Gor
CCDC160Hum	1	2	CCDC160	Hum
CCDC184Gor	1	3	CCDC184	Gor
CCDC57Gor	1	3	CCDC57	Gor
CCDC57Hum	1	2	CCDC57	Hum
CCDC66Hum	1	2	CCDC66	Hum
CCDC8Gor	1	3	CCDC8	Gor
CCDC8Hum	1	2	CCDC8	Hum
CD59Gor	1	2	CD59	Gor
CD99L2Gor	1	2	CD99L2	Gor
CDAN1Gor	1	2	CDAN1	Gor
CDAN1Hum	1	2	CDAN1	Hum
CDC42EP4Gor	1	2	CDC42EP4	Gor
CDH23Hum	1	2	CDH23	Hum
CDK19Hum	1	2	CDK19	Hum
CDK2Hum	1	2	CDK2	Hum
CDK5RAP3Gor	1	3	CDK5RAP3	Gor
CDK5RAP3Hum	1	2	CDK5RAP3	Hum
CDKN2DGor	1	2	CDKN2D	Gor
CDKN2DHum	1	2	CDKN2D	Hum
CELF2Gor	1	3	CELF2	Gor
CELF2Hum	1	2	CELF2	Hum
CELSR2Gor	1	3	CELSR2	Gor
CELSR2Hum	1	2	CELSR2	Hum
CEND1Gor	1	2	CEND1	Gor
CFAP77Gor	1	2	CFAP77	Gor
CHCHD6Gor	1	2	CHCHD6	Gor
CHD2Gor	1	2	CHD2	Gor
CHD3Gor	1	3	CHD3	Gor
CIB1Gor	1	2	CIB1	Gor
CIB2Hum	1	2	CIB2	Hum
CLASP1Hum	1	2	CLASP1	Hum
CLBA1Gor	1	2	CLBA1	Gor
CLDN1Hum	1	2	CLDN1	Hum
CMBLGor	1	3	CMBL	Gor
CNTROBGor	1	2	CNTROB	Gor
CNTROBHum	1	2	CNTROB	Hum
COG1Hum	1	2	COG1	Hum
COL1A2Hum	1	2	COL1A2	Hum
COL4A5Gor	1	2	COL4A5	Gor
COL4A5Hum	1	2	COL4A5	Hum
COL4A6Gor	1	2	COL4A6	Gor
COL4A6Hum	1	2	COL4A6	Hum
COL5A1Gor	1	2	COL5A1	Gor
COL5A2Gor	1	3	COL5A2	Gor
COMMD3Gor	1	2	COMMD3	Gor
COMMD3Hum	1	2	COMMD3	Hum
CPAMD8Hum	1	3	CPAMD8	Hum
CPLANE2Gor	1	2	CPLANE2	Gor
CRB2Hum	1	2	CRB2	Hum
CREB3L2Hum	1	2	CREB3L2	Hum
CREBZFGor	1	2	CREBZF	Gor
CRELD1Gor	1	2	CRELD1	Gor
CROTGor	1	2	CROT	Gor
CRTC3Gor	1	3	CRTC3	Gor
CRYL1Hum	1	2	CRYL1	Hum
CST3Hum	1	3	CST3	Hum
CTDSP2Gor	1	3	CTDSP2	Gor
CTDSP2Hum	1	2	CTDSP2	Hum
CTHRC1Gor	1	2	CTHRC1	Gor
CTHRC1Hum	1	2	CTHRC1	Hum
CTNNA2Gor	1	2	CTNNA2	Gor
CTNNA2Hum	1	2	CTNNA2	Hum
CTNND2Gor	1	2	CTNND2	Gor
CTSHGor	1	2	CTSH	Gor
CTSHHum	1	2	CTSH	Hum
CUL9Gor	1	3	CUL9	Gor
CYTH1Hum	1	2	CYTH1	Hum
DACH1Hum	1	2	DACH1	Hum
DAZAP2Gor	1	2	DAZAP2	Gor
DAZAP2Hum	1	3	DAZAP2	Hum
DCAF12Hum	1	2	DCAF12	Hum
DCAF5Gor	1	2	DCAF5	Gor
DCAF5Hum	1	3	DCAF5	Hum
DCAF8Gor	1	2	DCAF8	Gor
DCLK2Hum	1	3	DCLK2	Hum
DENND2AHum	1	2	DENND2A	Hum
DENND6BGor	1	3	DENND6B	Gor
DENND6BHum	1	2	DENND6B	Hum
DET1Gor	1	3	DET1	Gor
DET1Hum	1	2	DET1	Hum
DIP2AGor	1	2	DIP2A	Gor
DLGAP4Gor	1	2	DLGAP4	Gor
DLGAP4Hum	1	2	DLGAP4	Hum
DMRT3Gor	1	3	DMRT3	Gor
DMRT3Hum	1	3	DMRT3	Hum
DNAJB4Gor	1	2	DNAJB4	Gor
DNAJB4Hum	1	2	DNAJB4	Hum
DNAJB5Gor	1	3	DNAJB5	Gor
DNAL4Hum	1	2	DNAL4	Hum
DNERGor	1	3	DNER	Gor
DNMBPGor	1	2	DNMBP	Gor
DOK1Gor	1	2	DOK1	Gor
DPP7Gor	1	2	DPP7	Gor
DPP7Hum	1	3	DPP7	Hum
DPYSL2Hum	1	2	DPYSL2	Hum
DPYSL5Gor	1	3	DPYSL5	Gor
DPYSL5Hum	1	2	DPYSL5	Hum
DTX3Gor	1	3	DTX3	Gor
DTX3Hum	1	2	DTX3	Hum
DUSP3Gor	1	3	DUSP3	Gor
ECI2Gor	1	2	ECI2	Gor
EFEMP2Hum	1	2	EFEMP2	Hum
EFNB1Gor	1	2	EFNB1	Gor
EFNB1Hum	1	2	EFNB1	Hum
ELMOD3Gor	1	3	ELMOD3	Gor
ELNHum	1	2	ELN	Hum
ELOVL2Hum	1	3	ELOVL2	Hum
EMX2Gor	1	2	EMX2	Gor
EMX2Hum	1	2	EMX2	Hum
ENGASEHum	1	3	ENGASE	Hum
ENTPD4Hum	1	2	ENTPD4	Hum
EPHB2Gor	1	3	EPHB2	Gor
EPHX2Gor	1	2	EPHX2	Gor
ERAP1Gor	1	2	ERAP1	Gor
ETHE1Gor	1	2	ETHE1	Gor
EXD3Gor	1	2	EXD3	Gor
FAM131BGor	1	2	FAM131B	Gor
FAM160B2Gor	1	3	FAM160B2	Gor
FAM160B2Hum	1	2	FAM160B2	Hum
FAM193BHum	1	2	FAM193B	Hum
FAM210BHum	1	2	FAM210B	Hum
FAM229BGor	1	2	FAM229B	Gor
FAM229BHum	1	2	FAM229B	Hum
FAM92AGor	1	2	FAM92A	Gor
FAXDC2Hum	1	2	FAXDC2	Hum
FBXO7Hum	1	3	FBXO7	Hum
FBXW9Gor	1	2	FBXW9	Gor
FBXW9Hum	1	2	FBXW9	Hum
FGFRL1Gor	1	2	FGFRL1	Gor
FGFRL1Hum	1	2	FGFRL1	Hum
FLNBGor	1	2	FLNB	Gor
FLNBHum	1	2	FLNB	Hum
FLYWCH1Gor	1	3	FLYWCH1	Gor
FLYWCH1Hum	1	2	FLYWCH1	Hum
FN1Hum	1	2	FN1	Hum
FNDC3AHum	1	3	FNDC3A	Hum
FNDC4Gor	1	2	FNDC4	Gor
FOXJ1Hum	1	3	FOXJ1	Hum
FOXK1Hum	1	2	FOXK1	Hum
FOXP4Gor	1	2	FOXP4	Gor
FOXP4Hum	1	2	FOXP4	Hum
FRMD4BGor	1	2	FRMD4B	Gor
FXYD6Hum	1	2	FXYD6	Hum
FZD2Gor	1	3	FZD2	Gor
FZD9Gor	1	2	FZD9	Gor
GAB2Hum	1	2	GAB2	Hum
GABARAPL1Hum	1	2	GABARAPL1	Hum
GALEGor	1	2	GALE	Gor
GALNT12Hum	1	3	GALNT12	Hum
GALNT16Hum	1	3	GALNT16	Hum
GAS1Gor	1	3	GAS1	Gor
GBF1Hum	1	2	GBF1	Hum
GFPT2Gor	1	2	GFPT2	Gor
GGT7Gor	1	3	GGT7	Gor
GLDCHum	1	2	GLDC	Hum
GNPDA1Gor	1	3	GNPDA1	Gor
GPC1Gor	1	2	GPC1	Gor
GPC2Gor	1	3	GPC2	Gor
GPC2Hum	1	2	GPC2	Hum
GPM6AGor	1	2	GPM6A	Gor
GPR108Gor	1	2	GPR108	Gor
GPR108Hum	1	2	GPR108	Hum
GPR137BHum	1	2	GPR137B	Hum
GPR173Gor	1	2	GPR173	Gor
GPR173Hum	1	3	GPR173	Hum
GPSM1Gor	1	2	GPSM1	Gor
GPSM2Gor	1	3	GPSM2	Gor
GPSM2Hum	1	2	GPSM2	Hum
GPX7Gor	1	3	GPX7	Gor
GPX7Hum	1	3	GPX7	Hum
GRK5Gor	1	2	GRK5	Gor
GSDMEGor	1	2	GSDME	Gor
GSTA4Gor	1	3	GSTA4	Gor
GSTA4Hum	1	2	GSTA4	Hum
GSTK1Gor	1	3	GSTK1	Gor
GSTM3Gor	1	2	GSTM3	Gor
GSTM3Hum	1	2	GSTM3	Hum
GSTM4Hum	1	2	GSTM4	Hum
GUCA1AHum	1	2	GUCA1A	Hum
HABP4Hum	1	2	HABP4	Hum
HADHBGor	1	2	HADHB	Gor
HADHBHum	1	2	HADHB	Hum
HDAC11Hum	1	2	HDAC11	Hum
HDAC6Hum	1	2	HDAC6	Hum
HERC1Gor	1	2	HERC1	Gor
HERC1Hum	1	2	HERC1	Hum
HES1Gor	1	2	HES1	Gor
HOMER3Gor	1	2	HOMER3	Gor
HS6ST1Gor	1	2	HS6ST1	Gor
HYIGor	1	2	HYI	Gor
HYIHum	1	3	HYI	Hum
IFI6Gor	1	2	IFI6	Gor
IFT140Gor	1	3	IFT140	Gor
IFT46Gor	1	2	IFT46	Gor
IL11RAHum	1	3	IL11RA	Hum
IL6STHum	1	2	IL6ST	Hum
ING4Gor	1	3	ING4	Gor
ING4Hum	1	2	ING4	Hum
INPPL1Gor	1	2	INPPL1	Gor
IQCKHum	1	2	IQCK	Hum
IRF2Hum	1	2	IRF2	Hum
IRS4Hum	1	2	IRS4	Hum
ISYNA1Gor	1	2	ISYNA1	Gor
ITFG1Gor	1	2	ITFG1	Gor
ITFG1Hum	1	2	ITFG1	Hum
ITM2BHum	1	2	ITM2B	Hum
ITPKBHum	1	3	ITPKB	Hum
JAM2Hum	1	2	JAM2	Hum
JAM3Gor	1	2	JAM3	Gor
JUNDGor	1	2	JUND	Gor
JUNDHum	1	3	JUND	Hum
JUNGor	1	3	JUN	Gor
KCTD11Gor	1	2	KCTD11	Gor
KDM4AGor	1	3	KDM4A	Gor
KDM4AHum	1	2	KDM4A	Hum
KDM4BGor	1	2	KDM4B	Gor
KDM5BGor	1	2	KDM5B	Gor
KHNYNGor	1	2	KHNYN	Gor
KHNYNHum	1	3	KHNYN	Hum
KIAA0355Gor	1	2	KIAA0355	Gor
KIAA0355Hum	1	2	KIAA0355	Hum
KIAA0895Gor	1	2	KIAA0895	Gor
KIAA0895Hum	1	3	KIAA0895	Hum
KIAA1549Hum	1	2	KIAA1549	Hum
KIF13BHum	1	2	KIF13B	Hum
KIF21BHum	1	2	KIF21B	Hum
KIFAP3Gor	1	2	KIFAP3	Gor
KIFAP3Hum	1	3	KIFAP3	Hum
KLHDC8BGor	1	3	KLHDC8B	Gor
KLHDC8BHum	1	3	KLHDC8B	Hum
KMT2EGor	1	2	KMT2E	Gor
KMT2EHum	1	2	KMT2E	Hum
KMT5AHum	1	2	KMT5A	Hum
KRT10Gor	1	2	KRT10	Gor
LAMB2Gor	1	3	LAMB2	Gor
LAMP5Gor	1	2	LAMP5	Gor
LFNGGor	1	3	LFNG	Gor
LHFPL6Gor	1	3	LHFPL6	Gor
LIG4Hum	1	2	LIG4	Hum
LIN37Gor	1	2	LIN37	Gor
LIN37Hum	1	2	LIN37	Hum
LIX1LGor	1	2	LIX1L	Gor
LIX1LHum	1	2	LIX1L	Hum
LMNAGor	1	3	LMNA	Gor
LMOD1Gor	1	2	LMOD1	Gor
LOXL3Gor	1	2	LOXL3	Gor
LRATD1Hum	1	3	LRATD1	Hum
LRATD2Hum	1	2	LRATD2	Hum
LRFN1Gor	1	2	LRFN1	Gor
LRRC10BGor	1	2	LRRC10B	Gor
LRRC1Gor	1	2	LRRC1	Gor
LRRC3Gor	1	3	LRRC3	Gor
LRRC75BGor	1	3	LRRC75B	Gor
LRRC75BHum	1	2	LRRC75B	Hum
LRRN2Gor	1	2	LRRN2	Gor
LTBP4Gor	1	3	LTBP4	Gor
LZTS3Gor	1	2	LZTS3	Gor
MACO1Gor	1	2	MACO1	Gor
MADDHum	1	2	MADD	Hum
MAFGor	1	3	MAF	Gor
MAGEL2Hum	1	2	MAGEL2	Hum
MAGI3Hum	1	3	MAGI3	Hum
MAML3Gor	1	2	MAML3	Gor
MAML3Hum	1	3	MAML3	Hum
MAP1LC3AGor	1	3	MAP1LC3A	Gor
MAP3K10Hum	1	3	MAP3K10	Hum
MAP4Hum	1	2	MAP4	Hum
MAP6Gor	1	2	MAP6	Gor
MAP6Hum	1	3	MAP6	Hum
MAPK8IP3Hum	1	2	MAPK8IP3	Hum
MDKHum	1	2	MDK	Hum
MECP2Hum	1	3	MECP2	Hum
MEF2DHum	1	2	MEF2D	Hum
MEGF6Gor	1	2	MEGF6	Gor
MEGF6Hum	1	2	MEGF6	Hum
MEGF9Hum	1	2	MEGF9	Hum
MGAT3Gor	1	2	MGAT3	Gor
MGAT3Hum	1	2	MGAT3	Hum
MIB2Hum	1	2	MIB2	Hum
MICAL1Hum	1	2	MICAL1	Hum
MID1Hum	1	2	MID1	Hum
MKRN1Hum	1	2	MKRN1	Hum
MKRN2Hum	1	3	MKRN2	Hum
MLF1Gor	1	3	MLF1	Gor
MORC4Gor	1	2	MORC4	Gor
MSI1Gor	1	2	MSI1	Gor
MSI1Hum	1	3	MSI1	Hum
MTERF4Gor	1	2	MTERF4	Gor
MTERF4Hum	1	3	MTERF4	Hum
MTFR1LGor	1	3	MTFR1L	Gor
MTFR1LHum	1	2	MTFR1L	Hum
MTMR3Hum	1	3	MTMR3	Hum
MTURNGor	1	2	MTURN	Gor
MTURNHum	1	3	MTURN	Hum
MXD3Gor	1	3	MXD3	Gor
MXD3Hum	1	2	MXD3	Hum
MXD4Gor	1	3	MXD4	Gor
MXI1Gor	1	2	MXI1	Gor
MXI1Hum	1	2	MXI1	Hum
MZF1Gor	1	3	MZF1	Gor
NAB1Gor	1	2	NAB1	Gor
NAP1L5Gor	1	2	NAP1L5	Gor
NAP1L5Hum	1	2	NAP1L5	Hum
NBR1Hum	1	3	NBR1	Hum
NDRG4Gor	1	3	NDRG4	Gor
NDUFAF3Gor	1	2	NDUFAF3	Gor
NDUFAF3Hum	1	2	NDUFAF3	Hum
NEK6Gor	1	3	NEK6	Gor
NEK6Hum	1	2	NEK6	Hum
NEO1Hum	1	2	NEO1	Hum
NESHum	1	2	NES	Hum
NINLGor	1	2	NINL	Gor
NINLHum	1	2	NINL	Hum
NKAIN4Gor	1	3	NKAIN4	Gor
NLGN3Gor	1	3	NLGN3	Gor
NLGN3Hum	1	2	NLGN3	Hum
NME3Hum	1	2	NME3	Hum
NNTHum	1	2	NNT	Hum
NOD1Gor	1	2	NOD1	Gor
NOL4LHum	1	2	NOL4L	Hum
NOVA2Hum	1	2	NOVA2	Hum
NPEPL1Gor	1	3	NPEPL1	Gor
NPEPL1Hum	1	2	NPEPL1	Hum
NPHP4Gor	1	2	NPHP4	Gor
NPR2Gor	1	2	NPR2	Gor
NR2F1Gor	1	3	NR2F1	Gor
NRARPGor	1	2	NRARP	Gor
NRARPHum	1	2	NRARP	Hum
NRBP2Hum	1	2	NRBP2	Hum
NRIP1Hum	1	2	NRIP1	Hum
NSMCE1Gor	1	2	NSMCE1	Gor
NT5MGor	1	3	NT5M	Gor
NUAK1Gor	1	2	NUAK1	Gor
NUAK1Hum	1	2	NUAK1	Hum
NUAK2Gor	1	3	NUAK2	Gor
NUP62CLGor	1	2	NUP62CL	Gor
NXNGor	1	3	NXN	Gor
NXNHum	1	2	NXN	Hum
OGTGor	1	3	OGT	Gor
OSBPL2Gor	1	2	OSBPL2	Gor
OSBPL2Hum	1	2	OSBPL2	Hum
OXR1Hum	1	3	OXR1	Hum
P4HTMGor	1	2	P4HTM	Gor
PALLDGor	1	2	PALLD	Gor
PAN2Gor	1	2	PAN2	Gor
PAOXHum	1	2	PAOX	Hum
PARP16Gor	1	2	PARP16	Gor
PARP6Gor	1	2	PARP6	Gor
PARP6Hum	1	2	PARP6	Hum
PARVAGor	1	2	PARVA	Gor
PAX6Gor	1	3	PAX6	Gor
PAX6Hum	1	2	PAX6	Hum
PBXIP1Gor	1	2	PBXIP1	Gor
PCDH19Hum	1	2	PCDH19	Hum
PCED1AGor	1	2	PCED1A	Gor
PCSK4Gor	1	3	PCSK4	Gor
PDCD4Hum	1	3	PDCD4	Hum
PDGFCGor	1	2	PDGFC	Gor
PDGFRBGor	1	2	PDGFRB	Gor
PDLIM4Hum	1	2	PDLIM4	Hum
PHF21BHum	1	2	PHF21B	Hum
PHKA1Hum	1	2	PHKA1	Hum
PI4KBGor	1	3	PI4KB	Gor
PIGSGor	1	2	PIGS	Gor
PIGSHum	1	3	PIGS	Hum
PIK3C2BGor	1	2	PIK3C2B	Gor
PIK3R1Hum	1	2	PIK3R1	Hum
PINK1Gor	1	3	PINK1	Gor
PJA1Gor	1	2	PJA1	Gor
PJA1Hum	1	2	PJA1	Hum
PLAGL1Gor	1	3	PLAGL1	Gor
PLEKHA4Gor	1	2	PLEKHA4	Gor
PLEKHA4Hum	1	3	PLEKHA4	Hum
PLEKHG5Gor	1	2	PLEKHG5	Gor
PLEKHG5Hum	1	3	PLEKHG5	Hum
PLEKHH1Hum	1	2	PLEKHH1	Hum
PLEKHO1Gor	1	3	PLEKHO1	Gor
PLOD2Gor	1	2	PLOD2	Gor
PLOD2Hum	1	2	PLOD2	Hum
PLP1Gor	1	2	PLP1	Gor
PLXNA3Hum	1	2	PLXNA3	Hum
PLXNB2Gor	1	2	PLXNB2	Gor
PNRC1Hum	1	2	PNRC1	Hum
POLR3GLGor	1	3	POLR3GL	Gor
POLR3GLHum	1	2	POLR3GL	Hum
PPARDHum	1	2	PPARD	Hum
PPOXGor	1	2	PPOX	Gor
PPP1R35Gor	1	3	PPP1R35	Gor
PPP1R3CGor	1	2	PPP1R3C	Gor
PRDM16Gor	1	3	PRDM16	Gor
PRDM16Hum	1	2	PRDM16	Hum
PRMT2Gor	1	2	PRMT2	Gor
PRPSAP1Hum	1	2	PRPSAP1	Hum
PSDGor	1	2	PSD	Gor
PTPMT1Gor	1	3	PTPMT1	Gor
PTPN21Gor	1	2	PTPN21	Gor
PTPN21Hum	1	2	PTPN21	Hum
PTPRDHum	1	2	PTPRD	Hum
PTPRFGor	1	2	PTPRF	Gor
PTPRUHum	1	2	PTPRU	Hum
PXDNGor	1	2	PXDN	Gor
R3HCC1Hum	1	2	R3HCC1	Hum
RAB24Gor	1	2	RAB24	Gor
RAB32Hum	1	2	RAB32	Hum
RAB3AGor	1	2	RAB3A	Gor
RAB3AHum	1	2	RAB3A	Hum
RAB3DGor	1	2	RAB3D	Gor
RAB5BGor	1	2	RAB5B	Gor
RAB5BHum	1	2	RAB5B	Hum
RAB6BHum	1	2	RAB6B	Hum
RALGDSGor	1	2	RALGDS	Gor
RALGPS2Gor	1	2	RALGPS2	Gor
RASSF4Gor	1	3	RASSF4	Gor
RBM4BGor	1	2	RBM4B	Gor
RBM5Gor	1	3	RBM5	Gor
REM2Gor	1	3	REM2	Gor
RETREG3Hum	1	2	RETREG3	Hum
RFX2Gor	1	2	RFX2	Gor
RFX2Hum	1	3	RFX2	Hum
RFX3Hum	1	2	RFX3	Hum
RGS3Gor	1	3	RGS3	Gor
RGS3Hum	1	2	RGS3	Hum
RHBDD2Hum	1	2	RHBDD2	Hum
RHOCGor	1	2	RHOC	Gor
RHPN1Gor	1	2	RHPN1	Gor
RIC8BHum	1	2	RIC8B	Hum
RILPL1Hum	1	2	RILPL1	Hum
RIMKLBHum	1	2	RIMKLB	Hum
RIMS3Hum	1	3	RIMS3	Hum
RNASE4Gor	1	3	RNASE4	Gor
RND3Hum	1	2	RND3	Hum
RNF103Gor	1	2	RNF103	Gor
RNF103Hum	1	2	RNF103	Hum
RNF122Hum	1	2	RNF122	Hum
RNF157Hum	1	2	RNF157	Hum
RNF165Hum	1	3	RNF165	Hum
RNF182Gor	1	3	RNF182	Gor
RNF215Gor	1	3	RNF215	Gor
RNPEPL1Hum	1	2	RNPEPL1	Hum
ROBO2Gor	1	2	ROBO2	Gor
RPS11Gor	1	2	RPS11	Gor
RPS27Hum	1	2	RPS27	Hum
RPS6KA2Gor	1	2	RPS6KA2	Gor
RSPO2Hum	1	2	RSPO2	Hum
RSPO3Hum	1	2	RSPO3	Hum
RTL5Gor	1	3	RTL5	Gor
RTN1Gor	1	3	RTN1	Gor
RUFY3Hum	1	2	RUFY3	Hum
RUSC2Hum	1	2	RUSC2	Hum
S100A10Hum	1	3	S100A10	Hum
S1PR1Hum	1	3	S1PR1	Hum
SAT1Gor	1	2	SAT1	Gor
SBF1Hum	1	2	SBF1	Hum
SCUBE3Gor	1	2	SCUBE3	Gor
SDR39U1Gor	1	2	SDR39U1	Gor
SDR39U1Hum	1	2	SDR39U1	Hum
SEL1LGor	1	2	SEL1L	Gor
SEL1LHum	1	2	SEL1L	Hum
SEMA3CHum	1	2	SEMA3C	Hum
SEMA4FGor	1	2	SEMA4F	Gor
SEMA4FHum	1	2	SEMA4F	Hum
SEMA6BHum	1	2	SEMA6B	Hum
SEMA6CGor	1	2	SEMA6C	Gor
SEPTIN6Hum	1	2	SEPTIN6	Hum
SERPINB6Gor	1	2	SERPINB6	Gor
SERPINB6Hum	1	3	SERPINB6	Hum
SGSM2Gor	1	3	SGSM2	Gor
SGSM2Hum	1	3	SGSM2	Hum
SH2B1Gor	1	2	SH2B1	Gor
SHC2Hum	1	2	SHC2	Hum
SHISA4Hum	1	2	SHISA4	Hum
SIPA1L2Gor	1	2	SIPA1L2	Gor
SIRT3Gor	1	3	SIRT3	Gor
SLC22A17Gor	1	2	SLC22A17	Gor
SLC22A17Hum	1	2	SLC22A17	Hum
SLC25A27Hum	1	2	SLC25A27	Hum
SLC25A28Hum	1	2	SLC25A28	Hum
SLC35A1Gor	1	2	SLC35A1	Gor
SLC41A3Gor	1	3	SLC41A3	Gor
SLC45A3Gor	1	2	SLC45A3	Gor
SMAD3Gor	1	2	SMAD3	Gor
SMARCC2Gor	1	2	SMARCC2	Gor
SOCS3Gor	1	2	SOCS3	Gor
SORBS3Gor	1	2	SORBS3	Gor
SOX10Hum	1	2	SOX10	Hum
SOX1Gor	1	3	SOX1	Gor
SOX1Hum	1	2	SOX1	Hum
SOX3Gor	1	3	SOX3	Gor
SOX3Hum	1	2	SOX3	Hum
SOX4Gor	1	2	SOX4	Gor
SOX4Hum	1	2	SOX4	Hum
SOX6Gor	1	2	SOX6	Gor
SOX9Hum	1	3	SOX9	Hum
SPA17Gor	1	2	SPA17	Gor
SPACA6Gor	1	3	SPACA6	Gor
SPARCGor	1	3	SPARC	Gor
SPARCHum	1	3	SPARC	Hum
SPHK1Gor	1	2	SPHK1	Gor
SPHK1Hum	1	3	SPHK1	Hum
SPOPGor	1	3	SPOP	Gor
SPTAN1Gor	1	2	SPTAN1	Gor
SRGAP3Gor	1	3	SRGAP3	Gor
SRGAP3Hum	1	3	SRGAP3	Hum
SSBP4Gor	1	2	SSBP4	Gor
SSBP4Hum	1	2	SSBP4	Hum
ST3GAL1Hum	1	3	ST3GAL1	Hum
STARD3NLGor	1	3	STARD3NL	Gor
STAT2Gor	1	2	STAT2	Gor
STAT2Hum	1	2	STAT2	Hum
STK40Gor	1	3	STK40	Gor
STK40Hum	1	2	STK40	Hum
STN1Gor	1	2	STN1	Gor
SULT4A1Gor	1	2	SULT4A1	Gor
SUN2Hum	1	3	SUN2	Hum
SUOXHum	1	3	SUOX	Hum
SVBPGor	1	3	SVBP	Gor
SVBPHum	1	2	SVBP	Hum
SVILHum	1	3	SVIL	Hum
SYT11Gor	1	3	SYT11	Gor
TAB1Gor	1	3	TAB1	Gor
TAB1Hum	1	2	TAB1	Hum
TAGLN3Hum	1	2	TAGLN3	Hum
TARBP1Hum	1	2	TARBP1	Hum
TCEA2Hum	1	3	TCEA2	Hum
TCEAL7Hum	1	2	TCEAL7	Hum
TCTEX1D2Gor	1	2	TCTEX1D2	Gor
TDRKHGor	1	2	TDRKH	Gor
TDRKHHum	1	2	TDRKH	Hum
TDRPHum	1	2	TDRP	Hum
TECPR2Gor	1	3	TECPR2	Gor
TEKT2Hum	1	2	TEKT2	Hum
TFAP2BHum	1	2	TFAP2B	Hum
TFAP2CHum	1	2	TFAP2C	Hum
THBS3Hum	1	3	THBS3	Hum
THEM6Gor	1	2	THEM6	Gor
TIGD1Hum	1	3	TIGD1	Hum
TLE1Hum	1	2	TLE1	Hum
TLE5Hum	1	3	TLE5	Hum
TMED1Gor	1	2	TMED1	Gor
TMEM106CGor	1	2	TMEM106C	Gor
TMEM14AGor	1	2	TMEM14A	Gor
TMEM14AHum	1	2	TMEM14A	Hum
TMEM169Hum	1	2	TMEM169	Hum
TMEM178AGor	1	3	TMEM178A	Gor
TMEM178AHum	1	2	TMEM178A	Hum
TMEM25Gor	1	3	TMEM25	Gor
TMEM25Hum	1	2	TMEM25	Hum
TMEM47Hum	1	2	TMEM47	Hum
TMEM59Gor	1	2	TMEM59	Gor
TMEM59Hum	1	2	TMEM59	Hum
TMEM59LGor	1	2	TMEM59L	Gor
TMEM65Gor	1	2	TMEM65	Gor
TMEM65Hum	1	3	TMEM65	Hum
TMEM8BGor	1	2	TMEM8B	Gor
TMEM9Hum	1	3	TMEM9	Hum
TNFAIP1Gor	1	3	TNFAIP1	Gor
TNFAIP1Hum	1	3	TNFAIP1	Hum
TNFRSF25Hum	1	2	TNFRSF25	Hum
TP53BP1Gor	1	3	TP53BP1	Gor
TP53BP1Hum	1	3	TP53BP1	Hum
TP53INP1Hum	1	2	TP53INP1	Hum
TPPP3Hum	1	3	TPPP3	Hum
TRAK1Hum	1	2	TRAK1	Hum
TRAM1L1Gor	1	2	TRAM1L1	Gor
TRAM1L1Hum	1	2	TRAM1L1	Hum
TRAPPC9Gor	1	3	TRAPPC9	Gor
TRAPPC9Hum	1	3	TRAPPC9	Hum
TRIM21Hum	1	2	TRIM21	Hum
TRIM44Hum	1	2	TRIM44	Hum
TRIM5Gor	1	2	TRIM5	Gor
TRIM68Gor	1	2	TRIM68	Gor
TRIM68Hum	1	2	TRIM68	Hum
TRPV1Gor	1	2	TRPV1	Gor
TRPV1Hum	1	2	TRPV1	Hum
TSC22D3Gor	1	2	TSC22D3	Gor
TSPAN15Gor	1	2	TSPAN15	Gor
TSPAN18Hum	1	2	TSPAN18	Hum
TSPOAP1Hum	1	2	TSPOAP1	Hum
TTC12Gor	1	2	TTC12	Gor
TTC23Gor	1	2	TTC23	Gor
TTC3Gor	1	2	TTC3	Gor
TTLL1Gor	1	3	TTLL1	Gor
TUBB2AGor	1	2	TUBB2A	Gor
TULP1Gor	1	2	TULP1	Gor
TULP3Gor	1	3	TULP3	Gor
TUT4Gor	1	3	TUT4	Gor
TUT4Hum	1	2	TUT4	Hum
TYK2Gor	1	2	TYK2	Gor
ULK3Gor	1	2	ULK3	Gor
UNC13BGor	1	2	UNC13B	Gor
UNC13BHum	1	2	UNC13B	Hum
UNKGor	1	3	UNK	Gor
USE1Gor	1	2	USE1	Gor
USP11Gor	1	2	USP11	Gor
USP11Hum	1	2	USP11	Hum
USP21Gor	1	3	USP21	Gor
USP30Gor	1	3	USP30	Gor
USP40Gor	1	2	USP40	Gor
USP40Hum	1	2	USP40	Hum
VAMP1Gor	1	2	VAMP1	Gor
VAMP2Hum	1	2	VAMP2	Hum
VANGL2Gor	1	3	VANGL2	Gor
VANGL2Hum	1	2	VANGL2	Hum
VASH1Gor	1	2	VASH1	Gor
VASH1Hum	1	2	VASH1	Hum
VCAM1Gor	1	2	VCAM1	Gor
VGLL4Hum	1	2	VGLL4	Hum
VIMGor	1	3	VIM	Gor
VSTM2LHum	1	2	VSTM2L	Hum
WASHC3Hum	1	3	WASHC3	Hum
WBP1Gor	1	3	WBP1	Gor
WBP1Hum	1	2	WBP1	Hum
WDR13Gor	1	2	WDR13	Gor
WDR13Hum	1	3	WDR13	Hum
WDR86Gor	1	2	WDR86	Gor
WDR86Hum	1	3	WDR86	Hum
WNT4Hum	1	2	WNT4	Hum
WNT5BHum	1	2	WNT5B	Hum
WNT7BGor	1	3	WNT7B	Gor
WNT7BHum	1	3	WNT7B	Hum
WNT8BGor	1	2	WNT8B	Gor
YPEL3Gor	1	2	YPEL3	Gor
YPEL3Hum	1	2	YPEL3	Hum
YPEL5Gor	1	2	YPEL5	Gor
ZBTB17Gor	1	3	ZBTB17	Gor
ZBTB17Hum	1	2	ZBTB17	Hum
ZBTB5Gor	1	2	ZBTB5	Gor
ZC4H2Hum	1	3	ZC4H2	Hum
ZDHHC1Gor	1	2	ZDHHC1	Gor
ZDHHC1Hum	1	2	ZDHHC1	Hum
ZDHHC2Hum	1	2	ZDHHC2	Hum
ZEB1Gor	1	2	ZEB1	Gor
ZEB1Hum	1	2	ZEB1	Hum
ZEB2Hum	1	2	ZEB2	Hum
ZFP36L1Gor	1	2	ZFP36L1	Gor
ZHX2Gor	1	2	ZHX2	Gor
ZIC1Gor	1	3	ZIC1	Gor
ZIC4Gor	1	2	ZIC4	Gor
ZKSCAN3Gor	1	2	ZKSCAN3	Gor
ZNF213Hum	1	2	ZNF213	Hum
ZNF250Gor	1	2	ZNF250	Gor
ZNF337Gor	1	2	ZNF337	Gor
ZNF34Hum	1	3	ZNF34	Hum
ZNF395Hum	1	2	ZNF395	Hum
ZNF419Hum	1	2	ZNF419	Hum
ZNF428Gor	1	3	ZNF428	Gor
ZNF467Gor	1	2	ZNF467	Gor
ZNF467Hum	1	2	ZNF467	Hum
ZNF564Hum	1	2	ZNF564	Hum
ZNF584Gor	1	3	ZNF584	Gor
ZNF584Hum	1	2	ZNF584	Hum
ZNF609Hum	1	2	ZNF609	Hum
ZNF711Gor	1	2	ZNF711	Gor
ZNF711Hum	1	2	ZNF711	Hum
ZNF784Gor	1	2	ZNF784	Gor
ZNF827Gor	1	2	ZNF827	Gor
ZNF862Gor	1	2	ZNF862	Gor
ZNF862Hum	1	2	ZNF862	Hum
ZSCAN18Gor	1	2	ZSCAN18	Gor
ZSCAN18Hum	1	2	ZSCAN18	Hum
ZSCAN26Gor	1	3	ZSCAN26	Gor
ZSCAN30Gor	1	2	ZSCAN30	Gor
ABCB7Hum	2	3	ABCB7	Hum
ABHD12Gor	2	2	ABHD12	Gor
ABHD6Gor	2	2	ABHD6	Gor
ACTN3Hum	2	2	ACTN3	Hum
ADAHum	2	2	ADA	Hum
AIPGor	2	2	AIP	Gor
ALDOAHum	2	3	ALDOA	Hum
ALDOCGor	2	2	ALDOC	Gor
ANKRD13AGor	2	2	ANKRD13A	Gor
ANXA6Hum	2	3	ANXA6	Hum
ARHGEF9Gor	2	2	ARHGEF9	Gor
ARL4CHum	2	2	ARL4C	Hum
ARL4DHum	2	2	ARL4D	Hum
ARRDC4Gor	2	2	ARRDC4	Gor
ARRDC4Hum	2	2	ARRDC4	Hum
ART5Gor	2	2	ART5	Gor
B9D1Hum	2	2	B9D1	Hum
BCAMHum	2	2	BCAM	Hum
BCAR3Gor	2	3	BCAR3	Gor
BCAS4Hum	2	3	BCAS4	Hum
BCORL1Gor	2	2	BCORL1	Gor
BOCHum	2	2	BOC	Hum
C1QTNF6Gor	2	3	C1QTNF6	Gor
CAMK1Gor	2	3	CAMK1	Gor
CAMK2N1Gor	2	2	CAMK2N1	Gor
CAPN5Gor	2	2	CAPN5	Gor
CAPN6Gor	2	2	CAPN6	Gor
CCDC80Gor	2	3	CCDC80	Gor
CCDC80Hum	2	2	CCDC80	Hum
CCNB1IP1Hum	2	2	CCNB1IP1	Hum
CCNG2Hum	2	3	CCNG2	Hum
CCNIGor	2	2	CCNI	Gor
CCNIHum	2	3	CCNI	Hum
CD74Gor	2	2	CD74	Gor
CD74Hum	2	2	CD74	Hum
CD82Gor	2	2	CD82	Gor
CD82Hum	2	3	CD82	Hum
CDK18Hum	2	2	CDK18	Hum
CDONGor	2	2	CDON	Gor
CDONHum	2	3	CDON	Hum
CELF5Gor	2	3	CELF5	Gor
CLDN1Gor	2	2	CLDN1	Gor
CNTNAP1Hum	2	2	CNTNAP1	Hum
COLEC12Gor	2	2	COLEC12	Gor
CREB3L2Gor	2	2	CREB3L2	Gor
CRYBA1Gor	2	2	CRYBA1	Gor
CTSKGor	2	3	CTSK	Gor
CTSKHum	2	2	CTSK	Hum
CXCR4Gor	2	2	CXCR4	Gor
DNAJC4Gor	2	2	DNAJC4	Gor
DNASE2Hum	2	2	DNASE2	Hum
DPH5Hum	2	2	DPH5	Hum
DTNBHum	2	2	DTNB	Hum
DTX1Gor	2	2	DTX1	Gor
EEF1GGor	2	2	EEF1G	Gor
EEF1GHum	2	2	EEF1G	Hum
EEF2Gor	2	2	EEF2	Gor
EEF2Hum	2	2	EEF2	Hum
EFHD1Gor	2	2	EFHD1	Gor
EHBP1Gor	2	2	EHBP1	Gor
EIF3EHum	2	2	EIF3E	Hum
EIF3FGor	2	2	EIF3F	Gor
EIF3FHum	2	2	EIF3F	Hum
EIF3LGor	2	2	EIF3L	Gor
EIF3LHum	2	2	EIF3L	Hum
ELOVL2Gor	2	3	ELOVL2	Gor
EML2Gor	2	2	EML2	Gor
EML3Hum	2	3	EML3	Hum
ENO2Hum	2	2	ENO2	Hum
ENO3Gor	2	2	ENO3	Gor
EPB41L5Hum	2	2	EPB41L5	Hum
ERGIC3Gor	2	2	ERGIC3	Gor
ETFBHum	2	2	ETFB	Hum
ETHE1Hum	2	2	ETHE1	Hum
EXOC4Hum	2	2	EXOC4	Hum
FARP1Gor	2	2	FARP1	Gor
FBLN2Hum	2	2	FBLN2	Hum
FBN1Gor	2	3	FBN1	Gor
FBN1Hum	2	3	FBN1	Hum
FBXL14Gor	2	3	FBXL14	Gor
FBXL14Hum	2	2	FBXL14	Hum
FIG4Gor	2	2	FIG4	Gor
FOXD3Gor	2	3	FOXD3	Gor
GABRA3Hum	2	2	GABRA3	Hum
GALPGor	2	3	GALP	Gor
GALPHum	2	2	GALP	Hum
GPIHum	2	3	GPI	Hum
HDAC1Gor	2	2	HDAC1	Gor
HDAC1Hum	2	3	HDAC1	Hum
HDAC9Gor	2	2	HDAC9	Gor
HEPHHum	2	2	HEPH	Hum
HIF3AGor	2	2	HIF3A	Gor
HIF3AHum	2	2	HIF3A	Hum
HK1Hum	2	2	HK1	Hum
HMGCLHum	2	3	HMGCL	Hum
HS1BP3Gor	2	2	HS1BP3	Gor
HSPG2Hum	2	2	HSPG2	Hum
IAH1Gor	2	2	IAH1	Gor
IFT81Hum	2	2	IFT81	Hum
IGBP1Hum	2	2	IGBP1	Hum
IGFBP2Gor	2	3	IGFBP2	Gor
IGFBP5Gor	2	3	IGFBP5	Gor
IGFBP5Hum	2	3	IGFBP5	Hum
IGFBPL1Hum	2	2	IGFBPL1	Hum
IGSF21Hum	2	2	IGSF21	Hum
ILDR2Hum	2	2	ILDR2	Hum
KLF10Gor	2	2	KLF10	Gor
KLF10Hum	2	2	KLF10	Hum
KLHDC8AGor	2	2	KLHDC8A	Gor
KYAT1Gor	2	2	KYAT1	Gor
KYAT1Hum	2	2	KYAT1	Hum
LETMD1Gor	2	2	LETMD1	Gor
LGALS1Gor	2	3	LGALS1	Gor
LGALS1Hum	2	2	LGALS1	Hum
LGMNHum	2	2	LGMN	Hum
LHPPHum	2	3	LHPP	Hum
LIN7AGor	2	2	LIN7A	Gor
LMBR1LGor	2	2	LMBR1L	Gor
LMF1Hum	2	2	LMF1	Hum
LYPD1Hum	2	2	LYPD1	Hum
MAN2B1Gor	2	2	MAN2B1	Gor
MAN2B1Hum	2	2	MAN2B1	Hum
MAP2K6Hum	2	2	MAP2K6	Hum
MCAMGor	2	2	MCAM	Gor
ME3Gor	2	3	ME3	Gor
ME3Hum	2	3	ME3	Hum
MORN4Gor	2	2	MORN4	Gor
MOV10Hum	2	2	MOV10	Hum
MRC2Gor	2	3	MRC2	Gor
MYL6BHum	2	3	MYL6B	Hum
MYLKHum	2	3	MYLK	Hum
NAGAHum	2	2	NAGA	Hum
NBASHum	2	2	NBAS	Hum
NCOA3Hum	2	3	NCOA3	Hum
NID1Hum	2	2	NID1	Hum
NIPSNAP1Hum	2	3	NIPSNAP1	Hum
NIPSNAP2Gor	2	2	NIPSNAP2	Gor
NIPSNAP2Hum	2	3	NIPSNAP2	Hum
NOP53Gor	2	2	NOP53	Gor
NOP53Hum	2	2	NOP53	Hum
NPC2Hum	2	2	NPC2	Hum
NRIP3Hum	2	3	NRIP3	Hum
NSMCE1Hum	2	2	NSMCE1	Hum
OLFM3Hum	2	2	OLFM3	Hum
OLFML3Gor	2	2	OLFML3	Gor
OTX2Hum	2	2	OTX2	Hum
OXA1LGor	2	2	OXA1L	Gor
OXA1LHum	2	2	OXA1L	Hum
PALM3Gor	2	2	PALM3	Gor
PAMHum	2	2	PAM	Hum
PAOXGor	2	2	PAOX	Gor
PARVBHum	2	2	PARVB	Hum
PAX3Hum	2	2	PAX3	Hum
PBX3Hum	2	2	PBX3	Hum
PDP1Hum	2	2	PDP1	Hum
PECRGor	2	2	PECR	Gor
PFKFB4Hum	2	2	PFKFB4	Hum
PGAP1Hum	2	2	PGAP1	Hum
PGK1Hum	2	2	PGK1	Hum
PLCH1Gor	2	2	PLCH1	Gor
PNCKGor	2	2	PNCK	Gor
PPP1R26Gor	2	2	PPP1R26	Gor
PRKCSHHum	2	2	PRKCSH	Hum
PROCA1Gor	2	2	PROCA1	Gor
PRPF40BGor	2	2	PRPF40B	Gor
PTGR1Gor	2	2	PTGR1	Gor
PTPRSGor	2	2	PTPRS	Gor
PTPRSHum	2	2	PTPRS	Hum
RAB4AHum	2	2	RAB4A	Hum
RAB6BGor	2	2	RAB6B	Gor
RACK1Hum	2	2	RACK1	Hum
RDH10Gor	2	3	RDH10	Gor
RIMS3Gor	2	2	RIMS3	Gor
RND1Hum	2	2	RND1	Hum
RNF165Gor	2	2	RNF165	Gor
RPL13AGor	2	3	RPL13A	Gor
RPL13AHum	2	3	RPL13A	Hum
RPL13Gor	2	2	RPL13	Gor
RPL15Hum	2	2	RPL15	Hum
RPL17Hum	2	2	RPL17	Hum
RPL22Gor	2	3	RPL22	Gor
RPS15AGor	2	2	RPS15A	Gor
RPS27Gor	2	2	RPS27	Gor
RPS3Gor	2	2	RPS3	Gor
RPS3Hum	2	2	RPS3	Hum
RRASGor	2	2	RRAS	Gor
RRASHum	2	3	RRAS	Hum
RRNAD1Hum	2	2	RRNAD1	Hum
RTN3Gor	2	3	RTN3	Gor
RTN3Hum	2	2	RTN3	Hum
RTN4RL1Hum	2	2	RTN4RL1	Hum
SALL4Hum	2	3	SALL4	Hum
SAT1Hum	2	2	SAT1	Hum
SBK2Hum	2	2	SBK2	Hum
SDHAF4Gor	2	2	SDHAF4	Gor
SDK2Gor	2	2	SDK2	Gor
SEPTIN6Gor	2	2	SEPTIN6	Gor
SERGEFHum	2	2	SERGEF	Hum
SESN3Gor	2	2	SESN3	Gor
SIL1Gor	2	2	SIL1	Gor
SKIDA1Gor	2	3	SKIDA1	Gor
SLC25A37Hum	2	2	SLC25A37	Hum
SLC2A1Gor	2	2	SLC2A1	Gor
SLC7A8Gor	2	3	SLC7A8	Gor
SMOC1Hum	2	2	SMOC1	Hum
SMYD3Gor	2	2	SMYD3	Gor
SMYD3Hum	2	3	SMYD3	Hum
SNX25Gor	2	2	SNX25	Gor
SREBF2Gor	2	2	SREBF2	Gor
SSBP2Gor	2	2	SSBP2	Gor
SSBP2Hum	2	2	SSBP2	Hum
SUGP2Hum	2	2	SUGP2	Hum
SULF1Gor	2	3	SULF1	Gor
SULF1Hum	2	3	SULF1	Hum
SUPT3HGor	2	2	SUPT3H	Gor
TCFL5Gor	2	2	TCFL5	Gor
TCTEX1D2Hum	2	2	TCTEX1D2	Hum
TCTN2Hum	2	3	TCTN2	Hum
TENT5AHum	2	3	TENT5A	Hum
TIMP1Gor	2	2	TIMP1	Gor
TIMP1Hum	2	2	TIMP1	Hum
TLE1Gor	2	2	TLE1	Gor
TMED1Hum	2	2	TMED1	Hum
TMED4Gor	2	2	TMED4	Gor
TMED4Hum	2	2	TMED4	Hum
TMEM101Gor	2	3	TMEM101	Gor
TMEM101Hum	2	2	TMEM101	Hum
TMEM169Gor	2	2	TMEM169	Gor
TNFAIP8L1Gor	2	2	TNFAIP8L1	Gor
TNFAIP8L1Hum	2	2	TNFAIP8L1	Hum
TNFRSF10BGor	2	2	TNFRSF10B	Gor
TNNI3Gor	2	2	TNNI3	Gor
TNNI3Hum	2	3	TNNI3	Hum
TPGS2Hum	2	2	TPGS2	Hum
TRPT1Hum	2	2	TRPT1	Hum
TSPAN2Gor	2	2	TSPAN2	Gor
TTC12Hum	2	2	TTC12	Hum
TULP3Hum	2	2	TULP3	Hum
TXNIPGor	2	2	TXNIP	Gor
TXNIPHum	2	2	TXNIP	Hum
UACAHum	2	2	UACA	Hum
UBE2E2Gor	2	2	UBE2E2	Gor
UBE2E2Hum	2	3	UBE2E2	Hum
UBE3DHum	2	3	UBE3D	Hum
UNC119Hum	2	2	UNC119	Hum
USE1Hum	2	2	USE1	Hum
VAMP1Hum	2	2	VAMP1	Hum
VEGFBGor	2	2	VEGFB	Gor
VKORC1Gor	2	2	VKORC1	Gor
VKORC1Hum	2	3	VKORC1	Hum
WASF2Hum	2	3	WASF2	Hum
WASF3Gor	2	2	WASF3	Gor
WASHC3Gor	2	2	WASHC3	Gor
WDR54Hum	2	2	WDR54	Hum
WNT4Gor	2	3	WNT4	Gor
XRCC1Hum	2	2	XRCC1	Hum
YPEL1Gor	2	3	YPEL1	Gor
ZEB2Gor	2	2	ZEB2	Gor
ZFHX4Hum	2	2	ZFHX4	Hum
ZNF217Hum	2	2	ZNF217	Hum
ZNF277Hum	2	2	ZNF277	Hum
ZNF521Gor	2	2	ZNF521	Gor
A1BGGor	3	2	A1BG	Gor
A1BGHum	3	2	A1BG	Hum
ABCA2Gor	3	3	ABCA2	Gor
ABCA2Hum	3	2	ABCA2	Hum
ABCD1Gor	3	2	ABCD1	Gor
ABHD6Hum	3	2	ABHD6	Hum
ACSS2Gor	3	2	ACSS2	Gor
ACSS2Hum	3	2	ACSS2	Hum
ACTG1Gor	3	2	ACTG1	Gor
ACTG1Hum	3	2	ACTG1	Hum
ADAM9Hum	3	2	ADAM9	Hum
ADAMTS18Gor	3	2	ADAMTS18	Gor
ADCK2Gor	3	2	ADCK2	Gor
ADGRL2Hum	3	2	ADGRL2	Hum
AEBP1Gor	3	2	AEBP1	Gor
AGBL5Gor	3	3	AGBL5	Gor
AGPAT3Gor	3	2	AGPAT3	Gor
AIG1Gor	3	3	AIG1	Gor
AIPHum	3	2	AIP	Hum
ALDOCHum	3	2	ALDOC	Hum
ALG9Hum	3	2	ALG9	Hum
ALKBH5Hum	3	2	ALKBH5	Hum
ANXA11Gor	3	2	ANXA11	Gor
APBB1Gor	3	3	APBB1	Gor
APLP1Gor	3	3	APLP1	Gor
APLP1Hum	3	2	APLP1	Hum
ARAP1Gor	3	2	ARAP1	Gor
ARFGAP3Gor	3	2	ARFGAP3	Gor
ARFGAP3Hum	3	2	ARFGAP3	Hum
ARHGAP33Gor	3	2	ARHGAP33	Gor
ARHGAP33Hum	3	2	ARHGAP33	Hum
ARHGEF4Gor	3	2	ARHGEF4	Gor
ARHGEF9Hum	3	2	ARHGEF9	Hum
ARID4AHum	3	2	ARID4A	Hum
ARL10Gor	3	2	ARL10	Gor
ARL10Hum	3	3	ARL10	Hum
ART5Hum	3	2	ART5	Hum
ARXGor	3	3	ARX	Gor
ARXHum	3	3	ARX	Hum
ASGR1Hum	3	3	ASGR1	Hum
ASNSHum	3	2	ASNS	Hum
ATP1B2Gor	3	2	ATP1B2	Gor
ATP8A1Hum	3	2	ATP8A1	Hum
AXLHum	3	2	AXL	Hum
BACE1Gor	3	2	BACE1	Gor
BBS1Hum	3	3	BBS1	Hum
BBS2Gor	3	3	BBS2	Gor
BCAS3Gor	3	2	BCAS3	Gor
BCKDHAHum	3	2	BCKDHA	Hum
BCO1Gor	3	2	BCO1	Gor
BCO1Hum	3	3	BCO1	Hum
BCORL1Hum	3	2	BCORL1	Hum
BMFGor	3	2	BMF	Gor
BNIP3LGor	3	2	BNIP3L	Gor
BNIP3LHum	3	3	BNIP3L	Hum
BORCS6Gor	3	2	BORCS6	Gor
BRSK1Gor	3	2	BRSK1	Gor
C1QTNF6Hum	3	3	C1QTNF6	Hum
C1RLGor	3	3	C1RL	Gor
C1RLHum	3	3	C1RL	Hum
C2CD4CGor	3	2	C2CD4C	Gor
CABYRHum	3	2	CABYR	Hum
CADM3Gor	3	2	CADM3	Gor
CALCOCO1Gor	3	2	CALCOCO1	Gor
CAMK2N1Hum	3	2	CAMK2N1	Hum
CAMLGGor	3	2	CAMLG	Gor
CAMLGHum	3	2	CAMLG	Hum
CAP2Gor	3	2	CAP2	Gor
CAP2Hum	3	3	CAP2	Hum
CAPN5Hum	3	2	CAPN5	Hum
CBLBGor	3	2	CBLB	Gor
CBLBHum	3	2	CBLB	Hum
CCDC136Hum	3	2	CCDC136	Hum
CCDC191Gor	3	2	CCDC191	Gor
CCDC191Hum	3	2	CCDC191	Hum
CCDC32Gor	3	2	CCDC32	Gor
CCDC32Hum	3	3	CCDC32	Hum
CD99Gor	3	3	CD99	Gor
CD99Hum	3	2	CD99	Hum
CD99L2Hum	3	3	CD99L2	Hum
CDH23Gor	3	3	CDH23	Gor
CDH2Gor	3	3	CDH2	Gor
CDH2Hum	3	3	CDH2	Hum
CDK14Gor	3	2	CDK14	Gor
CDK14Hum	3	2	CDK14	Hum
CDK19Gor	3	2	CDK19	Gor
CELF5Hum	3	2	CELF5	Hum
CETN2Gor	3	2	CETN2	Gor
CFAP77Hum	3	3	CFAP77	Hum
CHCHD6Hum	3	3	CHCHD6	Hum
CHD2Hum	3	2	CHD2	Hum
CHD3Hum	3	2	CHD3	Hum
CHD6Gor	3	2	CHD6	Gor
CHD6Hum	3	2	CHD6	Hum
CIB2Gor	3	2	CIB2	Gor
CLASP1Gor	3	2	CLASP1	Gor
CLBA1Hum	3	2	CLBA1	Hum
CLCC1Gor	3	3	CLCC1	Gor
CLCC1Hum	3	3	CLCC1	Hum
CLIP3Gor	3	2	CLIP3	Gor
CLIP3Hum	3	2	CLIP3	Hum
CMBLHum	3	2	CMBL	Hum
CNRIP1Gor	3	3	CNRIP1	Gor
COG7Hum	3	2	COG7	Hum
COL11A1Gor	3	3	COL11A1	Gor
COL11A1Hum	3	3	COL11A1	Hum
COL2A1Gor	3	3	COL2A1	Gor
COL2A1Hum	3	2	COL2A1	Hum
COL4A2Gor	3	3	COL4A2	Gor
COL4A2Hum	3	2	COL4A2	Hum
COL5A1Hum	3	2	COL5A1	Hum
CPEHum	3	3	CPE	Hum
CPLANE2Hum	3	3	CPLANE2	Hum
CRABP1Hum	3	2	CRABP1	Hum
CRATGor	3	2	CRAT	Gor
CRATHum	3	2	CRAT	Hum
CRB2Gor	3	3	CRB2	Gor
CREBZFHum	3	2	CREBZF	Hum
CRELD1Hum	3	2	CRELD1	Hum
CRYZL1Gor	3	2	CRYZL1	Gor
CRYZL1Hum	3	3	CRYZL1	Hum
CST3Gor	3	3	CST3	Gor
CTSZGor	3	3	CTSZ	Gor
CTSZHum	3	2	CTSZ	Hum
CUEDC2Gor	3	3	CUEDC2	Gor
CUEDC2Hum	3	2	CUEDC2	Hum
CUL7Gor	3	2	CUL7	Gor
CUL7Hum	3	3	CUL7	Hum
CUL9Hum	3	2	CUL9	Hum
CUX1Gor	3	3	CUX1	Gor
CUX1Hum	3	3	CUX1	Hum
CXCR4Hum	3	3	CXCR4	Hum
CYTH1Gor	3	2	CYTH1	Gor
DBNDD2Gor	3	2	DBNDD2	Gor
DBTHum	3	2	DBT	Hum
DCTN2Gor	3	2	DCTN2	Gor
DCTN2Hum	3	2	DCTN2	Hum
DDHD2Gor	3	2	DDHD2	Gor
DDHD2Hum	3	2	DDHD2	Hum
DENND2AGor	3	3	DENND2A	Gor
DGKDHum	3	2	DGKD	Hum
DIP2AHum	3	3	DIP2A	Hum
DLG4Gor	3	2	DLG4	Gor
DLG4Hum	3	2	DLG4	Hum
DMRTA1Hum	3	2	DMRTA1	Hum
DNAJC4Hum	3	2	DNAJC4	Hum
DNAL4Gor	3	3	DNAL4	Gor
DNASE2Gor	3	2	DNASE2	Gor
DNMBPHum	3	3	DNMBP	Hum
DPH5Gor	3	2	DPH5	Gor
DUSP22Hum	3	2	DUSP22	Hum
DUSP3Hum	3	2	DUSP3	Hum
EBF4Gor	3	2	EBF4	Gor
EBF4Hum	3	2	EBF4	Hum
ECHDC3Gor	3	3	ECHDC3	Gor
ECHDC3Hum	3	3	ECHDC3	Hum
EFEMP2Gor	3	2	EFEMP2	Gor
EFHD1Hum	3	2	EFHD1	Hum
EIF3EGor	3	2	EIF3E	Gor
ELFN1Gor	3	3	ELFN1	Gor
ELMOD3Hum	3	2	ELMOD3	Hum
ELNGor	3	2	ELN	Gor
ELOVL5Hum	3	2	ELOVL5	Hum
EMID1Gor	3	2	EMID1	Gor
EMID1Hum	3	2	EMID1	Hum
EMILIN3Gor	3	2	EMILIN3	Gor
EMILIN3Hum	3	2	EMILIN3	Hum
EML2Hum	3	2	EML2	Hum
EML3Gor	3	2	EML3	Gor
EMP3Gor	3	2	EMP3	Gor
EMP3Hum	3	2	EMP3	Hum
ENO2Gor	3	3	ENO2	Gor
ENO3Hum	3	3	ENO3	Hum
ENTPD4Gor	3	2	ENTPD4	Gor
EPHA7Gor	3	3	EPHA7	Gor
EPHA7Hum	3	3	EPHA7	Hum
EPHX2Hum	3	2	EPHX2	Hum
ERGIC3Hum	3	2	ERGIC3	Hum
ESDGor	3	3	ESD	Gor
ESDHum	3	2	ESD	Hum
ETFBGor	3	3	ETFB	Gor
EVLGor	3	3	EVL	Gor
EVLHum	3	2	EVL	Hum
EXD3Hum	3	3	EXD3	Hum
EXOC4Gor	3	3	EXOC4	Gor
FAM110AGor	3	2	FAM110A	Gor
FAM219AGor	3	2	FAM219A	Gor
FAM219BGor	3	2	FAM219B	Gor
FAM219BHum	3	2	FAM219B	Hum
FAM92AHum	3	2	FAM92A	Hum
FARP1Hum	3	2	FARP1	Hum
FBLN2Gor	3	3	FBLN2	Gor
FBXO34Hum	3	2	FBXO34	Hum
FEZ1Hum	3	2	FEZ1	Hum
FEZF2Gor	3	2	FEZF2	Gor
FEZF2Hum	3	3	FEZF2	Hum
FIG4Hum	3	3	FIG4	Hum
FKBP9Gor	3	2	FKBP9	Gor
FKBP9Hum	3	2	FKBP9	Hum
FN1Gor	3	3	FN1	Gor
FNDC3AGor	3	2	FNDC3A	Gor
FNDC4Hum	3	2	FNDC4	Hum
FOXD3Hum	3	2	FOXD3	Hum
FXYD6Gor	3	3	FXYD6	Gor
FZD2Hum	3	2	FZD2	Hum
GAAHum	3	2	GAA	Hum
GALK1Gor	3	3	GALK1	Gor
GALK1Hum	3	2	GALK1	Hum
GATCHum	3	2	GATC	Hum
GBF1Gor	3	2	GBF1	Gor
GDF10Hum	3	2	GDF10	Hum
GDI1Gor	3	2	GDI1	Gor
GDI1Hum	3	2	GDI1	Hum
GGT7Hum	3	2	GGT7	Hum
GLB1Gor	3	2	GLB1	Gor
GLB1Hum	3	2	GLB1	Hum
GLB1LGor	3	2	GLB1L	Gor
GLB1LHum	3	2	GLB1L	Hum
GLDCGor	3	2	GLDC	Gor
GPR153Hum	3	2	GPR153	Hum
GSTM1Gor	3	2	GSTM1	Gor
GSTM1Hum	3	3	GSTM1	Hum
GUCA1AGor	3	3	GUCA1A	Gor
GYPCGor	3	3	GYPC	Gor
GYPCHum	3	2	GYPC	Hum
HABP4Gor	3	3	HABP4	Gor
HADHAGor	3	2	HADHA	Gor
HADHAHum	3	3	HADHA	Hum
HDAC11Gor	3	3	HDAC11	Gor
HDAC6Gor	3	3	HDAC6	Gor
HDAC9Hum	3	2	HDAC9	Hum
HEPHGor	3	3	HEPH	Gor
HES4Gor	3	2	HES4	Gor
HES4Hum	3	3	HES4	Hum
HK1Gor	3	2	HK1	Gor
HMGCLGor	3	2	HMGCL	Gor
HPS4Gor	3	2	HPS4	Gor
HPS4Hum	3	2	HPS4	Hum
HSPG2Gor	3	2	HSPG2	Gor
IAH1Hum	3	2	IAH1	Hum
IFI6Hum	3	3	IFI6	Hum
IFT140Hum	3	2	IFT140	Hum
IFT52Gor	3	2	IFT52	Gor
IFT52Hum	3	2	IFT52	Hum
IFT81Gor	3	2	IFT81	Gor
IGBP1Gor	3	2	IGBP1	Gor
IGDCC3Hum	3	2	IGDCC3	Hum
IGFBP2Hum	3	3	IGFBP2	Hum
IGLON5Gor	3	2	IGLON5	Gor
IGLON5Hum	3	2	IGLON5	Hum
IL11RAGor	3	2	IL11RA	Gor
ILDR2Gor	3	2	ILDR2	Gor
INO80BGor	3	2	INO80B	Gor
INO80BHum	3	2	INO80B	Hum
IQCKGor	3	2	IQCK	Gor
ITM2BGor	3	2	ITM2B	Gor
KCNJ4Gor	3	2	KCNJ4	Gor
KCNJ4Hum	3	2	KCNJ4	Hum
KDM1BHum	3	2	KDM1B	Hum
KDM3AHum	3	2	KDM3A	Hum
KDM4BHum	3	2	KDM4B	Hum
KDM5BHum	3	2	KDM5B	Hum
KDM6BGor	3	2	KDM6B	Gor
KDM6BHum	3	2	KDM6B	Hum
KIF1BHum	3	2	KIF1B	Hum
KIRREL2Gor	3	2	KIRREL2	Gor
KIRREL2Hum	3	3	KIRREL2	Hum
KLHDC8AHum	3	2	KLHDC8A	Hum
KLHL14Gor	3	2	KLHL14	Gor
KRBA2Gor	3	3	KRBA2	Gor
KRBA2Hum	3	2	KRBA2	Hum
LAMB2Hum	3	2	LAMB2	Hum
LETMD1Hum	3	2	LETMD1	Hum
LFNGHum	3	3	LFNG	Hum
LGALSLHum	3	2	LGALSL	Hum
LHPPGor	3	3	LHPP	Gor
LIN7AHum	3	2	LIN7A	Hum
LMBR1LHum	3	2	LMBR1L	Hum
LMF1Gor	3	2	LMF1	Gor
LOXL3Hum	3	2	LOXL3	Hum
LRATD1Gor	3	3	LRATD1	Gor
LRP2Hum	3	2	LRP2	Hum
LRRC23Gor	3	2	LRRC23	Gor
LRRC23Hum	3	2	LRRC23	Hum
LSAMPGor	3	2	LSAMP	Gor
LSAMPHum	3	2	LSAMP	Hum
LTBP4Hum	3	3	LTBP4	Hum
LYRM9Gor	3	3	LYRM9	Gor
LYRM9Hum	3	2	LYRM9	Hum
LYSMD1Hum	3	2	LYSMD1	Hum
MACROD1Gor	3	2	MACROD1	Gor
MACROD1Hum	3	2	MACROD1	Hum
MAGED1Gor	3	2	MAGED1	Gor
MAGI3Gor	3	3	MAGI3	Gor
MAOBHum	3	3	MAOB	Hum
MAP2Gor	3	3	MAP2	Gor
MAP2Hum	3	2	MAP2	Hum
MAP3K10Gor	3	2	MAP3K10	Gor
MAP4Gor	3	2	MAP4	Gor
MAPK11Gor	3	2	MAPK11	Gor
MAPK12Gor	3	2	MAPK12	Gor
MAPK8IP3Gor	3	3	MAPK8IP3	Gor
MDKGor	3	3	MDK	Gor
MECP2Gor	3	2	MECP2	Gor
MEF2DGor	3	2	MEF2D	Gor
MERTKGor	3	3	MERTK	Gor
MGMTGor	3	2	MGMT	Gor
MGMTHum	3	2	MGMT	Hum
MLF1Hum	3	2	MLF1	Hum
MLLT11Gor	3	2	MLLT11	Gor
MLLT3Gor	3	2	MLLT3	Gor
MLLT3Hum	3	2	MLLT3	Hum
MMP24OSGor	3	2	MMP24OS	Gor
MMP24OSHum	3	2	MMP24OS	Hum
MMRN1Gor	3	2	MMRN1	Gor
MOB3AGor	3	2	MOB3A	Gor
MOB3AHum	3	2	MOB3A	Hum
MORN4Hum	3	3	MORN4	Hum
MPC2Gor	3	2	MPC2	Gor
MRC2Hum	3	3	MRC2	Hum
MSRB2Gor	3	3	MSRB2	Gor
MSRB2Hum	3	2	MSRB2	Hum
MTHFRGor	3	2	MTHFR	Gor
MTMR3Gor	3	2	MTMR3	Gor
MVPHum	3	2	MVP	Hum
MYL6BGor	3	3	MYL6B	Gor
MYLKGor	3	2	MYLK	Gor
MZF1Hum	3	2	MZF1	Hum
NAGAGor	3	3	NAGA	Gor
NCALDGor	3	3	NCALD	Gor
NCALDHum	3	3	NCALD	Hum
NCAM1Gor	3	2	NCAM1	Gor
NELL2Gor	3	2	NELL2	Gor
NESGor	3	3	NES	Gor
NICN1Gor	3	3	NICN1	Gor
NICN1Hum	3	3	NICN1	Hum
NIPSNAP1Gor	3	3	NIPSNAP1	Gor
NISCHGor	3	2	NISCH	Gor
NISCHHum	3	3	NISCH	Hum
NIT1Gor	3	2	NIT1	Gor
NIT1Hum	3	2	NIT1	Hum
NMBGor	3	2	NMB	Gor
NNTGor	3	2	NNT	Gor
NOD1Hum	3	2	NOD1	Hum
NOL4LGor	3	2	NOL4L	Gor
NOS2Hum	3	2	NOS2	Hum
NOTCH2Hum	3	2	NOTCH2	Hum
NOVA2Gor	3	2	NOVA2	Gor
NPC2Gor	3	2	NPC2	Gor
NR2E1Gor	3	2	NR2E1	Gor
NR2F1Hum	3	2	NR2F1	Hum
NRBP2Gor	3	3	NRBP2	Gor
NRIP3Gor	3	2	NRIP3	Gor
NSUN7Gor	3	2	NSUN7	Gor
NSUN7Hum	3	2	NSUN7	Hum
NT5MHum	3	2	NT5M	Hum
NUAK2Hum	3	2	NUAK2	Hum
NUCB2Hum	3	2	NUCB2	Hum
NUDT16Gor	3	2	NUDT16	Gor
NUMBGor	3	2	NUMB	Gor
NUMBHum	3	3	NUMB	Hum
NYAP1Gor	3	2	NYAP1	Gor
NYAP1Hum	3	2	NYAP1	Hum
OGTHum	3	3	OGT	Hum
OPLAHGor	3	2	OPLAH	Gor
OPLAHHum	3	3	OPLAH	Hum
OPTNHum	3	3	OPTN	Hum
OXLD1Gor	3	3	OXLD1	Gor
OXR1Gor	3	2	OXR1	Gor
P4HA2Gor	3	2	P4HA2	Gor
P4HA2Hum	3	2	P4HA2	Hum
P4HTMHum	3	3	P4HTM	Hum
PALMGor	3	3	PALM	Gor
PALMHum	3	3	PALM	Hum
PAN2Hum	3	2	PAN2	Hum
PARP16Hum	3	3	PARP16	Hum
PCED1AHum	3	3	PCED1A	Hum
PCIF1Gor	3	2	PCIF1	Gor
PCIF1Hum	3	2	PCIF1	Hum
PCSK4Hum	3	2	PCSK4	Hum
PDE6BGor	3	2	PDE6B	Gor
PDLIM4Gor	3	2	PDLIM4	Gor
PEX11BHum	3	2	PEX11B	Hum
PEX6Gor	3	2	PEX6	Gor
PEX6Hum	3	3	PEX6	Hum
PFKFB4Gor	3	2	PFKFB4	Gor
PGGHGGor	3	2	PGGHG	Gor
PGGHGHum	3	2	PGGHG	Hum
PGM1Gor	3	2	PGM1	Gor
PGM1Hum	3	2	PGM1	Hum
PHF19Gor	3	2	PHF19	Gor
PHF19Hum	3	2	PHF19	Hum
PHF21AGor	3	3	PHF21A	Gor
PHF21AHum	3	3	PHF21A	Hum
PHYKPLGor	3	3	PHYKPL	Gor
PHYKPLHum	3	3	PHYKPL	Hum
PIK3C2BHum	3	2	PIK3C2B	Hum
PIK3R1Gor	3	2	PIK3R1	Gor
PKNOX2Gor	3	2	PKNOX2	Gor
PKNOX2Hum	3	3	PKNOX2	Hum
PLA2G6Gor	3	2	PLA2G6	Gor
PLA2G6Hum	3	3	PLA2G6	Hum
PLAGL1Hum	3	3	PLAGL1	Hum
PLCD1Hum	3	3	PLCD1	Hum
PLCH1Hum	3	2	PLCH1	Hum
PLXNA3Gor	3	3	PLXNA3	Gor
PLXNB2Hum	3	2	PLXNB2	Hum
PNCKHum	3	2	PNCK	Hum
PNRC1Gor	3	2	PNRC1	Gor
POMT1Gor	3	3	POMT1	Gor
POMT1Hum	3	2	POMT1	Hum
POU3F2Gor	3	2	POU3F2	Gor
POU3F2Hum	3	2	POU3F2	Hum
PPP1R13LHum	3	2	PPP1R13L	Hum
PPP1R26Hum	3	2	PPP1R26	Hum
PPP1R35Hum	3	3	PPP1R35	Hum
PPP1R3CHum	3	2	PPP1R3C	Hum
PRKCZGor	3	3	PRKCZ	Gor
PROCA1Hum	3	3	PROCA1	Hum
PROS1Hum	3	2	PROS1	Hum
PROSER3Gor	3	2	PROSER3	Gor
PROSER3Hum	3	2	PROSER3	Hum
PRPF40BHum	3	3	PRPF40B	Hum
PTGR1Hum	3	2	PTGR1	Hum
PTPMT1Hum	3	2	PTPMT1	Hum
PTPRFHum	3	3	PTPRF	Hum
PTX3Gor	3	2	PTX3	Gor
PXDNHum	3	2	PXDN	Hum
RAB24Hum	3	2	RAB24	Hum
RAB32Gor	3	2	RAB32	Gor
RAB3DHum	3	2	RAB3D	Hum
RABGAP1Hum	3	2	RABGAP1	Hum
RALBGor	3	3	RALB	Gor
RALBHum	3	2	RALB	Hum
RALGPS2Hum	3	2	RALGPS2	Hum
RASSF4Hum	3	2	RASSF4	Hum
RBL2Hum	3	2	RBL2	Hum
RBM24Hum	3	2	RBM24	Hum
RBM5Hum	3	2	RBM5	Hum
RFX3Gor	3	2	RFX3	Gor
RFX4Hum	3	2	RFX4	Hum
RHBDD2Gor	3	2	RHBDD2	Gor
RIMKLBGor	3	2	RIMKLB	Gor
RNASET2Gor	3	2	RNASET2	Gor
RNASET2Hum	3	2	RNASET2	Hum
RND1Gor	3	2	RND1	Gor
RNF130Hum	3	2	RNF130	Hum
RNF144AGor	3	2	RNF144A	Gor
RNF144AHum	3	3	RNF144A	Hum
RNF169Gor	3	2	RNF169	Gor
RNF169Hum	3	2	RNF169	Hum
RNF215Hum	3	3	RNF215	Hum
RPL13Hum	3	2	RPL13	Hum
RPL22Hum	3	2	RPL22	Hum
RPS11Hum	3	2	RPS11	Hum
RPS15AHum	3	2	RPS15A	Hum
RPS8Gor	3	2	RPS8	Gor
RPS8Hum	3	2	RPS8	Hum
RRNAD1Gor	3	3	RRNAD1	Gor
RUFY3Gor	3	2	RUFY3	Gor
S1PR1Gor	3	2	S1PR1	Gor
SAMD14Gor	3	2	SAMD14	Gor
SCD5Gor	3	2	SCD5	Gor
SCD5Hum	3	2	SCD5	Hum
SCMH1Gor	3	2	SCMH1	Gor
SCMH1Hum	3	2	SCMH1	Hum
SCRN1Gor	3	3	SCRN1	Gor
SCRN1Hum	3	3	SCRN1	Hum
SCRN2Gor	3	2	SCRN2	Gor
SCRN2Hum	3	3	SCRN2	Hum
SCUBE2Gor	3	3	SCUBE2	Gor
SCUBE2Hum	3	2	SCUBE2	Hum
SDHAF4Hum	3	2	SDHAF4	Hum
SDK2Hum	3	2	SDK2	Hum
SELENONGor	3	3	SELENON	Gor
[truncated: 3,170 more rows]

## Sheet: GOBPterms_species_cluster_info
Related to figure 5A. A list of the GO:BP terms found to be enriched in TCseq clusters and the corresponding species and cluster.
[truncated: 423 more rows]

[truncated: 1 more sheets: genes_moved_robust]
